# Supplementary material for: Evolution of longevity improves immunity in Drosophila
Source: Evol Lett. 2018 Nov 12;2(6):567–79. doi: 10.1002/evl3.89 (PMC6292704; doi:10.1002/evl3.89)
Supplement: Supplementary file 2 — Table S1. (xls). Longevity candidate SNPs and candidate genes. [file EVL3-2-567-s002.xls]

## Sheet: candidate SNPs
Longevity candidate genes and SNPs
Flybase ID	Gene name	Chromosome	Position	FST		FST		FST		FST		FST		FST		FST		FST		Reference	Predominant Allele	Site class	Distance to gene	AA change	Codon change
				Ra vs La	FET: -log10 P-value	Ra vs Lb	FET: -log10 P-value	Ra vs 2La	FET: -log10 P-value	Ra vs 2Lb	FET: -log10 P-value	Rb vs La	FET: -log10 P-value	Rb vs Lb	FET: -log10 P-value	Rb vs 2La	FET: -log10 P-value	Rb vs 2Lb	FET: -log10 P-value
FBgn0000024	Ace	3R	9067953	0.991667	151.251	0.992806	163.193	1	104.525	0.965957	140.87	0.991667	155.507	0.992806	167.941	1	107.035	0.965957	144.947	C	T	INTRON	nan	nan	nan
FBgn0000024	Ace	3R	9068002	1	133.055	1	135.612	1	90.765	0.975217	129.369	1	141.45	1	144.242	1	95.6029	0.975207	137.842	G	T	INTRON	nan	nan	nan
FBgn0000024	Ace	3R	9068026	0.991072	132.531	0.991072	135.461	0.9911	99.5528	0.959979	132.494	1	137.84	1	140.94	1	103.072	0.968757	138.136	C	G	INTRON	nan	nan	nan
FBgn0000024	Ace	3R	9068031	1	128.288	0.991269	130.02	1	94.9658	0.976396	130.687	0.991151	131.93	0.982495	133.734	0.991182	97.3326	0.967645	134.615	A	G	INTRON	nan	nan	nan
FBgn0000024	Ace	3R	9068038	0.981568	127.114	1	129.228	1	95.5289	0.97582	130.712	0.981568	132.556	1	134.802	1	99.1395	0.975811	136.664	T	C	INTRON	nan	nan	nan
FBgn0000024	Ace	3R	9068044	1	126.525	1	128.611	0.984615	94.7437	0.975116	127.82	1	130.335	1	132.512	0.984615	97.3238	0.975109	131.883	T	C	INTRON	nan	nan	nan
FBgn0000024	Ace	3R	9068054	1	126.807	1	127.114	0.984001	94.6505	0.968018	129.245	1	125.622	1	125.924	0.984001	93.8683	0.968021	127.95	T	C	INTRON	nan	nan	nan
FBgn0000024	Ace	3R	9068074	1	135.461	1	134.2	1	98.495	0.969478	138.294	1	131.934	1	130.72	1	96.2502	0.969485	134.445	G	A	INTRON	nan	nan	nan
FBgn0000075	amd	2L	19110381	1	117.51	1	112.256	1	79.6614	1	121.313	1	112.217	1	107.294	1	76.6017	1	115.775	A	T	INTRON	nan	nan	nan
FBgn0000075	amd	2L	19111303	1	125.824	0.982571	131.983	1	88.9783	1	132.204	1	115.061	0.982587	120.526	1	82.3483	1	120.668	G	C	UPSTREAM	541_bases	nan	nan
FBgn0000075	amd	2L	19111303	1	125.824	0.982571	131.983	1	88.9783	1	132.204	1	115.061	0.982587	120.526	1	82.3483	1	120.668	G	C	INTRON	nan	nan	nan
FBgn0000075	amd	2L	19112178	1	134.551	1	141.104	1	99.6914	1	158.839	1	143.63	1	150.832	1	105.587	1	170.393	A	G	INTRON	nan	nan	nan
FBgn0000075	amd	2L	19112178	1	134.551	1	141.104	1	99.6914	1	158.839	1	143.63	1	150.832	1	105.587	1	170.393	A	G	NON_SYNONYMOUS_CODING	nan	I/V	Att/Gtt
FBgn0000075	amd	2L	19112222	0.984561	149.224	0.992758	150.018	0.992789	100.864	0.992754	159.544	0.991803	159.234	1	159.947	1	107.242	1	170.221	T	C	SYNONYMOUS_CODING	nan	P/P	ccT/ccC
FBgn0000075	amd	2L	19112222	0.984561	149.224	0.992758	150.018	0.992789	100.864	0.992754	159.544	0.991803	159.234	1	159.947	1	107.242	1	170.221	T	C	INTRON	nan	nan	nan
FBgn0000075	amd	2L	19113327	0.992958	167.405	1	168.895	1	134.711	1	190.719	0.992958	185.785	1	187.516	1	148.095	1	212.975	A	G	SYNONYMOUS_CODING	nan	E/E	gaA/gaG
FBgn0000094	Anp	3R	26036163	1	69.5718	1	71.5945	1	43.7401	1	66.9598	1	70.8139	1	72.8878	1	44.3936	1	68.1368	T	A	DOWNSTREAM	152_bases	nan	nan
FBgn0000094	Anp	3R	26036169	1	67.0324	1	66.5073	1	45.6894	1	63.2702	1	68.3866	1	67.8465	1	46.4853	1	64.5189	T	A	DOWNSTREAM	158_bases	nan	nan
FBgn0000094	Anp	3R	26036193	1	57.343	1	57.343	1	38.3926	1	64.0142	1	58.4839	1	58.4839	1	39.0507	1	65.345	T	A	DOWNSTREAM	182_bases	nan	nan
FBgn0000094	Anp	3R	26036216	1	76.8657	1	71.7363	1	58.4458	1	87.7003	1	79.0767	1	73.7411	1	59.949	1	90.3686	G	A	DOWNSTREAM	205_bases	nan	nan
FBgn0000114	aret	2L	12267644	1	129.132	1	127.545	1	85.6417	1	129.446	1	121.965	1	120.502	1	81.6189	1	122.254	G	A	INTRON	nan	nan	nan
FBgn0000114	aret	2L	12267663	1	121.717	0.99087	124.948	1	80.3669	1	117.732	1	114.154	0.990876	117.101	1	76.146	1	110.516	G	A	INTRON	nan	nan	nan
FBgn0000114	aret	2L	12268274	1	43.9568	1	48.6191	1	30.1696	1	52.7862	1	35.867	1	39.3456	1	25.2967	1	42.4197	C	A	INTRON	nan	nan	nan
FBgn0000140	asp	3R	20584711	1	186.431	1	173.283	1	125.819	1	187.56	0.933347	179.33	0.933379	165.477	0.93357	116.164	0.933344	180.54	C	G	NON_SYNONYMOUS_CODING	nan	I/M	atC/atG
FBgn0000140	asp	3R	20585285	0.993128	167.009	0.99313	161.327	0.993148	121.329	0.993127	172.14	0.900709	139.418	0.900721	134.236	0.90098	99.2953	0.900709	143.936	A	G	INTRON	nan	nan	nan
FBgn0000228	Bsg25D	2L	5271839	1	103.98	0.989192	106.679	1	67.4373	1	107.557	1	98.7735	0.989198	101.28	1	64.6041	1	102.095	T	A	UTR_3_PRIME	nan	nan	nan
FBgn0000242	Bx	X	18430001	1	128.92	1	146.73	1	96.3344	1	145.316	1	123.117	1	139.761	1	92.4872	1	138.442	C	T	INTRON	nan	nan	nan
FBgn0000242	Bx	X	18430209	1	130.59	1	139.092	0.982759	91.3155	1	145.821	0.989584	118.75	0.989584	126.158	0.972468	83.9567	0.989584	132.003	A	T	INTRON	nan	nan	nan
FBgn0000242	Bx	X	18430212	1	126.775	1	135.933	1	90.9464	1	144.257	1	117.914	1	126.158	1	85.3887	1	133.63	G	A	INTRON	nan	nan	nan
FBgn0000242	Bx	X	18430691	0.990148	128.016	0.990148	128.544	0.990172	95.4404	0.990148	139.853	1	142.153	1	142.754	1	105.295	1	155.669	A	C	INTRON	nan	nan	nan
FBgn0000242	Bx	X	18430710	0.99115	141.325	0.982456	130.521	0.991174	102.842	0.99115	146.055	1	155.971	0.991304	144.001	1	112.751	1	161.325	C	T	INTRON	nan	nan	nan
FBgn0000242	Bx	X	18431017	0.991938	140.819	1	134.327	1	99.1837	1	151.088	0.991944	130.852	1	125.001	1	93.0956	1	140.084	T	C	INTRON	nan	nan	nan
FBgn0000242	Bx	X	18431364	0.99187	142.77	0.991872	138.773	0.991901	99.782	0.99187	153.898	1	157.559	1	152.715	1	109.116	1	169.792	G	T	INTRON	nan	nan	nan
FBgn0000242	Bx	X	18431487	1	173.044	1	173.044	1	118.082	1	174.773	1	171.478	1	171.478	1	117.173	1	173.185	A	C	INTRON	nan	nan	nan
FBgn0000242	Bx	X	18431522	0.993289	184.549	0.993289	182.567	0.993307	128.082	0.993289	183.42	1	185.51	1	183.513	1	128.652	1	184.373	G	A	INTRON	nan	nan	nan
FBgn0000242	Bx	X	18432132	1	119.192	0.990148	121.383	1	85.8736	1	132.942	1	111.117	0.990153	113.098	1	80.7778	1	123.526	T	G	INTRON	nan	nan	nan
FBgn0000242	Bx	X	18432425	1	148.438	1	137.421	1	95.8774	1	151.47	1	131.894	1	122.566	1	86.8763	1	134.453	A	T	INTRON	nan	nan	nan
FBgn0000242	Bx	X	18432504	1	127.633	1	127.962	1	89.9727	1	133.078	1	121.103	1	121.408	1	85.9813	1	126.151	A	T	INTRON	nan	nan	nan
FBgn0000242	Bx	X	18432511	1	125.824	1	126.153	1	88.9783	1	130.962	0.990701	121.914	0.990701	122.229	0.990742	86.5821	0.990698	126.824	A	C	INTRON	nan	nan	nan
FBgn0000242	Bx	X	18432739	0.989744	120.557	1	123.117	1	90.2168	1	122.484	0.989744	117.444	1	119.909	1	88.1516	1	119.3	T	C	INTRON	nan	nan	nan
FBgn0000242	Bx	X	18432740	1	124.345	1	127.581	1	90.4157	1	126.943	1	118.978	1	122.015	1	86.9916	1	121.116	T	G	INTRON	nan	nan	nan
FBgn0000242	Bx	X	18432772	0.989474	117.268	1	120.762	1	86.8088	1	123.52	0.989474	116.43	1	119.888	1	86.2618	1	122.616	T	C	INTRON	nan	nan	nan
FBgn0000242	Bx	X	18432818	0.989189	108.314	0.989189	110.341	0.989225	83.1301	0.989189	121.25	1	118.425	1	120.679	1	90.5697	1	132.834	A	C	INTRON	nan	nan	nan
FBgn0000242	Bx	X	18432860	1	109.698	1	114.945	1	89.8382	1	125.719	1	114.343	1	119.914	1	93.3241	1	131.373	G	T	INTRON	nan	nan	nan
FBgn0000242	Bx	X	18432940	0.960362	99.3574	0.960362	106.044	0.960559	64.1325	0.960362	104.332	0.986112	98.6008	0.986112	105.214	0.986178	63.7261	0.986112	103.521	T	C	INTRON	nan	nan	nan
FBgn0000242	Bx	X	18432965	0.98306	136.874	0.983773	142.77	0.99191	92.5495	0.991872	140.02	0.991156	125.328	0.991878	130.684	1	86.4936	1	128.049	A	G	INTRON	nan	nan	nan
FBgn0000242	Bx	X	18433295	0.992063	152.228	1	153.391	1	115.315	1	167.164	0.992063	152.513	1	153.674	1	115.504	1	167.484	C	T	INTRON	nan	nan	nan
FBgn0000242	Bx	X	18433370	1	120.996	1	118.098	1	79.9966	1	124.413	1	126.77	1	123.673	1	83.1894	1	130.424	G	A	INTRON	nan	nan	nan
FBgn0000242	Bx	X	18435571	1	158.098	1	150.518	1	110.362	0.993131	158.907	1	171.009	1	162.538	1	118.029	0.993127	171.915	G	A	INTRON	nan	nan	nan
FBgn0000242	Bx	X	18436048	1	129.49	1	126.341	1	84.8126	1	143.274	1	128.02	1	124.922	1	84.0058	1	141.575	G	A	INTRON	nan	nan	nan
FBgn0000242	Bx	X	18436227	0.989691	113.904	1	121.66	1	78.3105	1	116.281	0.989695	110.228	1	117.625	1	76.146	1	112.496	G	A	INTRON	nan	nan	nan
FBgn0000242	Bx	X	18436479	1	174.103	0.992481	174.103	1	104.274	1	167.669	0.986423	162.572	0.97898	162.572	0.986497	97.8005	0.986427	156.642	C	T	INTRON	nan	nan	nan
FBgn0000242	Bx	X	18436487	0.955743	154.127	0.955747	150.57	0.956029	88.3951	0.955756	146.889	0.975414	148.401	0.975414	145.316	0.975564	85.7822	0.975414	141.541	T	A	INTRON	nan	nan	nan
FBgn0000242	Bx	X	18436748	1	153.87	1	144.343	1	100.563	1	155.38	1	147.122	1	138.179	1	96.8609	1	148.537	C	T	INTRON	nan	nan	nan
FBgn0000242	Bx	X	18443193	1	72.3215	1	73.0254	1	52.0504	1	75.4228	0.987457	76.6501	0.987455	77.4147	0.987549	54.7585	0.987449	80.021	A	G	INTRON	nan	nan	nan
FBgn0000242	Bx	X	18443278	1	75.4193	1	79.9127	1	50.4188	1	90.834	0.985623	75.3034	0.985612	79.9187	0.985748	49.7515	0.985612	91.1597	C	A	INTRON	nan	nan	nan
FBgn0000242	Bx	X	18444361	0.989305	117.652	0.990741	126.525	1	89.1098	1	141.99	0.989305	121.342	0.990741	130.937	1	91.5894	1	146.827	A	G	INTRON	nan	nan	nan
FBgn0000242	Bx	X	18444825	1	60.6517	1	63.1526	1	43.6044	1	69.918	1	58.3526	1	60.7189	1	42.1566	1	67.1091	G	T	INTRON	nan	nan	nan
FBgn0000242	Bx	X	18445631	0.99095	130.131	1	127.065	1	92.9744	1	136.535	0.990954	124.254	1	121.383	1	89.3185	1	130.244	C	T	INTRON	nan	nan	nan
FBgn0000242	Bx	X	18446153	1	198.964	1	186.297	1	140.949	1	208.192	1	202.457	1	189.474	1	143.079	1	211.92	G	T	INTRON	nan	nan	nan
FBgn0000242	Bx	X	18446224	1	185.472	0.993827	191.049	1	137.33	1	201.196	0.987809	181.105	0.981633	186.629	0.987839	133.341	0.987805	196.724	G	A	INTRON	nan	nan	nan
FBgn0000242	Bx	X	18446528	1	112.401	0.990796	112.401	1	73.4216	1	118.188	1	128.324	0.990784	128.324	1	81.9712	1	135.331	C	G	INTRON	nan	nan	nan
FBgn0000242	Bx	X	18446556	1	107.542	1	103.697	1	68.7737	1	113.5	1	118.935	1	114.5	1	74.7317	1	125.827	G	C	INTRON	nan	nan	nan
FBgn0000242	Bx	X	18446608	1	98.3421	1	94.3788	1	66.6251	1	108.272	1	102.428	1	98.2296	1	68.9631	1	112.963	G	T	INTRON	nan	nan	nan
FBgn0000242	Bx	X	18446609	1	98.94	1	96.789	1	69.1402	1	109.189	1	101.28	1	99.0567	1	70.5424	1	111.884	C	T	INTRON	nan	nan	nan
FBgn0000242	Bx	X	18446649	1	88.4102	1	93.3926	1	63.0985	1	103.112	1	91.6181	1	96.8634	1	65.0782	1	107.113	T	G	INTRON	nan	nan	nan
FBgn0000242	Bx	X	18446650	0.987667	86.4764	1	92.2812	1	61.6125	1	101.631	0.987662	89.0665	1	95.0516	1	63.1677	1	104.813	T	C	INTRON	nan	nan	nan
FBgn0000242	Bx	X	18446654	0.985508	85.9411	0.985508	88.062	0.985581	60.8078	0.985508	98.9297	1	88.5493	1	90.7631	1	62.3988	1	102.121	A	C	INTRON	nan	nan	nan
FBgn0000242	Bx	X	18446667	1	81.0484	1	83.3856	1	56.4303	1	92.9005	1	84.977	1	87.4781	1	58.769	1	97.6812	G	T	INTRON	nan	nan	nan
FBgn0000242	Bx	X	18446702	1	59.2	1	61.7565	1	40.8128	1	63.2958	1	68.8569	1	72.3524	1	46.6014	1	74.282	T	C	INTRON	nan	nan	nan
FBgn0000242	Bx	X	18447993	1	192.457	1	184.402	1	121.866	1	180.616	1	200.594	1	192.052	1	126.083	1	188.039	T	A	INTRON	nan	nan	nan
FBgn0000242	Bx	X	18448833	1	128.892	0.990741	131.793	1	88.6355	1	134.609	1	120.206	0.990744	122.83	1	83.499	1	125.375	G	A	INTRON	nan	nan	nan
FBgn0000242	Bx	X	18448977	1	114.512	1	117.921	1	79.95	1	118.255	1	112.153	1	115.462	1	78.5297	1	115.786	G	A	INTRON	nan	nan	nan
FBgn0000242	Bx	X	18452826	1	141.516	1	151.226	1	93.1026	1	149.529	1	141.223	1	150.904	1	92.9411	1	149.212	A	T	INTRON	nan	nan	nan
FBgn0000242	Bx	X	18452848	1	127.149	1	135.786	1	83.712	1	146.599	1	120.736	1	128.749	1	80.1415	1	138.756	A	G	INTRON	nan	nan	nan
FBgn0000242	Bx	X	18452896	1	104.706	1	107.286	1	70.2009	1	111.03	1	106.263	1	108.899	1	71.0885	1	112.723	T	G	INTRON	nan	nan	nan
FBgn0000242	Bx	X	18452916	1	126.161	1	129.864	1	85.3057	1	139.577	1	124.495	1	128.128	1	84.3465	1	137.653	G	A	INTRON	nan	nan	nan
FBgn0000242	Bx	X	18452945	1	145.906	1	142.034	1	96.4713	1	152.293	1	140.84	1	137.158	1	93.6446	1	146.91	C	T	INTRON	nan	nan	nan
FBgn0000242	Bx	X	18453084	1	144.458	1	150.315	1	101.414	1	156.61	1	141.267	1	146.939	1	99.4837	1	153.031	T	C	INTRON	nan	nan	nan
FBgn0000242	Bx	X	18453784	1	132.323	1	136.17	1	91.2963	1	144.552	1	139.71	1	143.87	1	95.621	1	152.945	G	C	INTRON	nan	nan	nan
FBgn0000242	Bx	X	18453869	1	138.335	1	129.829	1	94.1068	1	134.5	1	155.759	1	145.709	1	104.028	1	151.222	C	A	INTRON	nan	nan	nan
FBgn0000242	Bx	X	18454291	1	112.153	1	121.414	1	78.0207	1	130.044	1	122.336	1	132.844	1	84.0578	1	142.678	C	T	INTRON	nan	nan	nan
FBgn0000242	Bx	X	18455152	0.989796	113.415	0.989801	108.797	0.989863	71.9359	0.989796	123.006	0.978437	109.428	0.97844	105.034	0.978571	69.818	0.978437	118.537	A	C	INTRON	nan	nan	nan
FBgn0000242	Bx	X	18455166	0.989848	120.077	0.98985	113.89	0.989916	73.204	0.989848	126.09	0.990099	121.653	0.990102	115.351	0.990167	73.983	0.990099	127.78	C	T	INTRON	nan	nan	nan
FBgn0000242	Bx	X	18455578	1	126.3	1	120.649	1	82.3801	1	129.47	1	119.004	1	113.809	1	78.3763	1	121.914	C	G	INTRON	nan	nan	nan
FBgn0000242	Bx	X	18460917	0.990196	125.698	1	127.297	1	90.7186	1	145.385	0.990196	132.927	1	134.66	1	95.2423	1	154.311	C	T	SYNONYMOUS_CODING	nan	G/G	ggC/ggT
FBgn0000242	Bx	X	18462133	1	120.397	1	129.829	1	86.9686	0.992654	143.651	1	116.785	1	125.809	1	84.6878	0.992656	139.01	G	C	INTRON	nan	nan	nan
FBgn0000242	Bx	X	18463182	1	147.802	0.992218	151.171	1	105.376	1	168.39	1	146.927	0.992219	150.566	1	104.836	1	167.336	G	T	INTRON	nan	nan	nan
FBgn0000242	Bx	X	18463600	0.991903	148.37	1	148.575	1	98.0088	0.986806	165.669	0.991903	148.37	1	148.575	1	98.0088	0.986806	165.669	T	C	INTRON	nan	nan	nan
FBgn0000242	Bx	X	18465083	1	136.142	1	143.398	1	94.3254	1	149.358	1	146.361	1	154.418	1	100.342	1	161.052	G	A	UTR_3_PRIME	nan	nan	nan
FBgn0000242	Bx	X	18465328	0.990909	139.452	1	149.662	1	94.3219	1	154.418	0.990909	132.766	1	142.273	1	90.4669	1	146.695	A	G	UTR_3_PRIME	nan	nan	nan
FBgn0000242	Bx	X	18465872	0.988305	101.564	1	111.618	1	73.6632	1	112.153	0.988305	105.825	1	116.5	1	76.3532	1	117.069	C	G	DOWNSTREAM	113_bases	nan	nan
FBgn0000242	Bx	X	18466485	1	98.5413	1	112.346	1	76.4215	1	104.788	1	99.9763	1	114.078	1	77.42	1	106.355	G	A	DOWNSTREAM	726_bases	nan	nan
FBgn0000242	Bx	X	18466521	1	101.199	1	114.169	1	76.1794	1	112.101	1	97.994	1	110.367	1	74.0325	1	108.396	C	T	DOWNSTREAM	762_bases	nan	nan
FBgn0000242	Bx	X	18466614	0.988827	117.004	0.989474	120.802	1	73.2516	1	129.506	0.988827	107.823	0.989474	110.899	1	68.4724	1	118.919	C	T	DOWNSTREAM	855_bases	nan	nan
FBgn0000250	cact	2L	16319335	1	151.363	1	159.902	1	106.198	1	156.406	1	152.613	1	161.255	1	106.952	1	157.717	G	A	INTRON	nan	nan	nan
FBgn0000259	CkIIbeta	X	11691715	1	33.7226	1	41.2703	1	22.2917	1	43.5971	1	30.5942	1	37.3959	1	20.5131	1	39.1382	A	G	DOWNSTREAM	381_bases	nan	nan
FBgn0000259	CkIIbeta	X	11691715	1	33.7226	1	41.2703	1	22.2917	1	43.5971	1	30.5942	1	37.3959	1	20.5131	1	39.1382	A	G	UTR_3_PRIME	nan	nan	nan
FBgn0000259	CkIIbeta	X	11691715	1	33.7226	1	41.2703	1	22.2917	1	43.5971	1	30.5942	1	37.3959	1	20.5131	1	39.1382	A	G	INTRON	nan	nan	nan
FBgn0000259	CkIIbeta	X	11692034	1	75.6394	1	78.6341	1	46.9484	1	83.4285	1	66.9708	1	69.4864	1	42.4674	1	73.4999	C	T	DOWNSTREAM	77_bases	nan	nan
FBgn0000259	CkIIbeta	X	11692034	1	75.6394	1	78.6341	1	46.9484	1	83.4285	1	66.9708	1	69.4864	1	42.4674	1	73.4999	C	T	DOWNSTREAM	700_bases	nan	nan
FBgn0000259	CkIIbeta	X	11692034	1	75.6394	1	78.6341	1	46.9484	1	83.4285	1	66.9708	1	69.4864	1	42.4674	1	73.4999	C	T	INTRON	nan	nan	nan
FBgn0000259	CkIIbeta	X	11692036	1	76.2776	1	78.2268	1	49.7318	1	83.9179	1	66.2145	1	67.807	1	44.1538	1	72.4389	A	T	DOWNSTREAM	79_bases	nan	nan
FBgn0000259	CkIIbeta	X	11692036	1	76.2776	1	78.2268	1	49.7318	1	83.9179	1	66.2145	1	67.807	1	44.1538	1	72.4389	A	T	DOWNSTREAM	702_bases	nan	nan
FBgn0000259	CkIIbeta	X	11692036	1	76.2776	1	78.2268	1	49.7318	1	83.9179	1	66.2145	1	67.807	1	44.1538	1	72.4389	A	T	INTRON	nan	nan	nan
FBgn0000259	CkIIbeta	X	11692037	1	76.0896	1	76.8961	1	49.9605	1	82.448	1	67.1322	1	67.807	1	44.9566	1	72.4389	A	T	DOWNSTREAM	703_bases	nan	nan
FBgn0000259	CkIIbeta	X	11692037	1	76.0896	1	76.8961	1	49.9605	1	82.448	1	67.1322	1	67.807	1	44.9566	1	72.4389	A	T	DOWNSTREAM	80_bases	nan	nan
FBgn0000259	CkIIbeta	X	11692037	1	76.0896	1	76.8961	1	49.9605	1	82.448	1	67.1322	1	67.807	1	44.9566	1	72.4389	A	T	INTRON	nan	nan	nan
FBgn0000259	CkIIbeta	X	11693308	1	112.4	1	124.855	1	88.6469	1	120.807	0.988439	101.715	0.988439	112.739	0.988473	80.5378	0.988439	109.162	A	C	INTRON	nan	nan	nan
FBgn0000259	CkIIbeta	X	11693308	1	112.4	1	124.855	1	88.6469	1	120.807	0.988439	101.715	0.988439	112.739	0.988473	80.5378	0.988439	109.162	A	C	DOWNSTREAM	425_bases	nan	nan
FBgn0000259	CkIIbeta	X	11693327	1	122.658	1	136.686	1	90.4546	1	134.166	1	113.7	1	126.255	1	84.6065	1	124.004	G	T	INTRON	nan	nan	nan
FBgn0000259	CkIIbeta	X	11693327	1	122.658	1	136.686	1	90.4546	1	134.166	1	113.7	1	126.255	1	84.6065	1	124.004	G	T	DOWNSTREAM	444_bases	nan	nan
FBgn0000259	CkIIbeta	X	11693409	0.990201	114.98	0.990196	122.856	0.990248	80.8342	0.990196	127.359	1	119.665	1	128.01	1	83.6629	1	132.788	T	C	DOWNSTREAM	526_bases	nan	nan
FBgn0000259	CkIIbeta	X	11693409	0.990201	114.98	0.990196	122.856	0.990248	80.8342	0.990196	127.359	1	119.665	1	128.01	1	83.6629	1	132.788	T	C	INTRON	nan	nan	nan
FBgn0000259	CkIIbeta	X	11693639	0.990868	130.428	1	140.819	1	89.3105	1	140.533	0.990868	129.557	1	139.865	1	88.8113	1	139.582	C	A	DOWNSTREAM	756_bases	nan	nan
FBgn0000259	CkIIbeta	X	11693639	0.990868	130.428	1	140.819	1	89.3105	1	140.533	0.990868	129.557	1	139.865	1	88.8113	1	139.582	C	A	INTRON	nan	nan	nan
FBgn0000276	CecA1	3R	26036163	1	69.5718	1	71.5945	1	43.7401	1	66.9598	1	70.8139	1	72.8878	1	44.3936	1	68.1368	T	A	UPSTREAM	433_bases	nan	nan
FBgn0000276	CecA1	3R	26036169	1	67.0324	1	66.5073	1	45.6894	1	63.2702	1	68.3866	1	67.8465	1	46.4853	1	64.5189	T	A	UPSTREAM	427_bases	nan	nan
FBgn0000276	CecA1	3R	26036193	1	57.343	1	57.343	1	38.3926	1	64.0142	1	58.4839	1	58.4839	1	39.0507	1	65.345	T	A	UPSTREAM	403_bases	nan	nan
FBgn0000276	CecA1	3R	26036216	1	76.8657	1	71.7363	1	58.4458	1	87.7003	1	79.0767	1	73.7411	1	59.949	1	90.3686	G	A	UPSTREAM	380_bases	nan	nan
FBgn0000307	chif	2L	16341760	1	162.818	1	168.895	1	115.193	1	177.456	1	155.019	1	160.68	1	110.41	1	168.646	A	G	DOWNSTREAM	668_bases	nan	nan
FBgn0000307	chif	2L	16341772	1	166.979	1	174.01	1	114.815	1	186.15	1	156.778	1	163.196	1	108.795	1	174.255	C	T	DOWNSTREAM	656_bases	nan	nan
FBgn0000317	ck	2L	15052117	1	146.52	0.992002	144.213	1	98.1065	1	154.985	1	146.203	0.992002	143.903	1	97.9273	1	154.641	G	A	SYNONYMOUS_CODING	nan	A/A	gcC/gcT
FBgn0000317	ck	2L	15052123	1	144.504	1	144.213	1	99.9675	1	155.767	1	143.569	1	143.28	1	99.4137	1	154.725	A	C	SYNONYMOUS_CODING	nan	L/L	ctT/ctG
FBgn0000319	Chc	X	15721615	1	124.121	0.990993	125.633	1	82.682	1	129.67	1	124.722	0.990993	125.943	1	82.8498	1	129.988	T	A	DOWNSTREAM	404_bases	nan	nan
FBgn0000319	Chc	X	15721768	0.987578	98.7462	0.957451	100.79	1	67.5536	0.98919	106.231	0.987578	99.2883	0.957448	101.394	1	67.8627	0.98919	106.83	T	G	DOWNSTREAM	251_bases	nan	nan
FBgn0000319	Chc	X	15721865	0.966358	96.373	0.967859	103.498	0.978735	70.12	0.978621	100.557	0.98773	96.5952	0.989252	103.438	1	71.2717	1	100.68	A	T	DOWNSTREAM	154_bases	nan	nan
FBgn0000319	Chc	X	15722144	0.990951	127.487	0.99095	131.627	0.990979	96.3785	0.99095	129.58	1	129.823	1	133.99	1	98.4925	1	131.93	A	T	UTR_3_PRIME	nan	nan	nan
FBgn0000319	Chc	X	15722341	1	174.932	1	152.125	0.985915	111.683	1	169.642	1	182.022	1	157.92	0.985915	115.486	1	176.424	C	T	SYNONYMOUS_CODING	nan	A/A	gcG/gcA
FBgn0000319	Chc	X	15722546	1	183.924	1	169.178	1	125.403	1	185.814	0.993548	188.188	0.993551	172.744	0.993568	127.106	0.993548	190.17	T	A	INTRON	nan	nan	nan
FBgn0000319	Chc	X	15722549	1	176.799	1	163.164	1	116.245	1	179.238	0.993399	181.973	0.993402	167.567	0.993423	118.282	0.993399	184.553	A	G	INTRON	nan	nan	nan
FBgn0000319	Chc	X	15722580	1	189.438	1	174.92	1	116.146	1	185.342	1	193.732	1	178.749	1	118.277	1	189.504	T	A	INTRON	nan	nan	nan
FBgn0000319	Chc	X	15723361	0.994205	192.15	0.993378	179.726	1	129.136	1	200.409	0.982775	201.114	0.981959	187.533	0.988577	132.737	0.988539	210.165	A	G	SYNONYMOUS_CODING	nan	F/F	ttT/ttC
FBgn0000319	Chc	X	15723370	0.99383	179.155	1	171.55	1	125.792	0.994643	191.819	0.982204	192.926	0.988344	184.259	0.988375	132.7	0.983009	207.413	C	T	SYNONYMOUS_CODING	nan	E/E	gaG/gaA
FBgn0000319	Chc	X	15725434	0.993031	172.947	0.993032	164.609	0.993056	115.043	0.986805	177.185	1	190.995	1	181.542	1	125.877	0.99375	195.809	A	G	SYNONYMOUS_CODING	nan	D/D	gaT/gaC
FBgn0000319	Chc	X	15725467	0.99308	183.018	0.993081	163.316	0.993098	125.393	0.99308	184.874	1	202.87	1	180.437	1	137.665	1	204.99	A	G	SYNONYMOUS_CODING	nan	Y/Y	taT/taC
FBgn0000319	Chc	X	15725806	1	178.069	1	161.913	1	122.111	1	194.66	1	183.651	1	166.78	1	125.362	1	201.008	G	A	SYNONYMOUS_CODING	nan	A/A	gcC/gcT
FBgn0000319	Chc	X	15727399	1	177.833	1	164.021	1	119.75	0.993444	174.172	1	184.183	1	169.671	1	123.347	0.993443	180.032	G	T	INTRON	nan	nan	nan
FBgn0000319	Chc	X	15727410	1	173.383	0.992481	158.901	1	115.882	1	175.593	1	178.769	0.992481	163.73	1	118.902	1	181.078	T	A	INTRON	nan	nan	nan
FBgn0000319	Chc	X	15727484	0.994324	177.149	1	162.107	1	116.258	1	171.783	0.980933	188.495	0.986556	171.85	0.986597	121.608	0.986555	182.549	C	T	INTRON	nan	nan	nan
FBgn0000319	Chc	X	15727519	1	173.036	1	160.078	1	116.686	1	171.065	1	191.174	1	176.263	1	126.9	1	188.902	A	G	INTRON	nan	nan	nan
FBgn0000319	Chc	X	15730185	1	110.318	1	113.552	1	74.7586	1	116.651	1	110.318	1	113.552	1	74.7586	1	116.651	T	A	UPSTREAM	679_bases	nan	nan
FBgn0000319	Chc	X	15730185	1	110.318	1	113.552	1	74.7586	1	116.651	1	110.318	1	113.552	1	74.7586	1	116.651	T	A	UPSTREAM	678_bases	nan	nan
FBgn0000319	Chc	X	15730257	0.978836	115.088	1	124.948	1	85.3328	1	137.768	0.978836	110.986	1	120.51	1	82.7428	1	132.67	C	A	UPSTREAM	751_bases	nan	nan
FBgn0000319	Chc	X	15730257	0.978836	115.088	1	124.948	1	85.3328	1	137.768	0.978836	110.986	1	120.51	1	82.7428	1	132.67	C	A	UPSTREAM	750_bases	nan	nan
FBgn0000406	Cyt-b5-r	2L	16787914	1	163.111	1	155.48	1	115.643	1	155.48	1	159.644	1	152.241	1	113.517	1	152.241	C	T	DOWNSTREAM	952_bases	nan	nan
FBgn0000406	Cyt-b5-r	2L	16788665	1	108.71	1	119.888	1	82.4887	1	126.98	1	103.14	1	113.493	1	78.7107	1	120.044	T	A	DOWNSTREAM	201_bases	nan	nan
FBgn0000422	Ddc	2L	19118125	0.987156	182.023	0.993673	179.525	0.993689	133.736	0.993671	196.792	0.993464	182.317	1	179.808	1	133.922	1	197.115	G	A	SYNONYMOUS_CODING	nan	R/R	cgC/cgT
FBgn0000422	Ddc	2L	19118642	1	96.3229	1	102.285	1	73.8099	1	105.601	1	109.097	1	116.235	1	82.467	1	120.22	A	G	INTRON	nan	nan	nan
FBgn0000464	Lar	2L	19606208	1	78.9224	1	81.5577	1	50.3056	1	81.0889	1	87.6977	1	90.7631	1	54.8799	1	90.2172	A	G	UPSTREAM	361_bases	nan	nan
FBgn0000464	Lar	2L	19606322	1	100.717	1	102.489	1	62.5966	1	118.62	0.988449	93.0747	0.988447	94.6966	0.988548	57.9595	0.988439	109.423	A	T	UPSTREAM	247_bases	nan	nan
FBgn0000464	Lar	2L	19606336	1	108.112	1	109.808	1	72.0132	1	125.375	0.989699	104.031	0.989698	105.672	0.989765	69.0523	0.989691	120.732	A	G	UPSTREAM	233_bases	nan	nan
FBgn0000464	Lar	2L	19606344	0.989474	115.866	1	115.546	1	76.6791	1	129.111	0.979868	114.436	0.990343	114.116	0.9904	75.1946	0.990338	127.73	T	A	UPSTREAM	225_bases	nan	nan
FBgn0000464	Lar	2L	19607309	0.990784	128.621	0.990784	134.085	0.99083	85.4844	0.990784	134.363	1	123.612	1	128.772	1	82.6716	1	129.035	C	T	INTRON	nan	nan	nan
FBgn0000464	Lar	2L	19607373	1	148.641	1	153.576	1	99.7338	1	159.156	1	135.846	1	140.18	1	92.4146	1	145.073	G	C	INTRON	nan	nan	nan
FBgn0000464	Lar	2L	19613013	1	104.778	1	105.047	1	75.1918	1	114.335	1	110.562	1	110.853	1	78.7803	1	120.897	A	G	INTRON	nan	nan	nan
FBgn0000464	Lar	2L	19614104	1	105.189	1	114.42	1	78.9153	1	114.944	0.98925	107.28	0.989248	116.778	0.989293	80.3018	0.989248	117.318	T	A	INTRON	nan	nan	nan
FBgn0000464	Lar	2L	19694845	1	116.758	1	129.228	1	82.3254	1	131.876	1	118.568	1	131.321	1	83.4263	1	134.031	G	A	INTRON	nan	nan	nan
FBgn0000464	Lar	2L	19722685	1	171.328	1	168.213	1	109.352	0.993292	162.593	1	172.027	1	168.894	1	109.72	0.993292	163.253	G	A	INTRON	nan	nan	nan
FBgn0000464	Lar	2L	19724017	1	119.901	1	120.51	1	83.7475	1	131.067	1	119.901	1	120.51	1	83.7475	1	131.067	A	T	INTRON	nan	nan	nan
FBgn0000479	dnc	X	3081645	0.973317	85.2767	0.975156	90.3907	0.987574	63.9259	0.987503	90.3634	0.985715	86.8756	0.987656	92.1684	1	65.4828	1	91.964	C	A	INTRON	nan	nan	nan
FBgn0000479	dnc	X	3081651	1	85.0883	0.986756	94.319	1	63.924	1	98.5178	1	84.3834	0.986756	93.503	1	63.4532	1	97.6496	A	T	INTRON	nan	nan	nan
FBgn0000479	dnc	X	3083855	0.976747	56.2812	1	71.7296	1	46.9274	1	75.7562	0.976747	57.702	1	73.7384	1	48.0255	1	77.9283	T	A	INTRON	nan	nan	nan
FBgn0000479	dnc	X	3095594	1	147.705	1	148.057	1	101.817	1	151.854	1	137.777	1	138.095	1	95.9248	1	141.53	A	C	INTRON	nan	nan	nan
FBgn0000479	dnc	X	3103252	1	100.654	1	103.23	1	71.7058	1	112.183	0.987179	94.927	0.987179	97.3536	0.987236	67.5775	0.987179	105.781	G	C	INTRON	nan	nan	nan
FBgn0000479	dnc	X	3106641	1	79.3732	1	83.5353	1	58.3048	1	86.6909	1	68.8687	1	72.2636	1	51.4454	1	74.8285	A	G	INTRON	nan	nan	nan
FBgn0000479	dnc	X	3153127	0.985185	78.1171	0.985185	89.455	0.985281	54.7984	0.985185	90.6362	1	88.7475	1	102.026	1	61.7956	1	103.416	A	C	INTRON	nan	nan	nan
FBgn0000479	dnc	X	3156374	0.981992	123.05	1	123.892	1	81.266	1	129.035	0.981991	124.004	1	124.855	1	81.7943	1	130.056	G	A	INTRON	nan	nan	nan
FBgn0000479	dnc	X	3156856	1	139.447	1	134.546	1	90.6327	1	146.365	1	135.119	1	130.432	1	88.2798	1	141.728	C	A	INTRON	nan	nan	nan
FBgn0000479	dnc	X	3194405	0.986843	94.651	1	107.632	1	62.88	1	108.456	0.986843	94.1055	1	106.977	1	62.5741	1	107.794	G	A	INTRON	nan	nan	nan
FBgn0000479	dnc	X	3194524	0.989744	121.064	0.989744	115.757	0.98981	71.7772	0.978381	106.272	1	121.744	1	116.5	1	72.913	0.988572	107.121	C	T	INTRON	nan	nan	nan
FBgn0000479	dnc	X	3194564	1	113.859	1	106.876	1	76.9529	1	99.2036	0.989529	114.169	0.989534	107.16	0.989584	77.1306	0.989544	99.4584	C	T	INTRON	nan	nan	nan
FBgn0000479	dnc	X	3194673	1	98.0935	1	100.634	1	61.7196	1	88.0503	1	94.367	1	96.7702	1	59.7762	1	84.8516	T	C	INTRON	nan	nan	nan
FBgn0000479	dnc	X	3196211	1	122.543	1	119.909	1	86.2379	1	133.594	1	115.024	1	112.618	1	81.6524	1	125.103	A	T	INTRON	nan	nan	nan
FBgn0000479	dnc	X	3196867	1	63.4476	1	68.1844	1	54.334	1	66.8428	1	63.1405	1	67.8443	1	54.0875	1	66.5121	G	T	INTRON	nan	nan	nan
FBgn0000479	dnc	X	3196916	1	38.8746	0.973378	40.3171	1	31.0404	0.977093	43.5006	0.967742	35.4862	0.941589	36.8166	0.96795	28.2507	0.945239	39.7504	G	T	INTRON	nan	nan	nan
FBgn0000479	dnc	X	3197027	1	107.294	1	113.33	1	73.3487	1	106.693	1	103.267	1	108.978	1	70.9943	1	102.983	A	T	INTRON	nan	nan	nan
FBgn0000479	dnc	X	3197035	1	111.781	1	117.167	1	76.1259	1	111.781	1	105.381	1	110.329	1	72.3976	1	105.381	A	T	INTRON	nan	nan	nan
FBgn0000479	dnc	X	3197053	0.989198	99.9463	0.990798	109.873	1	72.8915	1	100.221	0.976031	95.5631	0.97768	104.975	0.986804	70.1466	0.986756	95.9195	C	T	INTRON	nan	nan	nan
FBgn0000479	dnc	X	3197162	1	96.2595	0.988827	104.891	1	75.1326	1	103.98	0.987426	88.841	0.976327	96.7257	0.987475	69.4495	0.987421	95.8949	C	T	INTRON	nan	nan	nan
FBgn0000479	dnc	X	3197226	1	127.639	1	133.244	1	82.3851	1	142.99	0.981702	120.152	0.981694	125.392	0.981811	77.6175	0.981694	134.5	G	A	INTRON	nan	nan	nan
FBgn0000479	dnc	X	3214379	1	123.73	1	122.658	1	77.994	1	128.244	1	104.068	1	103.23	1	67.5611	1	107.586	T	G	INTRON	nan	nan	nan
FBgn0000479	dnc	X	3214942	1	127.614	1	123.742	1	85.3205	1	129.49	1	110.968	1	107.794	1	75.7919	1	112.504	T	C	INTRON	nan	nan	nan
FBgn0000479	dnc	X	3215008	0.991115	124.272	0.991111	131.681	0.991166	80.5545	0.991117	122.324	1	120.813	1	127.784	1	79.3741	1	118.978	T	A	INTRON	nan	nan	nan
FBgn0000479	dnc	X	3215014	0.990568	120.569	0.982027	128.793	0.99062	79.5338	0.981043	121.792	1	121.704	0.991421	129.869	1	80.8653	0.990431	122.919	T	G	INTRON	nan	nan	nan
FBgn0000479	dnc	X	3215026	0.98953	109.822	0.981035	122.091	0.989585	75.0287	0.989529	116.194	1	109.684	0.991463	121.657	1	75.5882	1	115.904	G	A	INTRON	nan	nan	nan
FBgn0000492	Dr	3R	25385086	1	142.066	1	152.353	1	99.3887	1	154.778	1	127.977	1	136.817	1	90.8296	1	138.895	T	C	INTRON	nan	nan	nan
FBgn0000492	Dr	3R	25386174	0.992069	135.576	1	137.641	1	106.891	1	145.593	0.992068	136.905	1	138.974	1	107.82	1	147.038	T	G	INTRON	nan	nan	nan
FBgn0000567	Eip74EF	3L	17572203	1	151.828	1	144.256	1	99.6444	0.992623	152.109	1	135.949	1	129.473	1	90.8255	0.99263	136.189	G	T	INTRON	nan	nan	nan
FBgn0000567	Eip74EF	3L	17572401	1	140.749	1	139.616	1	97.9082	1	151.147	0.991342	139.628	0.991342	138.487	0.991374	96.5659	0.991342	150.099	G	C	INTRON	nan	nan	nan
FBgn0000567	Eip74EF	3L	17572403	0.976391	139.865	1	140.989	1	98.162	1	150.792	0.967685	137.793	0.991189	138.913	0.991221	96.2506	0.991189	148.689	G	A	INTRON	nan	nan	nan
FBgn0000567	Eip74EF	3L	17572406	1	144.402	0.992312	143.855	1	99.4344	1	153.01	0.982379	139.209	0.974759	138.672	0.982438	95.1218	0.982379	147.656	C	T	INTRON	nan	nan	nan
FBgn0000567	Eip74EF	3L	17572422	1	140.063	1	143.611	1	101.661	1	147.029	0.990826	135.703	0.990826	139.157	0.990851	98.2831	0.990826	142.485	A	T	INTRON	nan	nan	nan
FBgn0000567	Eip74EF	3L	17572423	1	139.645	1	145.757	1	101.618	1	148.411	0.990909	134.71	0.990909	140.624	0.990936	97.8681	0.990909	143.191	T	A	INTRON	nan	nan	nan
FBgn0000567	Eip74EF	3L	17572507	1	148.15	1	146.072	1	97.9689	1	144.214	1	141.687	1	139.737	1	94.3685	1	137.993	G	C	INTRON	nan	nan	nan
FBgn0000964	tj	2L	19467906	0.972972	125.448	0.990828	124.164	0.990884	77.9223	0.990826	132.393	0.982105	127.789	1	126.484	1	79.8861	1	134.768	C	T	DOWNSTREAM	148_bases	nan	nan
FBgn0001079	fu	X	18556174	1	159.556	0.992126	155.798	1	120.967	1	169.29	1	166.657	0.992126	162.659	1	125.733	1	177.026	C	G	DOWNSTREAM	911_bases	nan	nan
FBgn0001105	Gbeta13F	X	15755211	1	117.101	1	109.068	1	72.3912	1	121.689	1	115.375	1	107.509	1	71.5189	1	119.867	A	G	UTR_5_PRIME	nan	nan	nan
FBgn0001105	Gbeta13F	X	15755211	1	117.101	1	109.068	1	72.3912	1	121.689	1	115.375	1	107.509	1	71.5189	1	119.867	A	G	INTRON	nan	nan	nan
FBgn0001208	Hn	3L	7752858	0.991151	134.327	0.992429	143.461	1	94.6171	1	139.382	0.991151	135.21	0.992428	144.449	1	95.1529	1	140.313	G	A	UPSTREAM	719_bases	nan	nan
FBgn0001208	Hn	3L	7753182	1	111.689	1	112.875	1	78.7913	1	107.751	1	123.521	1	124.89	1	85.9137	1	118.978	T	G	UPSTREAM	395_bases	nan	nan
FBgn0001208	Hn	3L	7753228	0.988372	103.615	0.988372	104.47	0.988438	69.9792	0.988372	108.601	1	114.698	1	115.688	1	76.2569	1	120.472	T	G	UPSTREAM	349_bases	nan	nan
FBgn0001218	Hsc70-3	X	11695995	0.989452	84.7917	0.989428	100.359	0.989518	61.2694	0.989426	102.347	1	78.9224	1	92.5509	1	58.0062	1	94.2799	C	T	UTR_3_PRIME	nan	nan	nan
FBgn0001218	Hsc70-3	X	11698690	0.989964	101.561	0.989957	107.365	0.990014	73.4252	0.98995	124.811	1	100.675	1	106.275	1	73.4121	1	123.067	A	C	INTRON	nan	nan	nan
FBgn0001218	Hsc70-3	X	11698791	1	96.5543	0.991906	95.5084	1	67.9425	1	107.944	0.983333	95.1333	0.975239	94.0891	0.983341	66.4672	0.983333	106.569	T	G	INTRON	nan	nan	nan
FBgn0001218	Hsc70-3	X	11698814	1	121.908	1	134.612	1	79.225	1	138.759	1	118.647	1	130.859	1	77.4541	1	134.841	C	G	INTRON	nan	nan	nan
FBgn0001218	Hsc70-3	X	11698839	0.991342	139.671	1	152.017	1	85.5839	1	157.405	0.991343	134.632	1	146.334	1	83.0583	1	151.434	G	A	INTRON	nan	nan	nan
FBgn0001218	Hsc70-3	X	11698851	1	143.193	1	152.904	1	89.6124	1	157.994	1	142.052	1	151.65	1	89.0249	1	156.679	A	T	INTRON	nan	nan	nan
FBgn0001218	Hsc70-3	X	11699019	1	167.402	0.993244	171.569	1	116.494	1	189.197	1	162.528	0.993246	166.521	1	113.58	1	183.395	G	A	SYNONYMOUS_CODING	nan	F/F	ttC/ttT
FBgn0001218	Hsc70-3	X	11699535	0.990611	132.231	0.990611	137.341	0.990637	98.1127	0.990611	132.783	1	139.144	1	144.643	1	102.608	1	139.738	C	T	INTRON	nan	nan	nan
FBgn0001218	Hsc70-3	X	11699535	0.990611	132.231	0.990611	137.341	0.990637	98.1127	0.990611	132.783	1	139.144	1	144.643	1	102.608	1	139.738	C	T	UPSTREAM	142_bases	nan	nan
FBgn0001218	Hsc70-3	X	11699606	1	151.354	1	149.244	1	103.711	0.992938	149.509	0.992647	161.918	0.992647	159.557	0.992674	109.094	0.985581	160.069	C	A	UPSTREAM	213_bases	nan	nan
FBgn0001218	Hsc70-3	X	11699606	1	151.354	1	149.244	1	103.711	0.992938	149.509	0.992647	161.918	0.992647	159.557	0.992674	109.094	0.985581	160.069	C	A	INTRON	nan	nan	nan
FBgn0001218	Hsc70-3	X	11699608	1	151.959	1	149.044	1	103.045	1	152.739	1	163.419	1	160.186	1	109.576	1	164.285	G	A	INTRON	nan	nan	nan
FBgn0001218	Hsc70-3	X	11699608	1	151.959	1	149.044	1	103.045	1	152.739	1	163.419	1	160.186	1	109.576	1	164.285	G	A	UPSTREAM	215_bases	nan	nan
FBgn0001218	Hsc70-3	X	11699712	1	125.838	1	134.835	1	93.3202	1	122.914	1	126.775	1	135.869	1	93.9318	1	123.52	A	G	UPSTREAM	319_bases	nan	nan
FBgn0001218	Hsc70-3	X	11699712	1	125.838	1	134.835	1	93.3202	1	122.914	1	126.775	1	135.869	1	93.9318	1	123.52	A	G	INTRON	nan	nan	nan
FBgn0001218	Hsc70-3	X	11701064	0.989428	102.03	1	100.404	1	64.9051	1	102.03	0.989418	112.675	1	110.802	1	70.4368	1	112.675	G	A	UPSTREAM	670_bases	nan	nan
FBgn0001218	Hsc70-3	X	11701064	0.989428	102.03	1	100.404	1	64.9051	1	102.03	0.989418	112.675	1	110.802	1	70.4368	1	112.675	G	A	UTR_5_PRIME	nan	nan	nan
FBgn0001218	Hsc70-3	X	11701477	1	79.7587	0.98622	79.4827	1	54.443	0.988046	83.636	1	82.316	0.986213	82.0273	1	55.9261	0.988041	86.4466	A	C	UPSTREAM	265_bases	nan	nan
FBgn0001218	Hsc70-3	X	11701544	1	90.7739	1	89.8665	1	51.5481	1	101.021	1	87.0642	1	86.2091	1	49.8701	1	96.7065	C	T	UPSTREAM	332_bases	nan	nan
FBgn0001218	Hsc70-3	X	11701547	0.986208	87.9479	0.986208	85.9422	0.986354	50.5575	0.986208	96.833	1	84.3316	1	82.4419	1	48.895	1	92.6904	T	A	UPSTREAM	335_bases	nan	nan
FBgn0001218	Hsc70-3	X	11701969	1	70.7833	1	71.3018	1	42.8141	1	72.5729	0.980771	67.9634	0.980771	68.4527	0.980954	41.4214	0.980771	69.6521	G	A	UPSTREAM	757_bases	nan	nan
FBgn0001248	Idh	3L	8351426	1	93.0414	1	100.608	1	73.4999	1	106.113	0.988382	92.8024	0.988372	100.533	0.988424	72.8943	0.988372	106.164	T	C	UPSTREAM	201_bases	nan	nan
FBgn0001248	Idh	3L	8351426	1	93.0414	1	100.608	1	73.4999	1	106.113	0.988382	92.8024	0.988372	100.533	0.988424	72.8943	0.988372	106.164	T	C	INTRON	nan	nan	nan
FBgn0001248	Idh	3L	8351463	0.987888	89.5815	1	99.9985	1	66.8575	1	105.755	0.964494	92.5105	0.976608	103.773	0.97673	67.7442	0.976608	110.108	T	G	INTRON	nan	nan	nan
FBgn0001248	Idh	3L	8351463	0.987888	89.5815	1	99.9985	1	66.8575	1	105.755	0.964494	92.5105	0.976608	103.773	0.97673	67.7442	0.976608	110.108	T	G	UPSTREAM	238_bases	nan	nan
FBgn0001248	Idh	3L	8351511	1	117.505	1	119.01	1	78.5443	1	132.987	0.97116	113.158	0.971157	114.663	0.971321	74.3694	0.971154	128.657	G	T	INTRON	nan	nan	nan
FBgn0001248	Idh	3L	8351511	1	117.505	1	119.01	1	78.5443	1	132.987	0.97116	113.158	0.971157	114.663	0.971321	74.3694	0.971154	128.657	G	T	UPSTREAM	286_bases	nan	nan
FBgn0001248	Idh	3L	8354187	1	136.494	1	131.869	1	96.413	1	133.212	1	127.394	1	123.201	1	90.8296	1	124.42	G	A	UPSTREAM	612_bases	nan	nan
FBgn0001248	Idh	3L	8354187	1	136.494	1	131.869	1	96.413	1	133.212	1	127.394	1	123.201	1	90.8296	1	124.42	G	A	UPSTREAM	156_bases	nan	nan
FBgn0001248	Idh	3L	8354187	1	136.494	1	131.869	1	96.413	1	133.212	1	127.394	1	123.201	1	90.8296	1	124.42	G	A	INTRON	nan	nan	nan
FBgn0001248	Idh	3L	8354416	0.991526	135.868	1	126.638	1	89.4757	1	134.316	0.973181	127.39	0.981659	118.751	0.98174	83.5179	0.981651	126.017	T	G	INTRON	nan	nan	nan
FBgn0001248	Idh	3L	8354416	0.991526	135.868	1	126.638	1	89.4757	1	134.316	0.973181	127.39	0.981659	118.751	0.98174	83.5179	0.981651	126.017	T	G	UPSTREAM	385_bases	nan	nan
FBgn0001248	Idh	3L	8354416	0.991526	135.868	1	126.638	1	89.4757	1	134.316	0.973181	127.39	0.981659	118.751	0.98174	83.5179	0.981651	126.017	T	G	UPSTREAM	841_bases	nan	nan
FBgn0001248	Idh	3L	8354420	1	139.11	1	128.617	1	90.4669	1	136.743	0.990338	129.357	0.990339	119.403	0.990381	84.4074	0.990338	127.181	C	T	UPSTREAM	389_bases	nan	nan
FBgn0001248	Idh	3L	8354420	1	139.11	1	128.617	1	90.4669	1	136.743	0.990338	129.357	0.990339	119.403	0.990381	84.4074	0.990338	127.181	C	T	INTRON	nan	nan	nan
FBgn0001248	Idh	3L	8354420	1	139.11	1	128.617	1	90.4669	1	136.743	0.990338	129.357	0.990339	119.403	0.990381	84.4074	0.990338	127.181	C	T	UPSTREAM	845_bases	nan	nan
FBgn0001248	Idh	3L	8354425	1	143.226	1	130.098	1	93.4167	1	137.945	0.980536	130.878	0.980536	119.092	0.980612	85.9025	0.980536	126.143	G	A	UPSTREAM	850_bases	nan	nan
FBgn0001248	Idh	3L	8354425	1	143.226	1	130.098	1	93.4167	1	137.945	0.980536	130.878	0.980536	119.092	0.980612	85.9025	0.980536	126.143	G	A	UPSTREAM	394_bases	nan	nan
FBgn0001248	Idh	3L	8354425	1	143.226	1	130.098	1	93.4167	1	137.945	0.980536	130.878	0.980536	119.092	0.980612	85.9025	0.980536	126.143	G	A	INTRON	nan	nan	nan
FBgn0001248	Idh	3L	8354428	0.991905	139.373	1	130.515	1	94.0282	0.991526	136.172	0.981911	126.769	0.99	119.041	0.990037	86.1887	0.981532	123.912	A	T	UPSTREAM	397_bases	nan	nan
FBgn0001248	Idh	3L	8354428	0.991905	139.373	1	130.515	1	94.0282	0.991526	136.172	0.981911	126.769	0.99	119.041	0.990037	86.1887	0.981532	123.912	A	T	UPSTREAM	853_bases	nan	nan
FBgn0001248	Idh	3L	8354428	0.991905	139.373	1	130.515	1	94.0282	0.991526	136.172	0.981911	126.769	0.99	119.041	0.990037	86.1887	0.981532	123.912	A	T	INTRON	nan	nan	nan
FBgn0001248	Idh	3L	8354429	1	143.01	1	130.92	1	93.4415	1	139.749	1	130.852	1	120.18	1	86.7433	1	127.978	G	T	INTRON	nan	nan	nan
FBgn0001248	Idh	3L	8354429	1	143.01	1	130.92	1	93.4415	1	139.749	1	130.852	1	120.18	1	86.7433	1	127.978	G	T	UPSTREAM	854_bases	nan	nan
FBgn0001248	Idh	3L	8354429	1	143.01	1	130.92	1	93.4415	1	139.749	1	130.852	1	120.18	1	86.7433	1	127.978	G	T	UPSTREAM	398_bases	nan	nan
FBgn0001248	Idh	3L	8354591	0.992914	147.868	1	148.672	1	99.4344	1	151.754	0.99291	157.528	1	158.239	1	104.786	1	161.61	C	A	UPSTREAM	560_bases	nan	nan
FBgn0001248	Idh	3L	8354591	0.992914	147.868	1	148.672	1	99.4344	1	151.754	0.99291	157.528	1	158.239	1	104.786	1	161.61	C	A	NON_SYNONYMOUS_CODING	nan	R/L	cGg/cTg
FBgn0001248	Idh	3L	8354601	1	153.25	1	152.987	1	102.309	1	150.586	0.970909	156.516	0.970909	156.23	0.971024	101.708	0.970909	153.619	A	G	UPSTREAM	570_bases	nan	nan
FBgn0001248	Idh	3L	8354601	1	153.25	1	152.987	1	102.309	1	150.586	0.970909	156.516	0.970909	156.23	0.971024	101.708	0.970909	153.619	A	G	NON_SYNONYMOUS_CODING	nan	Y/H	Tat/Cat
FBgn0001250	if	X	16666879	1	111.454	1	102.211	1	87.0173	0.99104	117.436	1	119.157	1	109.006	1	92.4046	0.991034	125.921	C	A	INTRON	nan	nan	nan
FBgn0001250	if	X	16667116	1	106.522	1	111.403	1	81.4795	1	117.19	0.989137	102.948	0.989131	107.294	0.989178	79.0318	0.989131	113.098	A	G	INTRON	nan	nan	nan
FBgn0001250	if	X	16667138	1	105.608	1	111.615	1	84.3197	1	110.318	0.988577	97.1654	0.988571	102.621	0.988613	77.7433	0.988571	101.444	T	C	INTRON	nan	nan	nan
FBgn0001250	if	X	16668114	1	64.9215	1	74.9619	1	52.3374	1	73.3163	1	67.3535	1	77.9505	1	54.1251	1	76.2114	G	A	INTRON	nan	nan	nan
FBgn0001250	if	X	16668217	1	81.1497	1	88.9605	1	55.7798	1	92.2414	1	71.5267	1	78.0296	1	50.0466	1	80.7478	T	C	INTRON	nan	nan	nan
FBgn0001250	if	X	16668560	1	154.083	1	151.457	1	103.428	1	162.126	0.992157	152.593	0.992157	149.958	0.992188	101.851	0.992157	160.662	G	A	INTRON	nan	nan	nan
FBgn0001250	if	X	16668879	1	150.922	1	162.48	1	121.38	1	164.66	1	143.955	1	154.745	1	116.258	1	156.778	T	G	INTRON	nan	nan	nan
FBgn0001250	if	X	16669076	0.992032	146.367	1	140.34	0.985075	103.456	0.99286	156.56	0.992032	145.465	1	139.505	0.985075	102.902	0.992861	155.583	C	A	INTRON	nan	nan	nan
FBgn0001250	if	X	16669988	1	55.8693	1	53.8615	1	27.2242	1	56.1905	1	50.5835	1	48.8345	1	25.2649	1	50.8631	T	C	INTRON	nan	nan	nan
FBgn0001250	if	X	16670588	1	114.969	1	124.717	1	83.0022	1	127.354	1	110.228	1	119.398	1	80.0074	1	121.874	G	A	INTRON	nan	nan	nan
FBgn0001250	if	X	16670595	1	114.756	1	121.408	1	82.1748	1	126.726	1	111.403	1	117.776	1	80.083	1	122.866	T	A	INTRON	nan	nan	nan
FBgn0001250	if	X	16670705	1	133.525	1	126.877	1	94.4159	1	139.749	1	116.912	1	111.403	1	84.1487	1	122.298	G	A	INTRON	nan	nan	nan
FBgn0001250	if	X	16671211	1	152.825	1	147.471	1	100.585	1	161.306	1	164.622	1	158.672	1	107.025	1	174.068	C	A	INTRON	nan	nan	nan
FBgn0001250	if	X	16671805	1	115.693	0.9901	117.809	1	81.5583	1	122.73	1	109.566	0.990106	111.522	1	77.8131	1	116.07	G	A	INTRON	nan	nan	nan
FBgn0001250	if	X	16671973	1	100.239	1	95.2781	1	74.1907	1	114.149	1	100.956	1	95.945	1	74.6587	1	115.012	A	G	INTRON	nan	nan	nan
FBgn0001250	if	X	16672289	0.993082	162.627	0.979693	159.487	1	122.703	1	168.363	0.993082	162.305	0.979693	159.164	1	122.488	1	168.025	C	T	INTRON	nan	nan	nan
FBgn0001250	if	X	16673299	0.978726	110.853	1	113.904	1	67.4463	1	120.508	0.978726	116.175	1	119.439	1	70.0643	1	126.512	C	G	INTRON	nan	nan	nan
FBgn0001250	if	X	16673346	1	101.021	1	111.792	1	57.9837	1	114.196	0.989431	98.3198	0.989419	108.625	0.989542	55.9701	0.989418	111.294	A	G	INTRON	nan	nan	nan
FBgn0001250	if	X	16675397	1	133.629	1	133.944	1	95.3302	1	143.795	1	135.331	1	135.652	1	96.3813	1	145.686	C	A	INTRON	nan	nan	nan
FBgn0001250	if	X	16675397	1	133.629	1	133.944	1	95.3302	1	143.795	1	135.331	1	135.652	1	96.3813	1	145.686	C	A	UPSTREAM	290_bases	nan	nan
FBgn0001250	if	X	16677019	1	129.452	1	132.064	1	87.1303	1	135.096	1	120.96	1	123.33	1	82.2652	1	126.078	G	A	UPSTREAM	491_bases	nan	nan
FBgn0001250	if	X	16677019	1	129.452	1	132.064	1	87.1303	1	135.096	1	120.96	1	123.33	1	82.2652	1	126.078	G	A	INTRON	nan	nan	nan
FBgn0001253	ImpE1	3L	8372222	1	194.409	1	184.467	1	133.84	1	187.753	0.980707	180.466	0.980712	171.173	0.980765	123.738	0.98071	174.246	C	T	INTRON	nan	nan	nan
FBgn0001253	ImpE1	3L	8373773	1	171.916	1	169.572	1	115.502	0.993528	183.638	0.992337	155.32	0.992337	153.259	0.992366	105.265	0.985893	165.61	A	G	INTRON	nan	nan	nan
FBgn0001253	ImpE1	3L	8373773	1	171.916	1	169.572	1	115.502	0.993528	183.638	0.992337	155.32	0.992337	153.259	0.992366	105.265	0.985893	165.61	A	G	DOWNSTREAM	523_bases	nan	nan
FBgn0001253	ImpE1	3L	8381096	0.987329	168.96	1	154.418	1	126.616	1	177.103	0.972452	164.61	0.985078	150.198	0.985104	122.647	0.985075	172.706	G	A	NON_SYNONYMOUS_CODING	nan	E/K	Gag/Aag
FBgn0001253	ImpE1	3L	8381654	1	190.885	1	189.299	1	132.729	1	184.414	0.988024	199.18	0.988024	197.451	0.988056	136.268	0.988025	192.131	C	T	NON_SYNONYMOUS_CODING	nan	P/S	Ccc/Tcc
FBgn0001253	ImpE1	3L	8383446	1	55.9077	1	62.8944	1	40.1502	1	63.9035	1	55.9077	1	62.8944	1	40.1502	1	63.9035	C	T	UTR_3_PRIME	nan	nan	nan
FBgn0001253	ImpE1	3L	8383540	1	61.3575	1	67.0591	1	47.8796	1	74.8285	0.973333	51.2315	0.973333	55.8049	0.973354	40.2951	0.973333	61.9935	C	T	UTR_3_PRIME	nan	nan	nan
FBgn0001297	kay	3R	25593429	1	177.922	1	168.137	1	118.631	1	164.133	0.993923	183.518	0.993925	173.147	0.993946	120.985	0.993926	168.909	A	C	INTRON	nan	nan	nan
FBgn0001297	kay	3R	25593436	0.984848	160.314	0.976285	154.36	0.955882	106.695	0.966422	148.515	0.97883	168.125	0.970267	161.782	0.949889	110.438	0.960433	155.448	C	T	INTRON	nan	nan	nan
FBgn0001297	kay	3R	25593460	0.93838	155.823	1	160.383	1	108.019	0.985866	166.043	0.932702	168.121	0.994124	172.046	0.994148	114.622	0.980029	178.683	G	A	INTRON	nan	nan	nan
FBgn0001297	kay	3R	25594602	1	186.277	1	178.604	1	132.123	1	182.227	0.993289	188.962	0.993289	181.132	0.993304	133.765	0.993289	184.829	C	T	INTRON	nan	nan	nan
FBgn0001297	kay	3R	25595845	1	106.693	1	116.573	1	81.0061	1	118.661	0.990529	112.916	0.990521	123.884	0.990565	84.6675	0.990521	126.208	A	G	INTRON	nan	nan	nan
FBgn0001297	kay	3R	25599381	0.989305	111.825	0.989305	111.825	0.989353	77.5301	0.989305	120.955	1	121.34	1	121.34	1	83.8296	1	131.397	A	G	INTRON	nan	nan	nan
FBgn0001297	kay	3R	25599381	0.989305	111.825	0.989305	111.825	0.989353	77.5301	0.989305	120.955	1	121.34	1	121.34	1	83.8296	1	131.397	A	G	SYNONYMOUS_CODING	nan	P/P	ccA/ccG
FBgn0001297	kay	3R	25599756	1	169.178	1	164.99	1	119.647	0.993335	171.793	1	165.111	1	161.066	1	117.161	0.993336	167.636	G	A	INTRON	nan	nan	nan
FBgn0001297	kay	3R	25599774	1	158.32	1	154.083	1	109.833	1	160.512	1	162.165	1	157.781	1	112.109	1	164.434	G	C	INTRON	nan	nan	nan
FBgn0001297	kay	3R	25599780	0.992935	161.248	1	160.387	1	110.824	1	164.346	0.992933	166.199	1	165	1	113.714	1	169.435	T	C	INTRON	nan	nan	nan
FBgn0001297	kay	3R	25602626	1	102.89	1	100.976	1	69.3391	1	101.94	1	120.195	1	117.809	1	79.035	1	119.01	G	T	INTRON	nan	nan	nan
FBgn0001297	kay	3R	25603372	0.985915	101.176	0.985915	99.6683	0.985947	70.315	0.978004	105.284	1	45.6778	1	45.1872	1	35.0985	0.992241	46.0992	G	A	INTRON	nan	nan	nan
FBgn0001297	kay	3R	25604544	0.992989	147.58	0.990698	129.759	1	103.96	1	147.635	0.99299	146.516	0.990698	128.889	1	103.326	1	146.588	G	A	INTRON	nan	nan	nan
FBgn0001297	kay	3R	25607982	0.98831	94.7706	0.988305	98.4521	0.988369	68.6765	0.988304	100.518	1	94.367	1	97.9403	1	68.9631	1	99.9403	A	G	UPSTREAM	351_bases	nan	nan
FBgn0001297	kay	3R	25607982	0.98831	94.7706	0.988305	98.4521	0.988369	68.6765	0.988304	100.518	1	94.367	1	97.9403	1	68.9631	1	99.9403	A	G	INTRON	nan	nan	nan
FBgn0001297	kay	3R	25608031	0.985646	70.0332	1	74.697	1	48.1121	1	76.6451	0.96135	59.7166	0.975313	63.4281	0.975375	41.9544	0.975313	64.9725	A	T	INTRON	nan	nan	nan
FBgn0001297	kay	3R	25608031	0.985646	70.0332	1	74.697	1	48.1121	1	76.6451	0.96135	59.7166	0.975313	63.4281	0.975375	41.9544	0.975313	64.9725	A	T	UPSTREAM	302_bases	nan	nan
FBgn0001297	kay	3R	25608038	1	67.3422	0.987913	77.5799	0.966102	44.1411	1	75.3895	1	63.5003	0.987926	72.7686	0.966102	41.9224	1	70.8883	A	C	INTRON	nan	nan	nan
FBgn0001297	kay	3R	25608038	1	67.3422	0.987913	77.5799	0.966102	44.1411	1	75.3895	1	63.5003	0.987926	72.7686	0.966102	41.9224	1	70.8883	A	C	UPSTREAM	295_bases	nan	nan
FBgn0001624	dlg1	X	11275599	1	32.7069	1	35.9319	1	21.7368	0.921925	32.5202	1	48.4507	1	54.1205	1	30.2116	0.920926	51.3876	T	A	INTRON	nan	nan	nan
FBgn0001624	dlg1	X	11293214	0.990254	107.616	1	115.112	1	77.2759	0.903639	96.107	0.990253	108.636	1	116.211	1	77.8978	0.903629	97.0971	A	T	INTRON	nan	nan	nan
FBgn0001991	Ca-alpha1D	2L	16170031	1	102.069	1	102.315	1	69.5651	1	98.7792	1	113.522	1	113.809	1	76.1259	1	109.698	C	T	UPSTREAM	626_bases	nan	nan
FBgn0001991	Ca-alpha1D	2L	16170059	1	100.938	1	104.749	1	66.4793	1	101.199	1	110.899	1	115.582	1	72.0848	1	111.5	A	C	UPSTREAM	598_bases	nan	nan
FBgn0001991	Ca-alpha1D	2L	16183887	1	106.298	1	104.979	1	76.2196	1	111.578	0.988701	108.347	0.988701	106.962	0.988745	76.8942	0.988701	113.898	C	T	INTRON	nan	nan	nan
FBgn0001991	Ca-alpha1D	2L	16184212	0.991122	115.867	0.991001	116.844	1	80.817	1	115.81	0.991115	124.913	0.990994	125.809	1	86.078	1	124.66	T	G	SYNONYMOUS_CODING	nan	A/A	gcT/gcG
FBgn0001991	Ca-alpha1D	2L	16185046	1	100.319	1	99.8096	1	63.9198	1	103.29	1	101.021	1	100.507	1	64.2898	1	104.023	A	C	SYNONYMOUS_CODING	nan	L/L	ctA/ctC
FBgn0001992	Cyp303a1	2L	16294063	1	178.493	0.988304	133.626	1	110.172	1	177.493	1	160.962	0.988304	121.716	1	101.229	1	160.099	T	C	UPSTREAM	144_bases	nan	nan
FBgn0002023	Lim3	2L	19081888	1	164.655	0.992961	155.161	1	119.06	1	162.081	0.992754	171.674	0.985712	161.587	0.992771	122.792	0.992754	168.9	A	G	SYNONYMOUS_CODING	nan	C/C	tgT/tgC
FBgn0002023	Lim3	2L	19100246	1	40.3671	1	49.1389	1	29.3846	1	49.7799	0.970149	37.8978	0.970149	46.2986	0.970467	27.3865	0.970149	46.9125	T	C	INTRON	nan	nan	nan
FBgn0002023	Lim3	2L	19100392	1	40.5391	1	44.2029	1	18.129	1	45.8986	1	40.9888	1	44.7112	1	18.278	1	46.4347	C	T	INTRON	nan	nan	nan
FBgn0002023	Lim3	2L	19100436	1	41.2411	1	40.3038	1	20.8943	1	44.3573	1	40.3166	1	39.4085	1	20.5281	1	43.3338	A	T	INTRON	nan	nan	nan
FBgn0002023	Lim3	2L	19100470	1	47.5476	1	57.4621	1	31.6247	1	59.1509	0.983635	44.3737	0.983551	53.7186	0.983907	29.3317	0.983541	55.3083	G	C	INTRON	nan	nan	nan
FBgn0002023	Lim3	2L	19100474	1	48.5802	1	59.9751	1	34.4544	1	60.3823	0.982455	43.9637	0.982359	54.232	0.982683	31.1401	0.982357	54.5978	C	A	INTRON	nan	nan	nan
FBgn0002023	Lim3	2L	19100492	1	50.2635	1	67.974	1	36.9076	1	68.7473	0.983893	45.682	0.983776	61.6981	0.984074	33.5042	0.983773	62.3941	A	C	INTRON	nan	nan	nan
FBgn0002023	Lim3	2L	19100509	0.965528	49.8875	1	72.1932	1	35.2186	1	68.2871	0.950211	45.3336	0.984279	65.4807	0.984622	31.9541	0.984295	61.9694	G	C	INTRON	nan	nan	nan
FBgn0002023	Lim3	2L	19100588	1	38.419	1	53.0626	1	23.975	0.963636	45.7805	1	37.5368	1	51.6846	1	23.506	0.963636	44.6112	G	C	INTRON	nan	nan	nan
FBgn0002023	Lim3	2L	19100592	1	40.4917	1	51.4099	1	25.4814	0.964298	46.7891	1	40.2494	1	51.0723	1	25.3518	0.964298	46.493	A	T	INTRON	nan	nan	nan
FBgn0002023	Lim3	2L	19100610	1	36.0122	1	44.0258	1	20.0256	1	40.4917	1	36.615	1	44.8212	1	20.3011	1	41.1999	T	A	INTRON	nan	nan	nan
FBgn0002023	Lim3	2L	19100663	1	66.3487	1	49.6857	1	29.386	1	50.8428	1	64.3533	1	48.3521	1	28.7311	1	49.466	G	T	INTRON	nan	nan	nan
FBgn0002023	Lim3	2L	19100684	1	68.9072	1	53.8143	1	37.4764	1	58.3376	1	67.5833	1	52.8784	1	36.9076	1	57.2901	T	C	INTRON	nan	nan	nan
FBgn0002023	Lim3	2L	19100734	0.977778	67.5761	1	71.5682	1	53.4489	1	76.2196	0.977778	61.9669	1	65.6751	1	49.5127	1	69.7865	T	G	INTRON	nan	nan	nan
FBgn0002023	Lim3	2L	19100741	1	75.2731	1	79.5686	1	57.6613	0.982759	80.5831	1	69.9277	1	73.7926	1	53.9671	0.982759	74.5444	T	C	INTRON	nan	nan	nan
FBgn0002023	Lim3	2L	19100745	0.962264	76.4498	0.983471	85.1829	0.968254	56.9384	1	88.6548	0.962264	72.0883	0.983471	80.2331	0.968254	54.0854	1	83.5534	T	C	INTRON	nan	nan	nan
FBgn0002023	Lim3	2L	19100769	0.934578	73.3782	0.960317	86.9445	0.95933	57.0792	0.947137	86.2409	0.945455	73.8183	0.971223	87.133	0.970149	57.8226	0.958042	86.4197	C	A	INTRON	nan	nan	nan
FBgn0002023	Lim3	2L	19100772	0.946429	78.3571	0.971429	92.0182	0.970149	60.3088	0.958333	91.332	0.946429	75.4557	0.971429	88.4712	0.970149	58.3646	0.958333	87.7596	C	T	INTRON	nan	nan	nan
FBgn0002023	Lim3	2L	19100773	0.946429	79.1005	0.970803	91.7672	0.970149	60.8052	0.958042	91.8692	0.946429	75.4557	0.970803	87.3864	0.970149	58.3646	0.958042	87.405	T	A	INTRON	nan	nan	nan
FBgn0002023	Lim3	2L	19100782	1	95.195	1	100.37	1	61.4874	1	101.52	1	92.3619	1	97.3167	1	59.949	1	98.4168	C	A	INTRON	nan	nan	nan
FBgn0002023	Lim3	2L	19100787	1	97.4895	1	100.716	1	62.6916	1	103.443	1	93.9872	1	97.0494	1	60.8004	1	99.6345	C	T	INTRON	nan	nan	nan
FBgn0002023	Lim3	2L	19100808	1	89.1719	1	95.2037	1	59.7928	1	92.2429	1	86.8254	1	92.6302	1	58.4482	1	89.7817	C	A	INTRON	nan	nan	nan
FBgn0002023	Lim3	2L	19100822	1	86.7213	1	87.1782	1	53.6078	1	92.4704	1	86.5361	1	86.9916	1	53.513	1	92.2676	T	A	INTRON	nan	nan	nan
FBgn0002023	Lim3	2L	19100823	0.990509	92.4428	0.990515	88.9128	0.990622	53.7961	0.990508	93.7287	1	92.0423	1	88.5337	1	53.6078	1	93.3202	G	C	INTRON	nan	nan	nan
FBgn0002023	Lim3	2L	19100848	1	96.7046	1	89.4653	1	49.7713	1	92.0806	0.989145	96.9641	0.989156	89.6976	0.989298	49.8735	0.989152	92.3226	C	A	INTRON	nan	nan	nan
FBgn0002023	Lim3	2L	19100899	1	97.9403	1	98.8671	1	66.6266	1	103.327	1	98.2296	1	99.1604	1	66.7941	1	103.639	T	G	INTRON	nan	nan	nan
FBgn0002023	Lim3	2L	19101497	1	134.448	1	132.834	1	94.5871	1	137.598	1	125.572	1	124.108	1	89.1719	1	128.428	T	C	INTRON	nan	nan	nan
FBgn0002023	Lim3	2L	19107706	0.988701	109.715	0.988701	111.08	0.988753	75.4655	0.988701	110.264	1	105.003	1	106.284	1	72.6867	1	105.518	G	A	INTRON	nan	nan	nan
FBgn0002031	l(2)37Cc	2L	19121380	1	93.1076	1	106.213	1	70.9341	1	104.905	1	98.8622	1	113.176	1	74.8265	1	111.744	G	A	DOWNSTREAM	660_bases	nan	nan
FBgn0002031	l(2)37Cc	2L	19121394	0.986756	93.7762	1	108.064	1	69.5105	1	107.25	0.976383	98.4989	0.989474	113.859	0.989541	72.5865	0.989474	112.983	A	G	DOWNSTREAM	646_bases	nan	nan
FBgn0002031	l(2)37Cc	2L	19121396	1	95.8564	1	113.129	1	72.0988	1	111.015	1	101.822	1	120.711	1	76.0621	1	118.392	A	T	DOWNSTREAM	644_bases	nan	nan
FBgn0002036	CG10561	2L	19115206	1	171.806	1	166.427	1	120.53	1	173.997	1	183.632	1	177.718	1	127.611	1	186.043	G	A	SYNONYMOUS_CODING	nan	S/S	tcG/tcA
FBgn0002563	Lsp1beta	2L	901469	0.926649	115.741	0.991455	135.21	1	90.4157	1	143.073	0.926705	103.404	0.991464	121.301	1	82.4828	1	128.022	C	A	DOWNSTREAM	149_bases	nan	nan
FBgn0002563	Lsp1beta	2L	901471	0.928012	120.465	0.991667	140.951	0.991708	92.2895	0.991667	148.774	0.936117	105.481	1	123.982	1	82.8702	1	130.48	T	A	DOWNSTREAM	151_bases	nan	nan
FBgn0002577	m	X	11654111	1	118.056	1	121.081	1	83.3135	0.931996	106.08	1	135.749	1	139.447	1	93.93	0.931915	123.186	G	A	INTRON	nan	nan	nan
FBgn0002577	m	X	11654126	0.989547	96.9541	1	106.255	1	71.7222	0.927769	90.0483	0.989529	117.592	1	129.913	1	84.9276	0.92761	111.052	C	T	INTRON	nan	nan	nan
FBgn0002577	m	X	11655341	1	162.794	0.993198	168.809	1	106.982	0.911866	145.809	1	162.794	0.993198	168.809	1	106.982	0.911866	145.809	T	C	INTRON	nan	nan	nan
FBgn0002577	m	X	11656117	0.973001	76.6616	1	97.428	1	73.6382	0.920933	87.1452	0.972994	77.9464	1	99.1478	1	74.7913	0.920914	88.8468	G	A	INTRON	nan	nan	nan
FBgn0002577	m	X	11656119	1	81.6519	1	99.5662	1	73.3283	0.908048	86.0694	1	81.3133	1	99.1174	1	73.0377	0.908054	85.6384	A	G	INTRON	nan	nan	nan
FBgn0002577	m	X	11656304	1	83.0333	1	101.542	1	77.6016	0.922813	106.926	1	82.2396	1	100.486	1	76.8802	0.922822	105.638	A	G	INTRON	nan	nan	nan
FBgn0002577	m	X	11656384	1	104.612	1	122.254	1	81.1418	0.937243	111.222	1	100.486	1	117.11	1	78.2573	0.937271	106.241	A	C	INTRON	nan	nan	nan
FBgn0002577	m	X	11656418	1	104.057	1	124.42	1	78.2893	0.917526	103.45	1	101.701	1	121.383	1	76.7116	0.917526	100.816	T	G	INTRON	nan	nan	nan
FBgn0002577	m	X	11657860	0.993444	173.859	0.993445	170.061	0.993486	95.4413	0.921322	156.252	0.992593	163.316	0.992593	159.839	0.992639	90.8538	0.920495	146.099	T	C	INTRON	nan	nan	nan
FBgn0002577	m	X	11660074	0.991305	139.07	1	139.07	1	89.7046	0.922326	134.626	0.991305	143.855	1	143.855	1	92.2611	0.922304	139.758	G	A	INTRON	nan	nan	nan
FBgn0002577	m	X	11660717	1	185.139	1	164.496	1	128.198	0.905724	152.15	1	178.923	1	159.242	1	124.507	0.905724	146.755	G	A	INTRON	nan	nan	nan
FBgn0002577	m	X	11660927	1	143.611	1	146.251	1	106.993	0.924728	130.463	1	152.941	1	155.832	1	113.088	0.924689	139.719	C	T	SYNONYMOUS_CODING	nan	F/F	ttC/ttT
FBgn0002577	m	X	11660969	1	119.961	1	126.674	1	88.6048	0.924453	106.596	1	126.622	1	133.882	1	92.9085	0.924412	112.987	T	A	INTRON	nan	nan	nan
FBgn0002577	m	X	11660982	1	124.457	1	132.616	1	89.3422	0.918783	109.396	1	129.822	1	138.495	1	92.6724	0.91875	114.5	G	A	INTRON	nan	nan	nan
FBgn0002577	m	X	11661930	0.993382	161.476	1	153.354	1	116.029	0.913385	141.333	0.993378	176.407	1	167.201	1	125.261	0.913329	155.588	T	C	SYNONYMOUS_CODING	nan	R/R	cgT/cgC
FBgn0002577	m	X	11663801	1	134.94	0.991839	139.645	1	96.7431	0.937277	126.758	1	134.638	0.99184	139.014	1	96.3688	0.93728	126.148	T	A	DOWNSTREAM	260_bases	nan	nan
FBgn0002641	mal	X	20299773	0.992809	155.679	1	155.4	1	119.678	1	153.993	0.966593	162.986	0.973693	162.672	0.973755	122.854	0.973694	161.089	A	G	UPSTREAM	935_bases	nan	nan
FBgn0002641	mal	X	20299949	1	139.441	0.992513	148.727	1	101.604	1	143.903	1	150.909	0.992509	161.325	1	108.857	1	155.909	T	A	UPSTREAM	759_bases	nan	nan
FBgn0002641	mal	X	20299987	1	158.382	1	162.838	1	114.221	1	156.857	1	177.253	1	182.494	1	125.94	1	175.461	G	T	UPSTREAM	721_bases	nan	nan
FBgn0002641	mal	X	20300927	0.991233	126.533	1	135.704	1	90.8066	1	133.947	0.93059	111.922	0.939086	120.376	0.939276	79.0437	0.939086	118.756	C	T	UTR_5_PRIME	nan	nan	nan
FBgn0002641	mal	X	20303562	0.992509	158.084	1	149.606	1	104.052	0.993402	166.588	0.947684	155.604	0.955026	146.618	0.955203	98.9464	0.948388	164.771	A	G	NON_SYNONYMOUS_CODING	nan	K/R	aAg/aGg
FBgn0002772	Mlc1	3R	23486771	1	149.529	1	147.511	1	98.993	1	154.267	1	156.868	1	154.708	1	103.049	1	161.945	C	T	UPSTREAM	850_bases	nan	nan
FBgn0002772	Mlc1	3R	23486889	1	168.577	1	161.302	1	121.255	1	173.467	1	174.283	1	166.657	1	124.809	1	179.414	T	C	UPSTREAM	968_bases	nan	nan
FBgn0002838	ms(3)K81	3R	22702699	1	128.087	1	132.455	1	83.9134	1	144.795	0.926631	106.899	0.926607	110.676	0.927047	68.5324	0.926605	121.399	G	A	DOWNSTREAM	415_bases	nan	nan
FBgn0003041	pbl	3L	7888615	0.992884	161.626	0.992883	162.847	0.992903	119	0.992884	158.829	0.992909	163.765	0.992908	164.99	0.992929	121	0.99291	160.962	A	G	DOWNSTREAM	594_bases	nan	nan
FBgn0003041	pbl	3L	7889341	1	127.126	1	133.805	1	86.4524	1	138.442	1	137.037	1	144.483	1	92.135	1	149.662	A	G	UTR_3_PRIME	nan	nan	nan
FBgn0003041	pbl	3L	7891793	1	183.534	1	192.043	1	131.184	0.993485	187.698	1	169.746	1	177.346	1	122.583	0.993487	173.467	T	C	INTRON	nan	nan	nan
FBgn0003041	pbl	3L	7893567	1	165.535	1	159.262	1	114.044	1	162.293	1	170.109	1	163.589	1	116.724	1	166.738	C	G	SYNONYMOUS_CODING	nan	T/T	acG/acC
FBgn0003041	pbl	3L	7893567	1	165.535	1	159.262	1	114.044	1	162.293	1	170.109	1	163.589	1	116.724	1	166.738	C	G	INTRON	nan	nan	nan
FBgn0003041	pbl	3L	7893699	1	161.392	1	168.93	1	114.321	1	164.643	1	163.483	1	171.162	1	115.598	1	166.794	A	G	INTRON	nan	nan	nan
FBgn0003041	pbl	3L	7893699	1	161.392	1	168.93	1	114.321	1	164.643	1	163.483	1	171.162	1	115.598	1	166.794	A	G	SYNONYMOUS_CODING	nan	S/S	tcT/tcC
FBgn0003041	pbl	3L	7893774	1	166.757	1	159.208	1	123.956	1	167.049	1	167.374	1	159.786	1	124.36	1	167.667	G	A	SYNONYMOUS_CODING	nan	R/R	cgC/cgT
FBgn0003041	pbl	3L	7893774	1	166.757	1	159.208	1	123.956	1	167.049	1	167.374	1	159.786	1	124.36	1	167.667	G	A	INTRON	nan	nan	nan
FBgn0003041	pbl	3L	7893876	1	164.685	0.992754	164.685	1	98.1657	1	172.652	1	162.293	0.992754	162.293	1	97.0165	1	170.092	G	A	SYNONYMOUS_CODING	nan	S/S	agC/agT
FBgn0003041	pbl	3L	7893876	1	164.685	0.992754	164.685	1	98.1657	1	172.652	1	162.293	0.992754	162.293	1	97.0165	1	170.092	G	A	INTRON	nan	nan	nan
FBgn0003041	pbl	3L	7893894	1	162.815	1	168.232	1	114.322	1	176.654	1	161.703	1	167.066	1	113.649	1	175.403	G	T	SYNONYMOUS_CODING	nan	S/S	tcC/tcA
FBgn0003041	pbl	3L	7893894	1	162.815	1	168.232	1	114.322	1	176.654	1	161.703	1	167.066	1	113.649	1	175.403	G	T	INTRON	nan	nan	nan
FBgn0003041	pbl	3L	7894023	1	185.109	1	180.091	1	128.489	1	181.995	1	183.036	1	178.098	1	127.256	1	179.972	C	T	SYNONYMOUS_CODING	nan	Q/Q	caG/caA
FBgn0003041	pbl	3L	7894023	1	185.109	1	180.091	1	128.489	1	181.995	1	183.036	1	178.098	1	127.256	1	179.972	C	T	INTRON	nan	nan	nan
FBgn0003041	pbl	3L	7894038	1	185.723	0.993151	180.091	1	128.009	1	187.85	1	188.641	0.993151	182.882	1	129.722	1	190.816	G	A	SYNONYMOUS_CODING	nan	F/F	ttC/ttT
FBgn0003041	pbl	3L	7894038	1	185.723	0.993151	180.091	1	128.009	1	187.85	1	188.641	0.993151	182.882	1	129.722	1	190.816	G	A	INTRON	nan	nan	nan
FBgn0003041	pbl	3L	7894092	1	171.611	1	177.15	1	119.09	1	181.074	1	168.232	1	173.614	1	117.08	1	177.426	T	C	SYNONYMOUS_CODING	nan	L/L	ttA/ttG
FBgn0003041	pbl	3L	7894092	1	171.611	1	177.15	1	119.09	1	181.074	1	168.232	1	173.614	1	117.08	1	177.426	T	C	INTRON	nan	nan	nan
FBgn0003041	pbl	3L	7894805	1	141.494	0.991597	147.847	1	97.2762	1	159.247	1	135.846	0.991597	141.837	1	93.9462	1	152.569	G	A	SYNONYMOUS_CODING	nan	F/F	ttC/ttT
FBgn0003041	pbl	3L	7894826	0.974171	131.735	0.983577	139.11	0.983658	91.9503	0.983574	147.69	0.990431	133.343	1	140.848	1	92.9135	1	149.584	T	C	SYNONYMOUS_CODING	nan	Q/Q	caA/caG
FBgn0003041	pbl	3L	7896461	1	172.852	1	174.107	0.986667	113.841	1	167.95	1	180.446	1	181.78	0.986667	118.001	1	175.234	C	G	UTR_5_PRIME	nan	nan	nan
FBgn0003041	pbl	3L	7896461	1	172.852	1	174.107	0.986667	113.841	1	167.95	1	180.446	1	181.78	0.986667	118.001	1	175.234	C	G	INTRON	nan	nan	nan
FBgn0003041	pbl	3L	7898056	0.989899	115.803	0.981402	124.476	0.989945	80.93	0.989899	127.089	1	114.061	0.991463	122.365	1	80.4964	1	124.864	C	T	INTRON	nan	nan	nan
FBgn0003041	pbl	3L	7898060	0.9901	115.803	0.990099	125.542	0.990148	80.2614	0.990099	130.274	0.988889	109.039	0.988889	117.972	0.988937	76.194	0.988889	122.304	A	G	INTRON	nan	nan	nan
FBgn0003041	pbl	3L	7898308	0.973994	130.629	0.983087	148.278	0.983152	96.2182	0.983087	139.998	0.980683	119.514	0.989848	135.025	0.989879	88.9366	0.989848	127.761	C	G	INTRON	nan	nan	nan
FBgn0003041	pbl	3L	7898357	1	120.305	1	137.239	1	84.9722	1	136.375	0.98895	105.919	0.98895	120.294	0.989001	75.5045	0.98895	119.564	T	A	INTRON	nan	nan	nan
FBgn0003041	pbl	3L	7905742	1	177.391	0.992833	162.269	1	104.38	1	170.768	1	183.53	0.992832	167.667	1	107.249	1	176.579	G	A	UPSTREAM	691_bases	nan	nan
FBgn0003041	pbl	3L	7905754	1	180.769	1	163.196	0.970149	105.249	1	171.62	0.993311	186.332	0.993313	167.736	0.96349	107.013	0.993311	176.643	G	A	UPSTREAM	703_bases	nan	nan
FBgn0003068	per	X	2579325	1	137.288	1	140.35	1	98.86	1	144.772	1	135.529	1	138.535	1	97.7574	1	142.875	G	A	UPSTREAM	288_bases	nan	nan
FBgn0003091	Pkc53E	2R	12823041	0.991189	140.02	1	137.079	1	100.401	0.927286	136.824	0.991189	131.983	1	129.704	1	95.6435	0.92732	128.604	G	T	INTRON	nan	nan	nan
FBgn0003093	Pkc98E	3R	24868892	1	172.936	1	177.402	1	125.393	1	173.787	1	178.827	1	183.513	1	129.102	1	179.719	C	A	INTRON	nan	nan	nan
FBgn0003093	Pkc98E	3R	24869420	1	131.333	1	131.333	1	80.8692	1	140.452	1	127.328	1	127.328	1	78.8498	1	136.046	A	T	INTRON	nan	nan	nan
FBgn0003137	Ppn	3R	24362706	1	152.046	0.992367	152.362	1	102.885	0.992278	153.572	1	151.752	0.992367	152.362	1	102.716	0.992278	153.274	C	T	INTRON	nan	nan	nan
FBgn0003137	Ppn	3R	24366371	0.971062	124.136	0.971062	122.773	0.971156	88.5981	0.971062	134.081	1	134.3	1	132.829	1	96.0588	1	145.041	C	T	UPSTREAM	318_bases	nan	nan
FBgn0003267	ro	3R	22702699	1	128.087	1	132.455	1	83.9134	1	144.795	0.926631	106.899	0.926607	110.676	0.927047	68.5324	0.926605	121.399	G	A	SYNONYMOUS_CODING	nan	F/F	ttC/ttT
FBgn0003267	ro	3R	22705357	0.99177	148.039	1	151.457	1	97.022	1	158.268	0.912129	131.323	0.920016	134.596	0.920413	82.9197	0.92	141.133	C	T	INTRON	nan	nan	nan
FBgn0003345	sd	X	15705769	1	199.545	0.99417	197.906	1	127.904	1	199.545	1	196.752	0.99417	195.108	1	126.42	1	196.752	G	T	INTRON	nan	nan	nan
FBgn0003345	sd	X	15705769	1	199.545	0.99417	197.906	1	127.904	1	199.545	1	196.752	0.99417	195.108	1	126.42	1	196.752	G	T	UPSTREAM	358_bases	nan	nan
FBgn0003345	sd	X	15705769	1	199.545	0.99417	197.906	1	127.904	1	199.545	1	196.752	0.99417	195.108	1	126.42	1	196.752	G	T	UPSTREAM	593_bases	nan	nan
FBgn0003345	sd	X	15710699	0.984344	148.463	0.992095	160.523	0.992126	101.027	0.992096	144.526	0.968184	143.909	0.975839	155.616	0.975933	97.7956	0.975841	140.082	T	A	INTRON	nan	nan	nan
FBgn0003345	sd	X	15710745	0.983533	139.511	0.991342	149.076	0.991386	87.611	0.991342	141.315	0.968933	142.923	0.976744	153.314	0.976873	88.2512	0.976745	145.029	T	G	INTRON	nan	nan	nan
FBgn0003345	sd	X	15712299	1	91.0735	1	94.846	1	59.0169	1	96.2398	1	85.7271	1	89.1853	1	56.1064	1	90.4617	G	T	INTRON	nan	nan	nan
FBgn0003345	sd	X	15712299	1	91.0735	1	94.846	1	59.0169	1	96.2398	1	85.7271	1	89.1853	1	56.1064	1	90.4617	G	T	UTR_5_PRIME	nan	nan	nan
FBgn0003345	sd	X	15713211	1	126.699	0.991532	128.049	1	81.4428	1	135.718	1	128.665	0.991531	130.044	1	82.4887	1	137.887	G	A	INTRON	nan	nan	nan
FBgn0003345	sd	X	15713222	1	124.225	1	125.562	0.980584	80.5513	1	133.637	0.989744	123.555	0.989744	124.881	0.970574	80.1895	0.989744	132.893	T	G	INTRON	nan	nan	nan
FBgn0003345	sd	X	15713397	1	115.398	1	122.688	1	76.5609	1	124.345	1	110.2	1	117.02	1	73.6449	1	118.568	A	G	INTRON	nan	nan	nan
FBgn0003345	sd	X	15713516	0.989362	114.379	0.980496	119.859	0.989404	82.0059	0.989362	120.649	0.950528	115.012	0.941996	120.536	0.950734	82.3997	0.950528	121.332	G	A	INTRON	nan	nan	nan
FBgn0003345	sd	X	15713548	1	133.183	1	143.193	1	97.424	0.982943	140.794	1	124.573	1	133.656	1	91.8723	0.982947	131.316	C	T	INTRON	nan	nan	nan
FBgn0003345	sd	X	15713586	0.990431	136.47	1	142.593	1	91.5725	1	146.167	0.990431	128.428	1	134.037	1	86.978	1	137.307	T	A	INTRON	nan	nan	nan
FBgn0003345	sd	X	15715167	1	220.682	1	208.862	1	134.612	1	219.827	0.994638	223.414	0.994639	211.236	0.994658	135.039	0.994638	222.534	G	C	INTRON	nan	nan	nan
FBgn0003345	sd	X	15716209	0.984849	90.0783	0.984849	93.9055	0.984862	72.6328	0.984849	97.6865	1	101.006	1	105.518	1	80.6155	1	109.988	G	A	INTRON	nan	nan	nan
FBgn0003345	sd	X	15716246	0.988764	105.575	0.988764	104.416	0.972626	83.6062	0.988764	110.308	1	107.535	1	106.372	0.983741	85.4642	1	112.286	C	A	INTRON	nan	nan	nan
FBgn0003345	sd	X	15716286	0.990247	115.757	0.990244	128.689	0.990271	93.892	0.990244	124.593	1	117.756	1	130.731	1	95.7971	1	126.622	C	T	INTRON	nan	nan	nan
FBgn0003345	sd	X	15716363	1	127.865	1	128.147	1	83.1433	1	130.373	1	130.383	1	130.673	1	84.5051	1	132.962	C	T	INTRON	nan	nan	nan
FBgn0003345	sd	X	15716426	0.992191	141.593	1	145.881	1	97.5713	1	146.964	0.992191	142.237	1	146.54	1	97.9428	1	147.631	G	A	INTRON	nan	nan	nan
FBgn0003345	sd	X	15716444	0.991189	140.569	0.991189	141.656	0.991216	99.7161	0.991189	145.108	1	146.52	1	147.653	1	104.025	1	151.251	T	A	INTRON	nan	nan	nan
FBgn0003345	sd	X	15716470	0.991189	136.944	0.991189	142.196	0.991213	103.054	0.991189	135.513	1	146.045	1	151.701	1	109.689	1	144.504	T	C	INTRON	nan	nan	nan
FBgn0003345	sd	X	15716649	1	163.97	1	165.846	1	115.897	1	171.596	1	159.286	1	161.085	1	113.033	1	166.599	G	A	INTRON	nan	nan	nan
FBgn0003345	sd	X	15716666	1	150.809	1	157.15	1	108.147	0.993034	161.744	1	151.388	1	157.765	1	108.508	0.993034	162.384	C	G	INTRON	nan	nan	nan
FBgn0003345	sd	X	15717735	0.99095	131.911	0.990244	126.858	1	91.7214	1	139.582	0.99095	136.773	0.990244	131.454	1	94.6099	1	144.857	A	G	INTRON	nan	nan	nan
FBgn0003345	sd	X	15717736	1	132.477	1	126.699	1	93.2008	1	141.671	1	136.17	1	130.163	1	95.434	1	145.739	C	A	INTRON	nan	nan	nan
FBgn0003345	sd	X	15717968	1	188.063	1	179.68	1	117.768	1	176.548	1	172.541	1	165.123	1	109.72	1	162.346	A	G	INTRON	nan	nan	nan
FBgn0003345	sd	X	15717994	0.99373	193.187	1	184.858	1	120.955	1	181.514	0.993734	173.801	1	166.633	1	110.877	1	163.75	C	T	INTRON	nan	nan	nan
FBgn0003345	sd	X	15720373	0.981525	132.556	0.972351	125.323	0.981585	95.393	0.981525	136.629	1	135.434	0.990654	128.288	1	97.1894	1	139.635	G	A	DOWNSTREAM	618_bases	nan	nan
FBgn0003371	sgg	X	2568304	1	141.104	1	151.936	1	104.383	0.993131	158.571	0.991071	131.967	0.991071	141.987	0.9911	97.8343	0.984237	148.116	T	C	INTRON	nan	nan	nan
FBgn0003371	sgg	X	2568304	1	141.104	1	151.936	1	104.383	0.993131	158.571	0.991071	131.967	0.991071	141.987	0.9911	97.8343	0.984237	148.116	T	C	UTR_3_PRIME	nan	nan	nan
FBgn0003392	shi	X	15791994	0.991388	121.142	0.991384	127.506	0.991426	86.2718	0.991379	139.086	1	116.99	1	122.919	1	84.2758	1	133.681	A	G	INTRON	nan	nan	nan
FBgn0003392	shi	X	15792240	1	121.116	1	131.335	1	79.3741	1	136.527	0.98913	112.548	0.98913	121.629	0.989187	73.7905	0.98913	126.374	A	T	INTRON	nan	nan	nan
FBgn0003392	shi	X	15792267	1	143.946	1	161.814	1	101.238	1	164.595	0.99095	134.193	0.99095	150.631	0.990982	94.6503	0.99095	153.185	A	G	INTRON	nan	nan	nan
FBgn0003392	shi	X	15792275	1	157.483	1	172.446	1	103.887	1	173.498	0.991379	144.393	0.991379	157.821	0.991412	95.8493	0.991379	158.763	G	A	INTRON	nan	nan	nan
FBgn0003392	shi	X	15792308	0.992755	158.919	1	169.159	1	109.258	1	171.511	0.977003	151.505	0.98419	161.372	0.984243	103.617	0.98419	163.638	C	T	INTRON	nan	nan	nan
FBgn0003392	shi	X	15792379	1	102.116	1	101.535	1	73.8354	1	107.968	0.984962	100.188	0.984962	99.6089	0.984975	72.0353	0.984962	106.02	G	A	INTRON	nan	nan	nan
FBgn0003392	shi	X	15793460	1	58.3144	1	67.6111	1	40.5535	1	66.9801	1	53.0571	1	61.1528	1	37.3697	1	60.6055	G	A	INTRON	nan	nan	nan
FBgn0003392	shi	X	15793712	1	78.7857	0.984616	81.917	1	56.6656	1	88.6652	1	70.3547	0.984624	73.0167	1	51.3234	1	78.7295	A	G	INTRON	nan	nan	nan
FBgn0003392	shi	X	15794044	1	92.2414	1	93.9621	1	61.298	1	100.671	1	91.3043	1	93	1	60.7726	1	99.6095	T	C	INTRON	nan	nan	nan
FBgn0003392	shi	X	15794593	0.987262	105.362	1	124.108	1	71.7837	1	125.862	0.987262	99.0125	1	116.111	1	68.0709	1	117.705	C	G	INTRON	nan	nan	nan
FBgn0003392	shi	X	15794609	1	108.634	1	123.167	1	66.1073	1	123.746	1	104.068	1	117.713	1	63.8316	1	118.255	A	C	INTRON	nan	nan	nan
FBgn0003392	shi	X	15795044	1	90.1476	1	91.0171	1	56.8581	1	103.265	1	87.6275	1	88.4624	1	55.5419	1	100.211	C	T	INTRON	nan	nan	nan
FBgn0003392	shi	X	15795050	0.987586	89.7522	0.987579	93.4762	0.987689	57.7442	0.987578	106.821	1	82.8891	1	86.4788	1	54.0344	1	98.0624	T	G	INTRON	nan	nan	nan
FBgn0003495	spz	3R	22890885	1	108.137	1	117.268	1	81.9608	1	117.268	1	113.159	1	122.914	1	85.3349	1	122.914	T	C	UTR_3_PRIME	nan	nan	nan
FBgn0003654	sw	X	20102687	0.985516	160.915	0.992481	158.027	0.978174	108.027	0.992481	158.901	0.993009	161.463	1	158.607	0.985612	109.075	1	159.472	A	C	INTRON	nan	nan	nan
FBgn0003654	sw	X	20102703	1	163.601	1	157.568	1	107.51	1	164.926	1	161.215	1	155.307	1	106.198	1	162.512	C	T	INTRON	nan	nan	nan
FBgn0003654	sw	X	20106215	1	118.194	1	113.001	1	77.78	1	122.276	0.943662	112.712	0.943685	107.396	0.943978	71.7361	0.943662	116.899	G	A	INTRON	nan	nan	nan
FBgn0003654	sw	X	20107866	1	58.056	1	67.8177	1	39.9502	1	64.8972	1	62.8979	1	73.8798	1	42.7851	1	70.5852	T	A	UPSTREAM	410_bases	nan	nan
FBgn0003716	tkv	2L	5239241	0.989805	106.254	1	107.322	1	53.8356	1	99.4783	0.924564	98.946	0.934426	100.013	0.935211	47.3711	0.934444	92.1834	C	T	INTRON	nan	nan	nan
FBgn0003716	tkv	2L	5241187	1	42.6447	1	45.4612	1	40.1455	1	60.0041	0.968358	41.9042	0.968294	44.8571	0.968424	39.2933	0.968074	60.2585	T	G	INTRON	nan	nan	nan
FBgn0003716	tkv	2L	5241307	1	76.9086	1	79.6629	1	51.4086	1	86.1423	0.932034	70.6831	0.931998	73.35	0.932613	45.7256	0.931973	79.8324	A	T	INTRON	nan	nan	nan
FBgn0003716	tkv	2L	5249078	1	143.048	1	147.22	1	98.0363	1	143.957	1	145.396	1	149.667	1	99.405	1	146.634	G	A	INTRON	nan	nan	nan
FBgn0003716	tkv	2L	5249108	1	134.008	1	134.008	1	91.0158	1	130.119	1	149.095	1	149.095	1	99.617	1	144.57	T	A	INTRON	nan	nan	nan
FBgn0003716	tkv	2L	5249989	1	207.758	1	192.359	1	128.403	1	206.403	1	215.581	1	199.358	1	132.321	1	214.153	T	A	INTRON	nan	nan	nan
FBgn0003716	tkv	2L	5257231	0.992909	160.68	1	162.528	1	104.052	1	171.989	0.984911	152.822	0.992	154.667	0.992033	99.0794	0.992	163.626	G	T	INTRON	nan	nan	nan
FBgn0003716	tkv	2L	5264777	1	137.945	1	131.719	0.968758	63.8522	1	125.749	1	131.074	1	125.021	0.968758	61.4157	1	119.476	T	C	INTRON	nan	nan	nan
FBgn0003716	tkv	2L	5265745	1	150.581	1	157.478	1	111.742	1	167.08	1	147.753	1	154.463	1	109.891	1	163.8	G	A	INTRON	nan	nan	nan
FBgn0003716	tkv	2L	5266804	0.98995	117.208	1	130.852	1	85.8565	1	124.725	0.98995	122.408	1	136.949	1	89.1829	1	130.414	C	T	INTRON	nan	nan	nan
FBgn0003716	tkv	2L	5266823	1	112.983	1	130.341	1	81.296	1	129.091	0.989902	111.874	0.989899	129.373	0.989947	80.0126	0.989899	128.112	T	C	INTRON	nan	nan	nan
FBgn0003716	tkv	2L	5266834	0.990149	118.409	0.990148	129.452	0.9902	80.6618	0.990148	134.598	0.989529	113.072	0.989529	123.627	0.989581	76.9012	0.989529	128.541	T	C	INTRON	nan	nan	nan
FBgn0003716	tkv	2L	5271839	1	103.98	0.989192	106.679	1	67.4373	1	107.557	1	98.7735	0.989198	101.28	1	64.6041	1	102.095	T	A	UPSTREAM	486_bases	nan	nan
FBgn0003720	tll	3R	26677797	0.993591	178.372	0.993243	173.653	1	119.248	1	188.147	0.986647	173.37	0.9863	168.767	0.99308	115.692	0.993056	182.948	C	A	UPSTREAM	240_bases	nan	nan
FBgn0003720	tll	3R	26677920	0.99296	161.216	1	160.646	1	110.638	1	160.073	0.99296	159.938	1	159.374	1	109.891	1	158.808	G	A	UPSTREAM	117_bases	nan	nan
FBgn0003732	Top2	2L	19451404	0.99359	183.334	0.994032	190.008	1	137.498	1	186.57	0.99359	192.981	0.99403	200.167	1	143.866	1	196.464	G	A	SYNONYMOUS_CODING	nan	N/N	aaC/aaT
FBgn0003861	trp	3R	25739331	1	133.389	1	124.535	1	91.1271	1	141.462	1	139.402	1	129.981	1	94.6061	1	148.008	G	T	DOWNSTREAM	911_bases	nan	nan
FBgn0003861	trp	3R	25739380	1	151.677	1	148.172	1	101.894	0.993177	162.528	1	143.592	1	140.35	1	97.2789	0.99318	153.472	T	A	DOWNSTREAM	862_bases	nan	nan
FBgn0003890	betaTub97EF	3R	23812379	1	135.541	1	128.062	1	87.1392	1	134.031	0.991266	133.482	0.991271	126.028	0.991314	85.2869	0.991267	131.977	G	A	INTRON	nan	nan	nan
FBgn0003890	betaTub97EF	3R	23812462	0.989529	121.573	1	124.618	1	84.8735	1	132.766	0.97012	110.536	0.980588	113.46	0.980688	77.1728	0.980583	120.858	A	C	INTRON	nan	nan	nan
FBgn0003890	betaTub97EF	3R	23813378	1	96.156	1	88.4102	1	55.1838	1	98.4552	1	85.1349	1	78.6036	1	50.0759	1	87.0662	C	T	INTRON	nan	nan	nan
FBgn0003890	betaTub97EF	3R	23813566	1	93.1655	1	100.95	1	57.3623	1	100.678	1	90.7626	1	98.2577	1	56.1487	1	97.9953	C	G	INTRON	nan	nan	nan
FBgn0003916	snRNA:U1:21D	2L	901469	0.926649	115.741	0.991455	135.21	1	90.4157	1	143.073	0.926705	103.404	0.991464	121.301	1	82.4828	1	128.022	C	A	DOWNSTREAM	22_bases	nan	nan
FBgn0003916	snRNA:U1:21D	2L	901471	0.928012	120.465	0.991667	140.951	0.991708	92.2895	0.991667	148.774	0.936117	105.481	1	123.982	1	82.8702	1	130.48	T	A	DOWNSTREAM	20_bases	nan	nan
FBgn0003922	snRNA:U2:38ABa	2L	19814929	1	95.4125	1	94.7558	1	42.3426	1	74.774	1	93.0506	1	92.4165	1	41.5894	1	73.0953	G	A	DOWNSTREAM	685_bases	nan	nan
FBgn0003922	snRNA:U2:38ABa	2L	19814963	1	49.7112	1	49.2366	1	25.1746	1	41.9865	1	30.5707	1	30.3193	1	17.0631	1	26.445	T	G	DOWNSTREAM	651_bases	nan	nan
FBgn0003922	snRNA:U2:38ABa	2L	19814964	1	49.2967	1	48.9943	1	25.425	1	41.707	1	29.2003	1	29.0477	1	16.6651	1	25.3376	T	A	DOWNSTREAM	650_bases	nan	nan
FBgn0003922	snRNA:U2:38ABa	2L	19814980	1	96.9224	1	98.3669	1	37.1728	1	76.6051	1	74.3305	1	75.3265	1	30.9742	1	60.1222	T	C	DOWNSTREAM	634_bases	nan	nan
FBgn0003931	snRNA:U4:38AB	2L	19811359	0.989902	111.253	0.98151	125.268	0.989938	84.4955	0.989899	128.112	1	119.594	0.991564	134.833	1	90.659	1	137.931	A	T	DOWNSTREAM	484_bases	nan	nan
FBgn0004102	oc	X	8532224	0.992189	146.016	0.992188	154.057	0.992216	104.368	0.992188	156.887	1	146.942	1	154.913	1	105.58	1	157.717	T	C	INTRON	nan	nan	nan
FBgn0004102	oc	X	8532393	0.987958	178.313	0.98796	173.946	0.988004	116.83	0.987956	182.544	1	172.786	1	168.723	1	115.152	1	176.719	A	C	INTRON	nan	nan	nan
FBgn0004102	oc	X	8532401	0.993673	178.263	0.986294	168.94	0.993695	119.439	0.993672	178.58	1	172.51	0.99262	163.631	1	116.899	1	172.807	A	T	INTRON	nan	nan	nan
FBgn0004102	oc	X	8533808	0.991597	143.881	1	140.063	1	93.5447	1	148.763	0.9916	134.166	1	130.708	1	88.2367	1	138.579	G	A	INTRON	nan	nan	nan
FBgn0004102	oc	X	8539183	1	66.0619	1	67.9556	1	48.9852	1	75.5954	1	59.8853	1	61.5314	1	44.9016	1	68.1443	C	T	INTRON	nan	nan	nan
FBgn0004107	cdc2c	3R	16562670	0.988095	203.774	0.988097	189.973	0.988147	117.426	0.988095	203.214	1	212.085	1	197.835	1	123.009	1	211.507	C	G	INTRON	nan	nan	nan
FBgn0004107	cdc2c	3R	16563214	1	140.237	1	138.02	1	101.249	1	152.294	1	147.236	1	144.558	1	105.626	1	160.178	C	A	UTR_3_PRIME	nan	nan	nan
FBgn0004107	cdc2c	3R	16563214	1	140.237	1	138.02	1	101.249	1	152.294	1	147.236	1	144.558	1	105.626	1	160.178	C	A	DOWNSTREAM	162_bases	nan	nan
FBgn0004107	cdc2c	3R	16563270	1	169.504	1	156.952	1	118.83	1	184.571	1	178.284	1	164.807	1	124.093	1	194.505	C	T	DOWNSTREAM	218_bases	nan	nan
FBgn0004107	cdc2c	3R	16563270	1	169.504	1	156.952	1	118.83	1	184.571	1	178.284	1	164.807	1	124.093	1	194.505	C	T	DOWNSTREAM	10_bases	nan	nan
FBgn0004197	Ser	3R	22997441	0.989691	117.988	0.989691	118.837	0.989728	86.2206	0.989691	127.372	0.989305	114.072	0.989305	114.898	0.989341	83.135	0.989305	123.203	A	G	DOWNSTREAM	377_bases	nan	nan
FBgn0004197	Ser	3R	22997634	1	111.475	1	116.43	1	78.0207	1	132.473	1	103.968	1	108.448	1	73.4664	1	122.902	C	A	DOWNSTREAM	184_bases	nan	nan
FBgn0004197	Ser	3R	22998041	1	105.705	1	105.389	1	60.8473	1	118.19	1	101.887	1	101.887	1	59.2285	1	114.069	C	G	UTR_3_PRIME	nan	nan	nan
FBgn0004197	Ser	3R	22998452	1	131.033	0.979277	120.536	1	90.3658	1	135.72	1	133.407	0.979277	122.641	1	91.7617	1	138.216	A	T	UTR_3_PRIME	nan	nan	nan
FBgn0004197	Ser	3R	22999151	1	168.598	0.993267	172.786	1	128.318	1	167.988	1	176.628	0.993266	181.106	1	133.736	1	175.975	C	G	SYNONYMOUS_CODING	nan	S/S	tcG/tcC
FBgn0004197	Ser	3R	22999976	0.993104	167.331	1	174.106	1	116.606	1	192.185	0.987118	180.087	0.994014	187.485	0.994036	123.313	0.994012	207.94	C	T	SYNONYMOUS_CODING	nan	K/K	aaG/aaA
FBgn0004197	Ser	3R	23000162	0.992372	139.577	0.992571	143.225	1	99.3676	1	142.704	0.984675	150.071	0.984902	154.136	0.992336	105.087	0.992308	153.548	A	G	SYNONYMOUS_CODING	nan	N/N	aaT/aaC
FBgn0004197	Ser	3R	23013952	1	120.463	1	111.496	1	85.1957	1	123.832	1	125.096	1	115.64	1	88.0128	1	128.652	T	A	INTRON	nan	nan	nan
FBgn0004359	T48	3R	22713395	0.988253	88.8374	0.988236	101.836	0.988273	79.5097	0.988236	108.19	0.923692	80.8638	0.923559	93.623	0.923821	71.7593	0.923559	99.8855	T	C	INTRON	nan	nan	nan
FBgn0004359	T48	3R	22717312	1	136.62	1	130.4	1	96.1988	1	136.62	0.991525	140.619	0.991527	134.025	0.991557	97.9523	0.991525	140.619	G	A	INTRON	nan	nan	nan
FBgn0004359	T48	3R	22719523	0.993976	196.871	1	188.163	1	135.415	1	193.515	0.911872	171.228	0.917668	162.932	0.917894	114.335	0.917653	167.973	C	T	INTRON	nan	nan	nan
FBgn0004359	T48	3R	22722251	1	152.388	1	154.628	1	115.955	1	161.687	0.927683	140.12	0.927674	142.366	0.927878	103.907	0.92765	149.454	A	G	INTRON	nan	nan	nan
FBgn0004359	T48	3R	22725005	1	117.497	1	121.245	1	83.9421	1	131.558	0.932203	98.8137	0.932203	102.053	0.932442	69.7468	0.932203	110.956	G	C	INTRON	nan	nan	nan
FBgn0004359	T48	3R	22727335	0.990593	95.7885	1	97.7013	1	66.1233	1	99.7766	0.990595	94.5481	1	96.4548	1	65.407	1	98.4925	T	G	INTRON	nan	nan	nan
FBgn0004359	T48	3R	22727338	0.985402	98.7357	0.985402	97.8767	0.985448	66.2145	0.985402	99.1604	0.939394	88.3038	0.939394	87.5083	0.93956	58.2218	0.939394	88.6971	A	T	INTRON	nan	nan	nan
FBgn0004359	T48	3R	22727342	1	98.4977	1	96.7364	1	67.582	1	99.1445	1	96.866	1	95.1459	1	66.6257	1	97.4976	A	T	INTRON	nan	nan	nan
FBgn0004359	T48	3R	22727344	1	99.3585	1	97.8435	1	67.582	1	99.3585	1	97.2885	1	95.8181	1	66.3832	1	97.2885	C	T	INTRON	nan	nan	nan
FBgn0004359	T48	3R	22727384	0.971429	96.219	0.971429	92.475	0.97152	63.8421	0.946721	96.0781	1	99.3585	1	95.6074	1	66.8272	0.975287	99.2225	C	T	INTRON	nan	nan	nan
FBgn0004359	T48	3R	22727388	1	100.826	1	96.5896	1	69.5908	0.99162	107.082	1	99.6529	1	95.4856	1	68.8978	0.991622	105.804	G	A	INTRON	nan	nan	nan
FBgn0004359	T48	3R	22728156	1	99.9403	1	98.5178	1	68.0564	1	103.771	0.918605	89.1253	0.918605	87.7627	0.919061	58.8141	0.918605	92.7986	T	C	INTRON	nan	nan	nan
FBgn0004359	T48	3R	22728783	0.991379	139.659	0.991381	131.937	0.991413	95.3938	0.991379	152.47	0.913462	115.421	0.913462	108.884	0.913737	77.868	0.913462	126.25	G	T	INTRON	nan	nan	nan
FBgn0004359	T48	3R	22731220	0.988701	113.13	1	126.818	1	82.6731	1	126.818	0.988701	103.525	1	115.775	1	76.6017	1	115.775	A	C	INTRON	nan	nan	nan
FBgn0004369	Ptp99A	3R	25221869	1	137.002	1	140.52	1	101.654	1	141.837	1	128.484	1	131.692	1	96.0607	1	132.893	C	G	INTRON	nan	nan	nan
FBgn0004369	Ptp99A	3R	25227957	1	62.8312	1	67.8443	1	36.7881	1	76.6207	1	60.1511	1	64.8585	1	35.5128	1	73.0769	A	G	INTRON	nan	nan	nan
FBgn0004369	Ptp99A	3R	25228018	1	93.4203	1	98.737	1	58.369	1	109.439	1	92.1064	1	97.3155	1	57.6913	1	107.794	T	A	INTRON	nan	nan	nan
FBgn0004369	Ptp99A	3R	25230039	1	168.153	1	172.807	1	110.26	1	175.814	1	165.554	1	170.105	1	108.832	1	173.044	T	A	INTRON	nan	nan	nan
FBgn0004369	Ptp99A	3R	25242529	0.992337	152.362	0.984039	145.558	0.992366	104.795	0.992337	157.914	1	144.071	0.991669	137.889	1	100.553	1	149.105	A	T	INTRON	nan	nan	nan
FBgn0004369	Ptp99A	3R	25246484	1	102.489	1	115.405	1	73.5574	1	107.25	1	102.233	1	115.101	1	73.3973	1	106.977	T	C	INTRON	nan	nan	nan
FBgn0004369	Ptp99A	3R	25253142	1	146.814	1	137.945	1	87.778	1	149.776	1	153.835	1	144.361	1	91.1341	1	157.002	T	C	INTRON	nan	nan	nan
FBgn0004369	Ptp99A	3R	25257640	1	117.19	1	116.6	1	85.0842	1	130.452	1	118.106	1	117.51	1	85.6646	1	131.52	G	C	INTRON	nan	nan	nan
FBgn0004369	Ptp99A	3R	25258047	1	105.17	1	109.439	1	66.9542	1	106.908	1	105.477	1	109.764	1	67.116	1	107.222	A	C	INTRON	nan	nan	nan
FBgn0004369	Ptp99A	3R	25284344	0.990828	123.856	0.990828	123.546	0.99087	85.4231	0.990826	131.262	1	124.413	1	124.108	1	86.406	1	131.719	T	C	INTRON	nan	nan	nan
FBgn0004370	Ptp10D	X	11549659	0.989848	120.36	1	141.029	1	83.5096	0.919288	110.948	0.989848	119.793	1	140.318	1	83.172	0.919292	110.498	G	T	INTRON	nan	nan	nan
FBgn0004370	Ptp10D	X	11555039	0.984496	73.3495	1	82.7847	1	55.9636	0.911499	71.1142	0.984511	69.3229	1	77.8265	1	53.1008	0.911584	66.5413	C	G	INTRON	nan	nan	nan
FBgn0004370	Ptp10D	X	11555068	0.970483	76.6295	0.985075	81.8898	0.985197	52.3822	0.905728	71.4173	0.985304	74.4636	1	79.5757	1	51.1494	0.92009	69.2648	C	G	INTRON	nan	nan	nan
FBgn0004370	Ptp10D	X	11555071	0.971935	79.3213	1	85.5002	1	54.377	0.921088	73.6956	0.97195	76.8546	1	82.5207	1	52.8015	0.921129	71.0529	A	T	INTRON	nan	nan	nan
FBgn0004370	Ptp10D	X	11556750	1	53.1145	1	59.3902	1	36.1861	0.909297	47.8592	1	48.6191	1	54.1406	1	33.5465	0.909492	43.4277	G	T	INTRON	nan	nan	nan
FBgn0004370	Ptp10D	X	11556795	1	42.2191	1	46.3602	1	31.4552	0.93442	37.6202	1	42.9907	1	47.2408	1	31.9642	0.934384	38.3504	T	G	INTRON	nan	nan	nan
FBgn0004370	Ptp10D	X	11556816	1	26.6227	1	27.6277	1	20.7075	0.914132	22.6483	1	35.6071	1	37.1155	1	26.91	0.912958	31.1652	A	G	INTRON	nan	nan	nan
FBgn0004370	Ptp10D	X	11557011	1	87.9145	1	97.8231	1	61.5312	0.923299	81.1781	0.986208	93.3326	0.986208	104.143	0.98627	64.7736	0.909972	86.7262	T	C	INTRON	nan	nan	nan
FBgn0004370	Ptp10D	X	11557074	1	76.6068	1	78.9516	1	55.7771	0.955947	75.6232	1	75.1103	1	77.3899	1	54.8218	0.955962	74.0238	G	A	INTRON	nan	nan	nan
FBgn0004370	Ptp10D	X	11557098	1	94.183	1	96.0117	1	63.8619	0.939185	88.5897	1	91.0683	1	92.8111	1	62.0625	0.939213	85.4196	T	A	INTRON	nan	nan	nan
FBgn0004370	Ptp10D	X	11557149	1	116.507	1	124.722	1	64.6848	0.9289	113.056	1	112.891	1	121.026	1	63.1019	0.928922	109.182	G	C	INTRON	nan	nan	nan
FBgn0004370	Ptp10D	X	11557504	1	88.0354	0.989086	95.6629	1	60.9818	0.906385	82.4018	1	95.084	0.989076	103.615	1	65.136	0.906293	89.8588	C	T	INTRON	nan	nan	nan
FBgn0004370	Ptp10D	X	11557958	1	106.333	1	107.193	1	64.9091	0.942631	100.98	1	109.097	1	109.989	1	66.2772	0.942615	103.815	G	A	INTRON	nan	nan	nan
FBgn0004370	Ptp10D	X	11558016	1	106.977	1	108.605	1	63.0561	0.912088	94.864	1	102.457	1	103.988	1	60.9024	0.912088	90.5416	C	T	INTRON	nan	nan	nan
FBgn0004370	Ptp10D	X	11558040	1	91.4271	1	92.4435	1	54.2162	0.901235	82.4203	1	90.6331	1	91.637	1	53.8356	0.901235	81.6332	C	T	INTRON	nan	nan	nan
FBgn0004370	Ptp10D	X	11558133	1	78.0679	1	78.0679	1	61.4576	0.967844	79.9574	1	72.0034	1	72.0034	1	57.1172	0.967889	73.2746	T	C	INTRON	nan	nan	nan
FBgn0004370	Ptp10D	X	11558207	1	103.968	1	105.492	1	71.0806	0.902703	90.3874	1	97.5338	1	98.9243	1	67.3072	0.90277	84.3232	C	A	INTRON	nan	nan	nan
FBgn0004370	Ptp10D	X	11558223	1	100.016	1	104.529	1	68.5845	0.916168	88.8387	1	90.4161	1	94.319	1	62.9059	0.91621	79.7024	G	T	INTRON	nan	nan	nan
FBgn0004370	Ptp10D	X	11558268	0.988974	88.1048	0.988959	97.5461	0.989068	56.775	0.910874	76.2416	1	84.7785	1	93.4762	1	55.5928	0.921875	73.3661	T	G	INTRON	nan	nan	nan
FBgn0004370	Ptp10D	X	11560477	1	79.5757	1	100.718	1	68.9072	0.927944	86.2578	1	79.5757	1	100.718	1	68.9072	0.927944	86.2578	G	A	INTRON	nan	nan	nan
FBgn0004370	Ptp10D	X	11560565	0.985517	75.3429	0.985507	90.7958	0.985547	66.7998	0.91783	78.3304	1	77.4433	1	93.0559	1	68.8041	0.932302	80.532	G	T	INTRON	nan	nan	nan
FBgn0004370	Ptp10D	X	11560584	1	86.8692	1	100.609	1	69.1237	0.926074	90.3739	1	85.9571	1	99.1213	1	68.2507	0.926089	88.9247	T	A	INTRON	nan	nan	nan
FBgn0004370	Ptp10D	X	11560954	1	169.357	1	167.123	1	115.65	0.922178	160.957	1	163.196	1	161.373	1	112.235	0.922197	154.783	A	C	SYNONYMOUS_CODING	nan	A/A	gcA/gcC
FBgn0004370	Ptp10D	X	11562543	0.987282	182.562	0.993128	168.845	0.993142	131.747	0.903553	158.789	0.994152	200.352	1	184.992	1	143.591	0.910366	175.85	G	A	SYNONYMOUS_CODING	nan	A/A	gcG/gcA
FBgn0004370	Ptp10D	X	11562888	0.98718	193.683	0.99422	205.291	1	142.633	0.908309	174.812	0.98718	192.295	0.99422	203.782	1	141.735	0.908309	173.435	T	C	SYNONYMOUS_CODING	nan	T/T	acT/acC
FBgn0004370	Ptp10D	X	11563206	1	202.297	1	206.403	1	132.378	0.936599	185.573	1	195.059	1	198.955	1	128.406	0.936603	178.485	C	T	SYNONYMOUS_CODING	nan	D/D	gaC/gaT
FBgn0004370	Ptp10D	X	11563269	1	191.112	1	197.07	1	127.77	0.944906	190.271	1	184.268	1	189.921	1	123.896	0.944918	183.089	G	A	SYNONYMOUS_CODING	nan	E/E	gaG/gaA
FBgn0004370	Ptp10D	X	11563282	1	183.592	1	179.89	1	129.57	0.924198	173.806	0.9934	173.281	0.993401	169.82	0.993421	122.585	0.917629	163.424	T	C	SYNONYMOUS_CODING	nan	L/L	Ttg/Ctg
FBgn0004370	Ptp10D	X	11564391	0.992647	167.336	0.992647	161.626	0.992675	108.147	0.935717	153.16	1	174.868	1	168.884	1	112.999	0.943051	160.552	C	T	INTRON	nan	nan	nan
FBgn0004370	Ptp10D	X	11565869	1	149.212	1	148.067	1	104.797	0.926495	132.421	1	138.895	1	137.862	1	98.5222	0.92654	122.633	G	A	INTRON	nan	nan	nan
FBgn0004370	Ptp10D	X	11565934	1	123.73	1	133.871	1	96.93	0.919837	112.991	1	121.574	1	131.459	1	95.4063	0.919852	110.818	G	A	INTRON	nan	nan	nan
FBgn0004370	Ptp10D	X	11566031	1	103.286	1	115.22	1	66.0986	0.90574	95.3778	1	95.7236	1	106.408	1	62.0536	0.905833	87.4869	G	C	INTRON	nan	nan	nan
FBgn0004370	Ptp10D	X	11566150	1	122.263	0.992228	131.328	1	93.5959	0.904262	115.72	1	118.23	0.992231	126.864	1	90.834	0.904295	111.356	C	T	INTRON	nan	nan	nan
FBgn0004389	bnk	3R	27017958	1	131.015	1	140.52	1	87.9336	1	141.313	1	130.4	1	139.84	1	87.5848	1	140.627	T	G	UPSTREAM	988_bases	nan	nan
FBgn0004462	Pk17E	X	18684435	1	155.16	1	161.45	1	112.484	1	160.114	1	157.065	1	163.467	1	113.686	1	162.107	A	G	INTRON	nan	nan	nan
FBgn0004462	Pk17E	X	18686780	1	142.132	1	138.379	1	99.9401	1	156.155	1	137.307	1	133.734	1	97.0092	1	150.641	A	T	INTRON	nan	nan	nan
FBgn0004462	Pk17E	X	18686781	0.991969	143.921	0.991971	141.104	0.992	101.123	0.991968	158.839	1	137.889	1	135.239	1	97.4598	1	151.902	T	A	INTRON	nan	nan	nan
FBgn0004462	Pk17E	X	18694476	1	131.509	1	129.49	1	90.9454	1	128.316	1	139.402	1	137.209	1	95.5853	1	135.933	G	T	INTRON	nan	nan	nan
FBgn0004462	Pk17E	X	18694502	1	151.15	1	142.555	1	100.381	1	151.15	1	154.768	1	145.881	1	102.395	1	154.768	A	T	INTRON	nan	nan	nan
FBgn0004462	Pk17E	X	18696669	0.992909	163.148	1	154.343	1	113.033	1	162.269	0.992909	163.148	1	154.343	1	113.033	1	162.269	T	C	INTRON	nan	nan	nan
FBgn0004462	Pk17E	X	18696681	1	160.956	1	147.802	1	101.061	1	157.888	1	158.972	1	146.045	1	100.037	1	155.957	A	C	INTRON	nan	nan	nan
FBgn0004462	Pk17E	X	18697456	1	197.472	1	191.624	1	142.558	1	212.588	0.994101	197.037	0.994102	191.126	0.994116	141.608	0.9941	212.322	C	T	INTRON	nan	nan	nan
FBgn0004462	Pk17E	X	18697979	1	182.499	1	178.769	1	130.78	1	191.49	1	184.087	1	180.31	1	131.766	1	193.191	T	C	INTRON	nan	nan	nan
FBgn0004462	Pk17E	X	18698159	0.993311	181.011	0.993312	170.57	0.993335	117.118	0.993311	185.782	1	176.411	1	166.489	1	115.417	1	180.94	G	T	INTRON	nan	nan	nan
FBgn0004462	Pk17E	X	18698397	1	170.135	1	156.749	1	112.355	1	172.633	1	165.548	1	152.668	1	109.81	1	167.95	A	G	INTRON	nan	nan	nan
FBgn0004462	Pk17E	X	18698581	1	132.88	0.991908	135.355	1	82.186	1	126.525	1	130.59	0.991909	133.003	1	81.0269	1	124.388	G	A	INTRON	nan	nan	nan
FBgn0004462	Pk17E	X	18698620	0.991315	119.583	1	112.727	1	74.5802	1	110.769	0.991314	120.993	1	114.022	1	75.2989	1	112.032	T	C	INTRON	nan	nan	nan
FBgn0004462	Pk17E	X	18698810	0.989426	102.019	0.98942	107.715	0.989485	70.8106	0.989422	105.549	1	92.7206	1	97.5692	1	65.7614	1	95.7279	T	G	INTRON	nan	nan	nan
FBgn0004462	Pk17E	X	18698814	1	96.8634	1	102.097	1	66.5684	1	100.501	1	86.2091	1	90.6331	1	60.2356	1	89.2858	C	G	INTRON	nan	nan	nan
FBgn0004462	Pk17E	X	18698854	0.980394	63.1658	0.919504	66.41	0.913232	37.4311	0.911704	62.829	0.980394	61.8083	0.919523	64.9529	0.913232	36.778	0.911704	61.4818	C	T	INTRON	nan	nan	nan
FBgn0004462	Pk17E	X	18699488	1	205.413	1	201.196	1	132.629	1	208.154	1	214.89	1	210.392	1	137.676	1	217.814	C	T	SYNONYMOUS_CODING	nan	H/H	caC/caT
FBgn0004462	Pk17E	X	18700447	1	101.974	1	101.974	1	75.1307	1	118.405	1	94.6608	1	94.6608	1	70.3469	1	109.388	G	A	DOWNSTREAM	357_bases	nan	nan
FBgn0004511	dy	X	11663801	1	134.94	0.991839	139.645	1	96.7431	0.937277	126.758	1	134.638	0.99184	139.014	1	96.3688	0.93728	126.148	T	A	DOWNSTREAM	5_bases	nan	nan
FBgn0004511	dy	X	11666634	0.984144	149.367	0.993512	162.676	0.99354	108.485	0.910763	145.975	0.990566	148.457	1	161.648	1	107.906	0.916981	144.98	G	A	INTRON	nan	nan	nan
FBgn0004511	dy	X	11666639	0.993837	153.425	0.993833	164.426	0.993858	111.709	0.912662	150.07	1	151.917	1	162.58	1	111.342	0.918819	148.263	T	A	INTRON	nan	nan	nan
FBgn0004511	dy	X	11666675	1	156.548	0.992647	169.814	1	101.523	0.915584	157.289	1	157.261	0.992647	170.628	1	101.909	0.915584	158.106	G	T	INTRON	nan	nan	nan
FBgn0004511	dy	X	11667733	0.987662	90.672	0.987656	94.0769	0.987747	61.4992	0.987656	94.0769	0.985075	82.1665	0.985075	85.1221	0.985168	56.5443	0.985075	85.1221	T	C	INTRON	nan	nan	nan
FBgn0004511	dy	X	11667743	1	86.4788	1	93.1738	1	60.3305	1	95.2621	1	78.7501	1	84.5964	1	55.6478	1	86.415	T	C	INTRON	nan	nan	nan
FBgn0004511	dy	X	11667759	1	96.842	1	103.387	1	66.7917	1	104.275	1	92.2693	1	98.3716	1	64.0785	1	99.199	A	T	INTRON	nan	nan	nan
FBgn0004511	dy	X	11667772	1	97.3789	1	102.347	1	65.9483	1	100.922	1	92.7593	1	97.391	1	63.2782	1	96.0637	T	A	INTRON	nan	nan	nan
FBgn0004511	dy	X	11667804	1	83.848	1	88.8681	1	54.0226	0.987103	87.724	1	80.2251	1	84.9352	1	52.0678	0.987111	83.8624	A	G	INTRON	nan	nan	nan
FBgn0004511	dy	X	11671500	1	139.671	1	134.327	1	97.3846	1	146.361	1	128.428	1	123.684	1	90.6061	1	134.354	A	G	INTRON	nan	nan	nan
FBgn0004511	dy	X	11671502	0.982614	134.729	0.990868	131.294	0.990898	96.3984	0.990868	141.494	0.991679	120.59	1	117.655	1	87.5383	1	126.354	A	T	INTRON	nan	nan	nan
FBgn0004569	aos	3L	16475634	1	126.09	1	112.967	1	89.7817	1	129.193	1	134.571	1	120.198	1	94.9735	1	137.977	T	A	INTRON	nan	nan	nan
FBgn0004593	Eig71Ef	3L	15651209	0.984733	78.2945	0.984733	87.2603	0.984809	57.0369	0.953726	84.6811	1	68.8154	1	76.0375	1	51.3617	0.96907	73.22	A	G	UPSTREAM	708_bases	nan	nan
FBgn0004593	Eig71Ef	3L	15651224	0.986025	79.2472	1	88.7624	1	55.9636	0.978888	87.1472	0.986068	66.395	1	73.7531	1	47.9892	0.978953	71.8856	T	A	UPSTREAM	723_bases	nan	nan
FBgn0004593	Eig71Ef	3L	15651278	1	71.3594	1	71.6087	1	51.9524	0.98848	77.326	0.973689	57.6742	0.973689	57.8586	0.973689	43.0675	0.962371	61.6885	C	A	UPSTREAM	777_bases	nan	nan
FBgn0004593	Eig71Ef	3L	15651330	0.989333	64.6926	1	67.3025	1	48.4288	0.971808	64.9173	0.958592	56.3197	0.969231	58.7483	0.969231	42.4821	0.941117	56.2311	G	A	UPSTREAM	829_bases	nan	nan
FBgn0004593	Eig71Ef	3L	15651343	0.989687	60.5145	1	61.9521	1	46.1303	0.982093	62.3738	0.954632	52.1729	0.964912	53.5892	0.964912	40.0876	0.947063	53.5947	A	G	UPSTREAM	842_bases	nan	nan
FBgn0004593	Eig71Ef	3L	15651345	1	59.8733	1	61.0293	1	45.5737	0.9816	60.4494	0.964912	52.8016	0.964912	53.8095	0.964912	40.2827	0.946563	53.0074	G	A	UPSTREAM	844_bases	nan	nan
FBgn0004593	Eig71Ef	3L	15651349	1	61.4561	1	61.9993	1	46.7437	0.981757	62.5248	0.934426	52.5674	0.934426	53.0351	0.934426	39.8649	0.916247	53.1614	G	T	UPSTREAM	848_bases	nan	nan
FBgn0004593	Eig71Ef	3L	15651354	1	62.8395	1	63.3746	1	48.2616	0.974406	63.3792	0.970149	59.4183	0.970149	59.9306	0.970149	45.4583	0.944578	59.7947	A	C	UPSTREAM	853_bases	nan	nan
FBgn0004593	Eig71Ef	3L	15651381	0.989308	56.6915	1	58.8534	1	45.2048	0.97242	57.1268	0.949358	46.8991	0.96	48.8847	0.96	37.8224	0.932553	46.8996	G	T	UPSTREAM	880_bases	nan	nan
FBgn0004593	Eig71Ef	3L	15651409	1	66.2879	1	68.0162	1	48.9054	0.989385	66.4234	0.967742	54.842	0.967742	56.2167	0.967742	40.8795	0.957169	54.6759	C	T	UPSTREAM	908_bases	nan	nan
FBgn0004593	Eig71Ef	3L	15651413	1	67.943	1	68.6154	1	50.4803	0.98971	69.4187	0.968254	55.159	0.968254	55.6798	0.968254	41.4888	0.958009	55.9948	G	A	UPSTREAM	912_bases	nan	nan
FBgn0004593	Eig71Ef	3L	15651417	1	70.9856	1	71.5189	1	51.4588	0.989808	72.7823	0.971014	58.6476	0.971014	59.0699	0.971014	43.2612	0.96086	59.7798	A	G	UPSTREAM	916_bases	nan	nan
FBgn0004593	Eig71Ef	3L	15651452	1	77.6774	1	82.3483	1	53.2347	0.988679	77.5337	1	60.5388	1	63.8145	1	42.95	0.988737	60.0189	G	A	UPSTREAM	951_bases	nan	nan
FBgn0004593	Eig71Ef	3L	15651459	1	72.6688	1	77.0618	1	52.1214	0.977761	71.9095	1	59.9303	1	63.2701	1	44.0255	0.977852	58.7552	A	T	UPSTREAM	958_bases	nan	nan
FBgn0004593	Eig71Ef	3L	15651477	1	64.7921	0.989826	68.1368	1	46.3155	1	67.7004	1	63.2497	0.989832	66.4824	1	45.3529	1	66.0607	C	A	UPSTREAM	976_bases	nan	nan
FBgn0004593	Eig71Ef	3L	15651483	1	69.4267	1	72.8434	1	47.83	1	70.4364	1	66.9542	1	70.1998	1	46.3647	1	67.9136	T	C	UPSTREAM	982_bases	nan	nan
FBgn0004593	Eig71Ef	3L	15651491	1	68.2117	0.989318	70.9308	1	47.5154	1	69.0837	1	71.8963	0.989306	74.8265	1	49.712	1	72.8357	C	G	UPSTREAM	990_bases	nan	nan
FBgn0004593	Eig71Ef	3L	15651499	1	68.4473	1	71.1176	1	46.0306	1	69.5718	1	69.9351	1	72.6879	1	46.8776	1	71.0941	T	A	UPSTREAM	998_bases	nan	nan
FBgn0004593	Eig71Ef	3L	15651500	1	68.4255	1	70.4368	1	45.4309	1	68.9002	0.953488	66.2196	0.953488	68.2548	0.953556	43.0881	0.953488	66.6998	T	G	UPSTREAM	999_bases	nan	nan
FBgn0004594	Eig71Eg	3L	15651209	0.984733	78.2945	0.984733	87.2603	0.984809	57.0369	0.953726	84.6811	1	68.8154	1	76.0375	1	51.3617	0.96907	73.22	A	G	UTR_3_PRIME	nan	nan	nan
FBgn0004594	Eig71Eg	3L	15651224	0.986025	79.2472	1	88.7624	1	55.9636	0.978888	87.1472	0.986068	66.395	1	73.7531	1	47.9892	0.978953	71.8856	T	A	UTR_3_PRIME	nan	nan	nan
FBgn0004594	Eig71Eg	3L	15651278	1	71.3594	1	71.6087	1	51.9524	0.98848	77.326	0.973689	57.6742	0.973689	57.8586	0.973689	43.0675	0.962371	61.6885	C	A	DOWNSTREAM	20_bases	nan	nan
FBgn0004594	Eig71Eg	3L	15651330	0.989333	64.6926	1	67.3025	1	48.4288	0.971808	64.9173	0.958592	56.3197	0.969231	58.7483	0.969231	42.4821	0.941117	56.2311	G	A	DOWNSTREAM	72_bases	nan	nan
FBgn0004594	Eig71Eg	3L	15651343	0.989687	60.5145	1	61.9521	1	46.1303	0.982093	62.3738	0.954632	52.1729	0.964912	53.5892	0.964912	40.0876	0.947063	53.5947	A	G	DOWNSTREAM	85_bases	nan	nan
FBgn0004594	Eig71Eg	3L	15651345	1	59.8733	1	61.0293	1	45.5737	0.9816	60.4494	0.964912	52.8016	0.964912	53.8095	0.964912	40.2827	0.946563	53.0074	G	A	DOWNSTREAM	87_bases	nan	nan
FBgn0004594	Eig71Eg	3L	15651349	1	61.4561	1	61.9993	1	46.7437	0.981757	62.5248	0.934426	52.5674	0.934426	53.0351	0.934426	39.8649	0.916247	53.1614	G	T	DOWNSTREAM	91_bases	nan	nan
FBgn0004594	Eig71Eg	3L	15651354	1	62.8395	1	63.3746	1	48.2616	0.974406	63.3792	0.970149	59.4183	0.970149	59.9306	0.970149	45.4583	0.944578	59.7947	A	C	DOWNSTREAM	96_bases	nan	nan
FBgn0004594	Eig71Eg	3L	15651381	0.989308	56.6915	1	58.8534	1	45.2048	0.97242	57.1268	0.949358	46.8991	0.96	48.8847	0.96	37.8224	0.932553	46.8996	G	T	DOWNSTREAM	123_bases	nan	nan
FBgn0004594	Eig71Eg	3L	15651409	1	66.2879	1	68.0162	1	48.9054	0.989385	66.4234	0.967742	54.842	0.967742	56.2167	0.967742	40.8795	0.957169	54.6759	C	T	DOWNSTREAM	151_bases	nan	nan
FBgn0004594	Eig71Eg	3L	15651413	1	67.943	1	68.6154	1	50.4803	0.98971	69.4187	0.968254	55.159	0.968254	55.6798	0.968254	41.4888	0.958009	55.9948	G	A	DOWNSTREAM	155_bases	nan	nan
FBgn0004594	Eig71Eg	3L	15651417	1	70.9856	1	71.5189	1	51.4588	0.989808	72.7823	0.971014	58.6476	0.971014	59.0699	0.971014	43.2612	0.96086	59.7798	A	G	DOWNSTREAM	159_bases	nan	nan
FBgn0004594	Eig71Eg	3L	15651452	1	77.6774	1	82.3483	1	53.2347	0.988679	77.5337	1	60.5388	1	63.8145	1	42.95	0.988737	60.0189	G	A	DOWNSTREAM	194_bases	nan	nan
FBgn0004594	Eig71Eg	3L	15651459	1	72.6688	1	77.0618	1	52.1214	0.977761	71.9095	1	59.9303	1	63.2701	1	44.0255	0.977852	58.7552	A	T	DOWNSTREAM	201_bases	nan	nan
FBgn0004594	Eig71Eg	3L	15651477	1	64.7921	0.989826	68.1368	1	46.3155	1	67.7004	1	63.2497	0.989832	66.4824	1	45.3529	1	66.0607	C	A	DOWNSTREAM	219_bases	nan	nan
FBgn0004594	Eig71Eg	3L	15651483	1	69.4267	1	72.8434	1	47.83	1	70.4364	1	66.9542	1	70.1998	1	46.3647	1	67.9136	T	C	DOWNSTREAM	225_bases	nan	nan
FBgn0004594	Eig71Eg	3L	15651491	1	68.2117	0.989318	70.9308	1	47.5154	1	69.0837	1	71.8963	0.989306	74.8265	1	49.712	1	72.8357	C	G	DOWNSTREAM	233_bases	nan	nan
FBgn0004594	Eig71Eg	3L	15651499	1	68.4473	1	71.1176	1	46.0306	1	69.5718	1	69.9351	1	72.6879	1	46.8776	1	71.0941	T	A	DOWNSTREAM	241_bases	nan	nan
FBgn0004594	Eig71Eg	3L	15651500	1	68.4255	1	70.4368	1	45.4309	1	68.9002	0.953488	66.2196	0.953488	68.2548	0.953556	43.0881	0.953488	66.6998	T	G	DOWNSTREAM	242_bases	nan	nan
FBgn0004594	Eig71Eg	3L	15651530	1	80.3668	0.990098	82.2059	1	55.0634	0.980096	78.477	1	75.2158	0.99011	76.8901	1	52.0291	0.980119	73.2588	A	G	DOWNSTREAM	272_bases	nan	nan
FBgn0004594	Eig71Eg	3L	15651571	1	93.316	1	94.2584	1	63.6168	0.958333	88.2775	1	89.1829	1	90.0667	1	61.2069	0.958361	84.1039	A	C	DOWNSTREAM	313_bases	nan	nan
FBgn0004594	Eig71Eg	3L	15651658	1	86.1568	1	86.9372	1	61.4238	0.979773	82.3478	1	76.8894	1	77.5537	1	55.6292	0.979813	73.2488	T	C	DOWNSTREAM	400_bases	nan	nan
FBgn0004594	Eig71Eg	3L	15651788	1	85.5839	1	82.7507	1	55.3533	0.983229	81.0422	1	84.4834	1	81.7008	1	54.4571	0.983232	79.9756	T	C	DOWNSTREAM	530_bases	nan	nan
FBgn0004594	Eig71Eg	3L	15651963	1	83.7973	1	85.3328	1	57.6866	0.961468	83.1076	1	80.8653	1	82.3254	1	55.9531	0.961492	79.939	T	A	DOWNSTREAM	705_bases	nan	nan
FBgn0004647	N	X	3040342	1	80.8907	1	86.0789	1	58.4932	1	88.1545	1	89.8722	1	95.9126	1	64.1053	1	98.3359	G	A	INTRON	nan	nan	nan
FBgn0004647	N	X	3046814	1	100.053	1	91.5162	1	71.4529	1	101.584	1	93.3222	1	85.5782	1	67.2546	1	94.7079	C	G	INTRON	nan	nan	nan
FBgn0004647	N	X	3064186	1	128.627	0.979435	118.719	1	87.4525	1	131.31	1	135.244	0.979435	124.737	1	91.2545	1	138.127	C	T	SYNONYMOUS_CODING	nan	T/T	acC/acT
FBgn0004797	mdy	2L	16823527	1	138.244	0.991737	140.02	1	89.302	0.992597	147.902	1	139.148	0.991737	140.94	1	89.7867	0.992597	148.896	G	C	INTRON	nan	nan	nan
FBgn0004854	B-H2	X	17208709	0.99262	171.312	0.99262	165.46	0.992644	113.952	0.99262	177.133	1	174.264	1	168.269	1	115.598	1	180.231	A	T	UTR_5_PRIME	nan	nan	nan
FBgn0004854	B-H2	X	17209442	0.992958	170.674	0.992961	159.293	0.992982	117.254	0.992958	179.428	1	181.012	1	168.646	1	123.269	1	190.544	T	C	SYNONYMOUS_CODING	nan	H/H	caT/caC
FBgn0004854	B-H2	X	17209479	0.980937	180.798	0.993081	166.738	0.993103	118.621	0.99308	191.626	0.987768	192.658	1	177.283	1	125.073	1	204.534	C	T	SYNONYMOUS_CODING	nan	L/L	Ctg/Ttg
FBgn0004854	B-H2	X	17209532	1	205.06	1	179.128	1	135.02	1	194.031	1	221.812	1	192.883	1	144.156	1	209.485	T	C	SYNONYMOUS_CODING	nan	H/H	caT/caC
FBgn0004854	B-H2	X	17210093	1	50.4351	1	49.0296	1	26.4912	1	54.0875	1	49.7782	1	48.3984	1	26.2239	1	53.3624	A	T	INTRON	nan	nan	nan
FBgn0004854	B-H2	X	17210098	1	50.9814	1	48.1575	1	26.4912	1	53.589	1	49.6356	1	46.9154	1	25.9508	1	52.1453	C	A	INTRON	nan	nan	nan
FBgn0004854	B-H2	X	17210130	1	62.4898	0.980004	56.8563	1	26.4957	1	63.0126	1	53.9357	0.980069	49.5911	1	23.8448	1	54.36	G	A	INTRON	nan	nan	nan
FBgn0004854	B-H2	X	17211115	1	33.3283	1	22.1188	1	15.1397	1	32.2	1	33.7226	1	22.3406	1	15.2714	1	32.5757	A	C	INTRON	nan	nan	nan
FBgn0004854	B-H2	X	17211333	1	77.1949	1	70.1802	1	41.061	1	84.8885	1	73.2764	1	66.7534	1	39.4379	1	80.4096	C	A	INTRON	nan	nan	nan
FBgn0004854	B-H2	X	17211476	0.98959	104.797	0.989583	114.535	0.989649	71.7966	0.989583	120.864	1	98.2296	1	106.891	1	68.5113	1	112.497	G	T	INTRON	nan	nan	nan
FBgn0004854	B-H2	X	17212182	1	68.554	1	85.8038	1	59.5672	1	81.0889	0.984865	70.4697	0.984848	89.0392	0.984905	60.8706	0.984848	83.9466	T	A	INTRON	nan	nan	nan
FBgn0004854	B-H2	X	17212183	1	69.7434	1	87.0173	1	58.7768	1	84.0943	0.98542	72.1485	0.985401	90.909	0.985468	60.3455	0.985401	87.7216	T	C	INTRON	nan	nan	nan
FBgn0004854	B-H2	X	17215688	0.981222	130.424	1	127.78	1	87.4211	1	140.914	0.981222	126.464	1	123.934	1	85.1703	1	136.494	T	C	INTRON	nan	nan	nan
FBgn0004854	B-H2	X	17215862	1	117.546	1	107.823	1	77.4224	1	118.098	1	117.546	1	107.823	1	77.4224	1	118.098	A	G	INTRON	nan	nan	nan
FBgn0004854	B-H2	X	17215910	1	126.255	1	111.742	1	77.3786	1	129.524	1	125.93	1	111.469	1	77.2165	1	129.186	C	A	INTRON	nan	nan	nan
FBgn0004854	B-H2	X	17215915	1	125.924	1	116.379	1	79.1196	1	135.896	1	123.787	1	114.208	1	77.8612	1	133.188	T	A	INTRON	nan	nan	nan
FBgn0004854	B-H2	X	17216913	1	65.2754	1	90.9243	1	46.6416	1	63.376	1	56.8473	1	77.6158	1	41.3306	1	55.2844	T	C	SYNONYMOUS_CODING	nan	L/L	ctT/ctC
FBgn0004854	B-H2	X	17217084	1	94.1292	1	121.858	1	78.3526	1	95.9803	1	81.458	1	103.754	1	68.5168	1	82.9633	A	T	SYNONYMOUS_CODING	nan	A/A	gcA/gcT
FBgn0004854	B-H2	X	17218956	1	92.6763	1	95.3905	1	58.1898	1	101.219	0.987422	95.2243	0.987422	98.0464	0.987522	59.5025	0.987422	104.11	C	T	DOWNSTREAM	761_bases	nan	nan
FBgn0004856	Bx42	X	8998312	0.993128	166.391	1	168.833	1	111.141	1	176.139	0.993128	167.317	1	169.764	1	111.654	1	177.128	C	A	DOWNSTREAM	39_bases	nan	nan
FBgn0004856	Bx42	X	9000340	0.992811	150.719	1	134.231	1	100.585	1	159.132	0.992806	163.193	1	144.769	1	107.529	1	172.633	A	G	SYNONYMOUS_CODING	nan	R/R	cgT/cgC
FBgn0004870	bab1	3L	1036417	1	140.617	1	152.789	1	101.238	1	140.617	1	142.875	1	155.332	1	102.648	1	142.875	T	C	UTR_3_PRIME	nan	nan	nan
FBgn0004870	bab1	3L	1044850	1	18.6412	1	32.0565	1	21.6576	1	32.9921	1	21.0539	1	37.3124	1	24.6438	1	38.4714	C	T	INTRON	nan	nan	nan
FBgn0004885	tok	3R	20558902	1	193.356	1	181.535	1	133.568	1	192.527	0.938203	185.495	0.938227	173.185	0.938385	123.783	0.938204	184.639	C	G	INTRON	nan	nan	nan
FBgn0004885	tok	3R	20559363	1	183.384	1	177.314	1	131.413	1	191.831	0.916916	173.432	0.916934	167.04	0.917144	119.409	0.916898	182.36	A	G	INTRON	nan	nan	nan
FBgn0004957	por	X	18271593	1	115.092	1	120.137	1	80.9102	1	117.208	1	114.203	1	119.192	1	80.3708	1	116.294	T	A	UTR_3_PRIME	nan	nan	nan
FBgn0004959	phm	X	18580744	0.992958	168.305	1	160.174	1	107.298	1	162.101	0.992958	172.131	1	163.737	1	109.308	1	165.726	A	G	INTRON	nan	nan	nan
FBgn0004959	phm	X	18581167	0.986233	171.25	0.992596	149.882	0.992627	102.705	0.992593	168.239	0.986989	181.192	0.993361	158.078	0.993389	107.468	0.993356	177.627	C	T	SYNONYMOUS_CODING	nan	G/G	ggC/ggT
FBgn0004959	phm	X	18582574	1	115.962	1	111.744	1	76.6979	1	118.386	1	108.757	1	104.905	1	72.6688	1	110.968	G	T	DOWNSTREAM	317_bases	nan	nan
FBgn0005659	Ets98B	3R	23562093	1	169.496	1	164.827	1	110.491	1	175.45	0.99308	167.341	0.993082	162.685	0.993109	108.537	0.99308	173.281	G	C	UPSTREAM	169_bases	nan	nan
FBgn0005659	Ets98B	3R	23562095	0.993313	166.456	0.993314	165.487	0.993345	104.306	0.986645	174.852	1	165.488	1	164.542	1	104.615	0.993312	173.682	A	G	UPSTREAM	167_bases	nan	nan
FBgn0005659	Ets98B	3R	23562143	0.993378	180.616	1	180.004	1	120.621	1	192.016	0.986885	178.139	0.993486	177.529	0.99351	118.463	0.993485	189.486	T	C	UPSTREAM	119_bases	nan	nan
FBgn0005659	Ets98B	3R	23572314	0.994712	199.65	1	190.572	1	135.767	1	199.8	0.994712	204.443	1	194.992	1	138.483	1	204.532	T	G	INTRON	nan	nan	nan
FBgn0005775	Con	3L	4962948	0.903975	105.807	1	119.594	1	77.8841	1	128.508	0.90399	103.999	1	117.732	1	76.87	1	126.445	T	C	INTRON	nan	nan	nan
FBgn0005775	Con	3L	4963499	0.916287	100.154	1	122.166	1	77.2229	1	120.739	0.916287	96.578	1	117.921	1	75.0025	1	116.565	G	A	INTRON	nan	nan	nan
FBgn0008651	lbl	3R	17236746	1	72.6911	1	85.1221	1	59.309	0.949686	85.4283	1	64.1337	1	74.4745	1	52.8444	0.949777	73.8705	G	T	INTRON	nan	nan	nan
FBgn0010113	hdc	3R	26180106	1	21.5145	1	34.9858	1	15.9022	1	31.0591	1	25.885	1	43.8787	1	18.7379	1	38.5298	C	G	INTRON	nan	nan	nan
FBgn0010194	Wnt5	X	18397983	0.992537	159.875	1	153.915	1	120.333	1	169.532	0.99254	152.537	1	146.963	1	115.425	1	161.559	G	A	SYNONYMOUS_CODING	nan	N/N	aaC/aaT
FBgn0010194	Wnt5	X	18399693	1	128.378	1	127.372	1	96.5747	1	127.372	1	127.66	1	126.662	1	96.0961	1	126.662	A	T	UPSTREAM	257_bases	nan	nan
FBgn0010194	Wnt5	X	18399704	1	127.177	0.9922	124.457	1	95.6629	1	124.363	1	137.774	0.992194	134.934	1	102.673	1	134.622	A	C	UPSTREAM	268_bases	nan	nan
FBgn0010300	brat	2L	19146340	1	126.525	1	129.49	0.984127	93.0372	1	130.937	1	122.856	1	125.698	0.984127	90.6045	1	127.084	G	A	INTRON	nan	nan	nan
FBgn0010300	brat	2L	19166249	0.992188	155.764	1	162.881	1	118.631	1	169.988	0.984406	147.557	0.992218	154.369	0.992239	112.572	0.992218	161.059	G	T	START_GAINED	nan	nan	nan
FBgn0010300	brat	2L	19166268	1	162.856	1	156.222	1	113.033	1	168.006	1	158.131	1	151.769	1	110.218	1	163.067	A	G	UTR_5_PRIME	nan	nan	nan
FBgn0010300	brat	2L	19167008	1	109.603	1	107.401	1	66.1263	1	114.069	1	114.75	1	112.4	1	68.6232	1	119.522	G	T	UPSTREAM	559_bases	nan	nan
FBgn0010300	brat	2L	19167008	1	109.603	1	107.401	1	66.1263	1	114.069	1	114.75	1	112.4	1	68.6232	1	119.522	G	T	INTRON	nan	nan	nan
FBgn0010300	brat	2L	19167097	0.973305	84.0051	0.987578	99.2883	0.987658	62.701	0.987578	107.413	0.973694	86.6794	0.987879	102.211	0.987959	64.95	0.987879	110.483	C	A	UPSTREAM	470_bases	nan	nan
FBgn0010300	brat	2L	19167097	0.973305	84.0051	0.987578	99.2883	0.987658	62.701	0.987578	107.413	0.973694	86.6794	0.987879	102.211	0.987959	64.95	0.987879	110.483	C	A	INTRON	nan	nan	nan
FBgn0010383	Cyp18a1	X	18582574	1	115.962	1	111.744	1	76.6979	1	118.386	1	108.757	1	104.905	1	72.6688	1	110.968	G	T	UTR_3_PRIME	nan	nan	nan
FBgn0010383	Cyp18a1	X	18582574	1	115.962	1	111.744	1	76.6979	1	118.386	1	108.757	1	104.905	1	72.6688	1	110.968	G	T	DOWNSTREAM	532_bases	nan	nan
FBgn0010762	simj	3L	10663733	1	109.972	1	100.141	1	69.4845	1	120.711	1	106.113	1	96.7607	1	67.4591	1	116.308	A	G	INTRON	nan	nan	nan
FBgn0010762	simj	3L	10663756	1	77.1802	1	70.1349	1	48.035	1	84.4965	0.988693	72.3272	0.988714	65.711	0.988831	44.8875	0.988675	79.1863	T	C	INTRON	nan	nan	nan
FBgn0010762	simj	3L	10663757	1	72.9051	1	66.2772	1	45.8693	1	81.6086	1	71.1642	1	64.7535	1	44.9514	1	79.5686	G	A	INTRON	nan	nan	nan
FBgn0010762	simj	3L	10663758	1	72.913	1	66.0607	1	45.6582	1	81.0068	1	70.0413	1	63.5577	1	44.1498	1	77.6793	C	G	INTRON	nan	nan	nan
FBgn0010762	simj	3L	10663760	1	72.7802	1	67.3093	1	45.6421	1	78.3763	1	68.9393	1	63.8628	1	43.6144	1	74.1182	T	C	INTRON	nan	nan	nan
FBgn0010762	simj	3L	10663855	1	97.9823	1	100.634	1	65.9483	1	109.316	1	96.7702	1	99.3749	1	65.2564	1	107.899	T	G	INTRON	nan	nan	nan
FBgn0010762	simj	3L	10663861	1	91.6181	1	93.7745	1	62.4915	1	105.424	1	91.3296	1	93.4762	1	62.3237	1	105.071	A	G	INTRON	nan	nan	nan
FBgn0010768	sqz	3R	14990483	1	120.45	1	119.192	1	83.9706	0.9571	120.09	1	114.46	1	113.289	1	80.3668	0.957122	113.66	C	T	UTR_5_PRIME	nan	nan	nan
FBgn0010768	sqz	3R	14997278	1	83.2945	1	95.2346	1	58.7677	0.921657	86.0375	1	75.3519	1	85.662	1	53.865	0.921672	76.8645	T	C	DOWNSTREAM	982_bases	nan	nan
FBgn0010825	Gug	3L	8443168	1	155.654	1	156.24	1	116.24	1	163.039	0.985869	158.244	0.985868	158.862	0.985908	116.852	0.985866	166.043	A	G	UTR_5_PRIME	nan	nan	nan
FBgn0010825	Gug	3L	8443168	1	155.654	1	156.24	1	116.24	1	163.039	0.985869	158.244	0.985868	158.862	0.985908	116.852	0.985866	166.043	A	G	UPSTREAM	580_bases	nan	nan
FBgn0010825	Gug	3L	8443172	1	150.098	0.992512	150.663	1	110.209	1	154.81	0.98551	155.29	0.978073	155.903	0.985554	112.4	0.985507	160.395	T	A	UPSTREAM	576_bases	nan	nan
FBgn0010825	Gug	3L	8443172	1	150.098	0.992512	150.663	1	110.209	1	154.81	0.98551	155.29	0.978073	155.903	0.985554	112.4	0.985507	160.395	T	A	UTR_5_PRIME	nan	nan	nan
FBgn0010825	Gug	3L	8449510	1	178.199	1	182.132	1	121.102	1	178.506	0.977612	159.842	0.977612	163.351	0.977682	108.574	0.977612	160.116	A	T	INTRON	nan	nan	nan
FBgn0010825	Gug	3L	8453169	1	175.059	1	177.255	1	122.247	1	189.405	0.979524	164.408	0.979522	166.198	0.979591	114.064	0.979522	178.068	A	G	INTRON	nan	nan	nan
FBgn0010825	Gug	3L	8453254	1	147.438	1	156.513	1	98.9049	1	152.975	0.984679	143.831	0.984674	152.88	0.984748	95.5496	0.984675	149.351	A	T	INTRON	nan	nan	nan
FBgn0010825	Gug	3L	8462392	0.990482	114.297	0.990488	108.208	0.990527	80.682	0.990478	119.062	0.979279	107.237	0.979291	101.567	0.979376	75.8402	0.979275	111.669	C	A	INTRON	nan	nan	nan
FBgn0011260	Sema-2a	2R	12394213	1	52.4392	1	54.7155	1	34.3794	0.941367	51.5225	1	66.1091	1	69.2762	1	41.7015	0.941061	66.7881	T	C	INTRON	nan	nan	nan
FBgn0011260	Sema-2a	2R	12396332	0.990148	122.832	1	142.785	1	94.7832	0.908352	115.019	0.990148	117.907	1	136.808	1	91.4355	0.908387	110.065	A	C	INTRON	nan	nan	nan
FBgn0011274	Dif	2L	17414672	1	73.2341	1	80.7478	1	54.36	1	80.9877	1	72.587	1	80.0045	1	53.9357	1	80.2413	T	C	INTRON	nan	nan	nan
FBgn0011274	Dif	2L	17414800	1	28.8661	1	37.8574	1	23.6008	1	38.0814	1	31.3569	1	41.5309	1	25.4728	1	41.7862	A	G	DOWNSTREAM	885_bases	nan	nan
FBgn0011274	Dif	2L	17414800	1	28.8661	1	37.8574	1	23.6008	1	38.0814	1	31.3569	1	41.5309	1	25.4728	1	41.7862	A	G	INTRON	nan	nan	nan
FBgn0011274	Dif	2L	17414855	0.979169	56.2293	0.979169	63.0962	0.979269	45.2884	0.979169	64.9884	1	60.9303	1	68.6488	1	48.732	1	70.7833	C	T	INTRON	nan	nan	nan
FBgn0011274	Dif	2L	17414855	0.979169	56.2293	0.979169	63.0962	0.979269	45.2884	0.979169	64.9884	1	60.9303	1	68.6488	1	48.732	1	70.7833	C	T	DOWNSTREAM	830_bases	nan	nan
FBgn0011280	Pbprp2	X	20290423	1	163.907	1	164.542	1	122.321	1	172.798	0.953488	142.11	0.953488	142.67	0.953606	105.315	0.953488	149.951	C	T	UPSTREAM	694_bases	nan	nan
FBgn0011280	Pbprp2	X	20290423	1	163.907	1	164.542	1	122.321	1	172.798	0.953488	142.11	0.953488	142.67	0.953606	105.315	0.953488	149.951	C	T	UPSTREAM	217_bases	nan	nan
FBgn0011280	Pbprp2	X	20291198	0.994642	192.387	1	174.591	1	135.645	1	193.346	0.933192	191.459	0.938577	171.824	0.938705	129.901	0.938547	192.325	C	A	NON_SYNONYMOUS_CODING	nan	L/I	Cta/Ata
FBgn0011280	Pbprp2	X	20291886	1	151.226	1	144.257	1	104.052	1	165.677	0.960162	135.586	0.960178	129.186	0.960322	92.2255	0.960159	148.85	A	G	UTR_3_PRIME	nan	nan	nan
FBgn0011280	Pbprp2	X	20291976	1	94.6722	0.986578	90.0707	1	69.2756	1	100.619	0.945388	91.5061	0.932367	86.7081	0.945657	65.2327	0.945355	97.728	G	C	UTR_3_PRIME	nan	nan	nan
FBgn0011280	Pbprp2	X	20292443	1	150.446	1	150.16	1	107.59	1	167.787	0.958678	138.186	0.958678	137.914	0.958801	97.5234	0.958678	154.667	C	T	DOWNSTREAM	434_bases	nan	nan
FBgn0011280	Pbprp2	X	20292771	1	150.885	1	141.426	1	98.9297	1	146.987	0.912351	142.267	0.912351	132.442	0.912636	89.0092	0.912351	138.212	C	T	DOWNSTREAM	762_bases	nan	nan
FBgn0011280	Pbprp2	X	20292788	1	156.204	1	149.883	1	101.581	1	151.695	0.908046	142.102	0.908046	135.81	0.908375	88.3802	0.908046	137.612	G	C	DOWNSTREAM	779_bases	nan	nan
FBgn0011280	Pbprp2	X	20292854	1	158.661	1	148.172	1	105.347	1	167.42	0.927126	134.641	0.927128	125.371	0.927394	87.5454	0.927126	142.38	C	T	DOWNSTREAM	845_bases	nan	nan
FBgn0011566	Bzd	X	2503253	0.989796	118.333	0.989796	127.822	0.989825	91.206	0.989796	129.091	1	124.388	1	134.591	1	95.3676	1	135.958	C	T	UPSTREAM	553_bases	nan	nan
FBgn0011566	Bzd	X	2503288	1	140.533	0.992457	145.55	1	102.249	1	143.353	1	143.334	0.992456	148.495	1	104.025	1	146.234	A	G	UPSTREAM	588_bases	nan	nan
FBgn0011566	Bzd	X	2503646	0.993941	190.157	0.986581	176.011	0.993962	126.064	0.993939	205.786	1	195.263	0.992593	180.578	1	128.898	1	211.507	A	G	UPSTREAM	946_bases	nan	nan
FBgn0011708	Syx5	2L	16306654	1	153.741	1	151.184	1	105.705	1	164.285	1	150.843	1	148.355	1	104.003	1	161.1	C	T	UPSTREAM	716_bases	nan	nan
FBgn0011708	Syx5	2L	16306654	1	153.741	1	151.184	1	105.705	1	164.285	1	150.843	1	148.355	1	104.003	1	161.1	C	T	UPSTREAM	705_bases	nan	nan
FBgn0011741	Actr13E	X	15628901	1	134.546	0.991937	140.598	1	95.507	1	142.967	1	130.131	0.99194	135.814	1	92.7885	1	138.155	T	A	DOWNSTREAM	905_bases	nan	nan
FBgn0011741	Actr13E	X	15628905	0.990476	131.796	1	142.744	1	93.7783	1	142.15	0.990476	127.041	1	137.418	1	90.8377	1	136.856	T	G	DOWNSTREAM	901_bases	nan	nan
FBgn0011741	Actr13E	X	15628911	1	132.278	1	145.565	1	93.2723	1	138.846	1	127.703	1	140.324	1	90.4796	1	133.944	G	T	DOWNSTREAM	895_bases	nan	nan
FBgn0011741	Actr13E	X	15628927	1	131.335	1	148.857	1	90.5831	1	143.054	1	123.495	1	139.501	1	85.9303	1	134.208	C	A	DOWNSTREAM	879_bases	nan	nan
FBgn0011741	Actr13E	X	15628964	0.990994	126.125	0.990991	139.032	0.991032	90.1884	0.990991	140.39	0.990385	122.018	0.990385	134.315	0.990425	87.6326	0.990385	135.608	G	C	DOWNSTREAM	842_bases	nan	nan
FBgn0011741	Actr13E	X	15629099	0.986395	176.052	1	165.003	1	106.405	1	176.363	0.986398	167.005	1	156.749	1	101.954	1	167.293	A	G	DOWNSTREAM	707_bases	nan	nan
FBgn0011741	Actr13E	X	15629127	1	183.801	1	174.334	1	118.458	1	186.606	1	176.111	1	167.201	1	114.324	1	178.749	C	T	DOWNSTREAM	679_bases	nan	nan
FBgn0011741	Actr13E	X	15629221	1	170.135	1	166.717	1	113.761	1	163.49	1	172.996	1	169.496	1	115.37	1	166.193	G	A	DOWNSTREAM	585_bases	nan	nan
FBgn0011754	PhKgamma	X	11591480	1	194.889	0.993289	179.972	1	132.798	0.902115	170.631	1	199.39	0.993289	183.986	1	135.394	0.902101	174.985	A	G	SYNONYMOUS_CODING	nan	Q/Q	caA/caG
FBgn0011754	PhKgamma	X	11591492	1	176.875	1	165.746	1	123.988	0.908495	160.011	1	191.048	1	178.639	1	132.45	0.908447	174.396	C	T	SYNONYMOUS_CODING	nan	G/G	ggC/ggT
FBgn0011754	PhKgamma	X	11596011	1	139.645	0.992371	144.402	1	96.2866	0.904516	127.47	1	136.448	0.992372	141.049	1	94.4004	0.904535	124.205	T	C	INTRON	nan	nan	nan
FBgn0011754	PhKgamma	X	11598503	1	153.172	1	149.243	1	104.09	0.924355	141.557	0.992701	160.157	0.992702	156.192	0.992729	107.533	0.917032	149.006	C	T	DOWNSTREAM	76_bases	nan	nan
FBgn0011758	B-H1	X	17290882	1	87.5703	1	85.3562	1	54.6324	1	91.2963	1	81.4039	1	79.407	1	51.4469	1	84.7597	C	G	UPSTREAM	652_bases	nan	nan
FBgn0011758	B-H1	X	17290891	1	89.8883	1	91.2366	1	60.4237	1	98.2728	1	82.2084	1	83.3952	1	56.013	1	89.5744	C	G	UPSTREAM	643_bases	nan	nan
FBgn0011758	B-H1	X	17290936	1	90.0978	1	89.2858	1	62.8735	1	102.873	1	90.4313	1	89.6149	1	63.0734	1	103.276	G	A	UPSTREAM	598_bases	nan	nan
FBgn0011758	B-H1	X	17296928	1	84.3393	1	81.7528	1	52.2357	1	95.3016	1	77.5716	1	75.2737	1	48.7664	1	87.2736	T	A	UTR_3_PRIME	nan	nan	nan
FBgn0011762	DNApol-alpha50	3L	8336898	0.979858	170.456	0.985985	164.856	0.992874	124.452	0.987068	181.264	0.96202	176.623	0.96802	170.736	0.974933	127.373	0.969142	188.28	A	G	SYNONYMOUS_CODING	nan	G/G	ggA/ggG
FBgn0011762	DNApol-alpha50	3L	8337624	0.991838	140.345	1	142.132	1	111.625	1	143.592	0.991837	154.104	1	155.888	1	121.305	1	157.555	G	A	DOWNSTREAM	120_bases	nan	nan
FBgn0011762	DNApol-alpha50	3L	8337748	0.992565	157.158	0.992567	151.943	0.992589	112.698	0.992565	170.431	0.974038	161.549	0.974044	155.929	0.97412	113.976	0.974026	175.886	G	A	DOWNSTREAM	244_bases	nan	nan
FBgn0011762	DNApol-alpha50	3L	8338168	1	180.335	1	152.063	1	130.405	1	191.53	0.987879	192.717	0.987893	160.963	0.98791	136.881	0.987879	205.379	A	G	DOWNSTREAM	664_bases	nan	nan
FBgn0011766	E2f	3R	17467155	1	110.895	0.989529	111.5	1	75.2158	1	123.765	1	114.094	0.989529	115.039	1	77.0536	1	127.511	C	T	INTRON	nan	nan	nan
FBgn0011817	nmo	3L	7992011	1	96.8897	1	102.998	1	63.252	1	107.41	1	106.275	1	113.258	1	68.321	1	118.316	T	G	INTRON	nan	nan	nan
FBgn0011817	nmo	3L	8008262	0.988024	98.5726	0.978679	102.206	1	70.2626	0.990158	108.794	0.988029	94.9353	0.978689	98.2904	1	68.0065	0.990162	104.612	G	T	INTRON	nan	nan	nan
FBgn0011817	nmo	3L	8009091	1	136.891	1	138.3	1	79.415	1	145.041	1	138.155	1	139.582	1	79.9973	1	146.413	T	C	INTRON	nan	nan	nan
FBgn0011817	nmo	3L	8009206	0.992454	153.233	1	151.168	1	98.7513	1	164.846	0.992453	157.478	1	155.33	1	101.014	1	169.561	A	G	INTRON	nan	nan	nan
FBgn0011817	nmo	3L	8009435	0.99095	130.43	1	133.407	1	91.7739	1	140.993	0.990953	126.464	1	129.311	1	89.3624	1	136.563	C	T	INTRON	nan	nan	nan
FBgn0011817	nmo	3L	8012196	1	112.727	1	121.691	1	71.6185	1	126.809	1	111.894	1	120.762	1	71.1801	1	125.824	G	A	INTRON	nan	nan	nan
FBgn0011817	nmo	3L	8043303	1	95.6556	1	103.988	1	69.2757	1	115.205	1	93.7762	1	101.871	1	68.0842	1	112.757	T	A	UTR_3_PRIME	nan	nan	nan
FBgn0011834	Ser6	X	20834110	0.99274	96.8827	0.991152	89.0197	1	68.4645	0.909206	79.4031	0.992703	152.724	0.991111	137.99	1	100.037	0.90875	128.397	A	G	SYNONYMOUS_CODING	nan	I/I	atT/atC
FBgn0011834	Ser6	X	20834136	0.984623	98.175	0.980972	90.5825	1	71.8581	0.91819	89.17	0.984559	144.507	0.980907	130.689	1	99.1685	0.917853	135.329	G	A	SYNONYMOUS_CODING	nan	L/L	Ctg/Ttg
FBgn0011834	Ser6	X	20834137	0.984288	98.7749	0.990131	91.2416	1	70.9442	0.916173	88.0605	0.976189	144.554	0.982056	130.684	0.991906	97.7263	0.90804	133.415	A	G	SYNONYMOUS_CODING	nan	A/A	gcT/gcC
FBgn0013301	Mst35Bb	2L	14884651	1	96.1823	1	109.884	1	76.6761	1	105.492	1	86.2508	1	97.9269	1	69.4311	1	94.1952	T	A	UPSTREAM	936_bases	nan	nan
FBgn0013813	Dhc98D	3R	24322914	1	156.235	1	153.603	1	107.356	1	166.497	0.991736	145.124	0.991736	142.754	0.991767	100.795	0.991736	154.343	T	C	INTRON	nan	nan	nan
FBgn0013813	Dhc98D	3R	24322934	0.986562	160.788	0.971449	161.119	0.986608	113.016	0.986555	175.716	1	150.864	0.984735	151.161	1	107.593	1	164.241	C	T	INTRON	nan	nan	nan
FBgn0013813	Dhc98D	3R	24323228	1	188.73	1	178.284	0.986302	121.611	1	186.046	1	170.721	1	161.658	0.986302	111.877	1	168.656	A	T	INTRON	nan	nan	nan
FBgn0013813	Dhc98D	3R	24336642	1	178.199	1	171.252	1	130.047	1	188.52	1	165.502	1	159.247	1	121.898	1	174.775	T	C	SYNONYMOUS_CODING	nan	F/F	ttT/ttC
FBgn0013948	Eip93F	3R	17782065	1	128.508	1	129.495	1	85.1786	1	143.193	1	117.155	1	118.019	1	78.7847	1	129.981	C	T	INTRON	nan	nan	nan
FBgn0013948	Eip93F	3R	17828349	1	53.848	1	59.5452	1	37.5741	0.936695	55.0245	1	64.0537	1	71.3836	1	43.6164	0.936508	66.8467	A	G	INTRON	nan	nan	nan
FBgn0013948	Eip93F	3R	17828584	1	68.7878	1	66.7149	0.958333	40.8091	0.981818	67.3537	1	62.5525	1	60.7399	0.958333	37.6458	0.981825	61.1152	A	G	INTRON	nan	nan	nan
FBgn0013948	Eip93F	3R	17828591	1	73.7384	1	70.3483	1	45.4277	0.982301	69.9424	1	65.7396	1	62.8556	1	41.331	0.98231	62.2917	G	T	INTRON	nan	nan	nan
FBgn0013948	Eip93F	3R	17828598	0.983193	73.5436	0.982143	71.1342	1	45.0796	0.982609	72.1792	0.9832	66.1773	0.982143	64.0963	1	41.4378	0.98261	64.9956	T	G	INTRON	nan	nan	nan
FBgn0013948	Eip93F	3R	17828612	1	86.8136	1	83.7366	1	49.2438	0.983871	80.1195	1	73.1997	1	70.7819	1	42.9776	0.983883	67.6095	T	A	INTRON	nan	nan	nan
FBgn0013948	Eip93F	3R	17828725	1	69.7865	1	73.0254	1	45.5324	0.964912	69.386	1	61.34	1	64.0318	1	40.8369	0.96493	60.5593	T	A	INTRON	nan	nan	nan
FBgn0013948	Eip93F	3R	17828744	1	62.8312	1	70.8288	1	42.2136	0.966667	68.1924	1	61.1474	1	68.8346	1	41.2475	0.966667	66.1964	T	C	INTRON	nan	nan	nan
FBgn0013973	Gycbeta100B	3R	26977708	1	169.81	1	169.81	1	116.549	1	182.656	1	162.346	1	162.065	1	112	1	174.067	A	G	INTRON	nan	nan	nan
FBgn0013973	Gycbeta100B	3R	26977718	1	165.875	1	169.071	1	118.902	1	178.769	1	151.936	1	154.752	1	110.162	1	163.283	G	A	INTRON	nan	nan	nan
FBgn0013973	Gycbeta100B	3R	26977737	0.991305	149.452	1	155.53	1	110.014	1	162.237	0.991305	138.781	1	144.242	1	103.072	1	150.257	G	C	INTRON	nan	nan	nan
FBgn0013973	Gycbeta100B	3R	26977942	1	130.317	0.99095	134.517	1	88.7658	1	141.53	1	110.792	0.990962	114.117	1	77.2708	1	119.648	T	C	INTRON	nan	nan	nan
FBgn0013973	Gycbeta100B	3R	26977946	0.990196	130.056	1	137.553	1	88.874	1	142.153	0.990202	113.7	1	119.873	1	79.225	1	123.646	T	C	INTRON	nan	nan	nan
FBgn0013973	Gycbeta100B	3R	26997478	0.993421	196.855	0.993421	191.219	0.993439	130.121	0.993421	185.319	1	196.512	1	190.89	1	129.931	1	185.004	T	C	DOWNSTREAM	236_bases	nan	nan
FBgn0013973	Gycbeta100B	3R	26997487	1	191.409	1	188.765	1	127.062	1	180.762	1	191.752	1	189.102	1	127.253	1	181.078	G	A	DOWNSTREAM	245_bases	nan	nan
FBgn0013973	Gycbeta100B	3R	26997546	0.992278	173.635	0.986096	168.215	0.9923	114.751	0.992278	170.879	0.992883	181.363	0.986697	175.715	0.992905	119.006	0.992883	178.431	C	G	DOWNSTREAM	304_bases	nan	nan
FBgn0013973	Gycbeta100B	3R	26997553	1	174.01	1	168.77	1	114.618	1	169.572	1	174.01	1	168.77	1	114.618	1	169.572	T	C	DOWNSTREAM	311_bases	nan	nan
FBgn0013973	Gycbeta100B	3R	26997557	1	177.557	1	173.427	1	119.722	1	175.372	1	173.841	1	169.834	1	117.601	1	171.722	T	A	DOWNSTREAM	315_bases	nan	nan
FBgn0014011	Rac2	3L	7427026	1	147.262	1	144.193	1	104.752	1	167.526	1	149.625	1	146.486	1	106.204	1	170.37	A	T	UTR_3_PRIME	nan	nan	nan
FBgn0014011	Rac2	3L	7427671	1	173.012	1	163.797	1	114.589	1	164.395	1	165.974	1	157.286	1	110.663	1	157.85	G	A	UTR_5_PRIME	nan	nan	nan
FBgn0014011	Rac2	3L	7427688	1	155.981	1	155.679	1	104.861	1	153.233	0.984	147.163	0.984	146.877	0.984063	98.5129	0.984	144.553	G	T	UTR_5_PRIME	nan	nan	nan
FBgn0014011	Rac2	3L	7427831	0.991701	145.975	1	138.175	1	95.7194	1	155.546	0.991705	135.331	1	128.324	1	89.8316	1	143.907	T	C	UTR_5_PRIME	nan	nan	nan
FBgn0014011	Rac2	3L	7427845	1	142.15	1	136.856	1	90.7407	1	149.459	0.990521	130.407	0.990521	125.633	0.990567	83.7295	0.990521	136.987	A	T	UTR_5_PRIME	nan	nan	nan
FBgn0014011	Rac2	3L	7428061	0.989584	117.352	1	112.757	1	68.3789	1	124.99	0.989586	110.579	1	106.355	1	65.1999	1	117.586	G	A	UTR_5_PRIME	nan	nan	nan
FBgn0014011	Rac2	3L	7428167	1	112.634	1	119.255	1	70.0828	1	122.618	0.977654	106.125	0.977654	112.458	0.977801	65.4045	0.977654	115.675	T	C	UTR_5_PRIME	nan	nan	nan
FBgn0014011	Rac2	3L	7428231	0.970828	116.486	0.99034	118.188	0.990409	71.5128	0.990338	130.424	0.98044	121.099	1	122.801	1	74.575	1	135.469	T	G	UTR_5_PRIME	nan	nan	nan
FBgn0014011	Rac2	3L	7428452	0.991031	147.014	0.991031	141.911	0.99106	97.2064	0.991031	146.266	1	156.084	1	150.624	1	102.996	1	155.284	C	T	UPSTREAM	173_bases	nan	nan
FBgn0014011	Rac2	3L	7428465	0.983836	143.982	0.99115	141.325	0.991182	95.6167	0.99115	144.504	0.984804	153.143	0.992126	150.244	0.992158	100.728	0.992126	153.713	G	A	UPSTREAM	186_bases	nan	nan
FBgn0014011	Rac2	3L	7428487	0.984159	158.979	0.984159	157.651	0.984217	102.356	0.984159	160.551	0.985375	165.897	0.985375	164.486	0.985434	106.055	0.985375	167.567	A	G	UPSTREAM	208_bases	nan	nan
FBgn0014011	Rac2	3L	7428547	0.981068	185.302	0.987202	178.409	0.98725	117.964	0.9872	196.209	0.987207	182.812	0.993378	176.049	0.993403	116.645	0.993377	193.509	G	C	UPSTREAM	268_bases	nan	nan
FBgn0014011	Rac2	3L	7428946	0.990105	112.496	1	118.404	1	78.396	1	114.969	0.990099	119.01	1	125.418	1	82.27	1	121.691	T	C	UPSTREAM	667_bases	nan	nan
FBgn0014026	RpL7A	X	6424657	1	153.993	1	151.701	1	99.5529	1	169.009	1	166.062	1	163.509	1	105.979	1	182.83	T	C	DOWNSTREAM	392_bases	nan	nan
FBgn0014031	Spat	X	6424657	1	153.993	1	151.701	1	99.5529	1	169.009	1	166.062	1	163.509	1	105.979	1	182.83	T	C	SYNONYMOUS_CODING	nan	I/I	atT/atC
FBgn0014133	bif	X	11573356	1	131.905	1	136.474	1	89.289	0.953885	125.89	1	133.525	1	138.175	1	90.2168	0.95388	127.54	C	G	INTRON	nan	nan	nan
FBgn0014133	bif	X	11577040	1	197.394	1	190.816	1	135.285	0.915049	178.71	1	217.315	1	209.772	1	146.779	0.915002	198.44	G	A	NON_SYNONYMOUS_CODING	nan	A/T	Gct/Act
FBgn0014133	bif	X	11578704	1	111.792	1	122.614	1	75.0668	0.952626	108.322	1	107.847	1	118.117	1	72.818	0.952645	104.231	T	G	INTRON	nan	nan	nan
FBgn0014133	bif	X	11578824	0.987014	93.3607	1	100.033	1	64.3126	0.956065	93.9573	0.975264	92.3002	0.988166	99.03	0.988249	63.0809	0.944232	92.9464	A	G	INTRON	nan	nan	nan
FBgn0014133	bif	X	11578825	1	94.8812	1	99.4783	1	64.1454	0.954555	92.8359	1	95.7288	1	100.084	1	64.6316	0.95455	93.6948	C	T	INTRON	nan	nan	nan
FBgn0014133	bif	X	11578925	1	159.968	1	156.646	1	111.59	0.935526	145.922	1	165.144	1	161.667	1	114.675	0.935511	150.999	A	T	INTRON	nan	nan	nan
FBgn0014133	bif	X	11579083	1	148.575	1	148.575	1	102.621	0.944089	139.053	1	150.16	1	150.16	1	103.555	0.944084	140.643	G	A	INTRON	nan	nan	nan
FBgn0014133	bif	X	11579408	1	94.9759	1	111.736	1	76.9429	0.927573	100.532	1	104.827	1	124.225	1	84.1987	0.92749	112.785	G	A	INTRON	nan	nan	nan
FBgn0014133	bif	X	11579627	1	105.783	1	121.201	1	83.4817	0.921141	101.735	1	101.057	1	115.473	1	80.0989	0.921183	96.6577	G	C	INTRON	nan	nan	nan
FBgn0014133	bif	X	11581340	1	101.356	1	108.776	1	69.3684	0.916712	101.697	1	104.969	1	112.775	1	71.473	0.916681	105.844	A	T	INTRON	nan	nan	nan
FBgn0014133	bif	X	11583610	1	56.5395	1	58.5255	1	38.3003	0.953975	59.0191	1	55.6018	1	57.5409	1	37.7581	0.953991	57.9386	G	A	INTRON	nan	nan	nan
FBgn0014133	bif	X	11584207	1	153.935	1	153.27	1	96.2162	0.912351	134.235	1	145.739	1	145.124	1	91.9822	0.912351	126.58	T	A	INTRON	nan	nan	nan
FBgn0014133	bif	X	11584251	0.983299	140.637	0.991632	143.027	1	103.555	0.937258	131.714	0.983299	142.085	0.991632	144.483	1	104.473	0.937255	133.237	G	C	INTRON	nan	nan	nan
FBgn0014133	bif	X	11584274	1	149.641	1	149.641	1	103.656	0.927811	137.994	1	145.75	1	145.75	1	101.343	0.927826	134.131	T	C	INTRON	nan	nan	nan
FBgn0014133	bif	X	11584338	1	154.324	1	159.399	1	108.699	0.937162	145.34	0.992126	155.126	0.992126	160.327	0.99215	108.507	0.929286	146.211	C	G	INTRON	nan	nan	nan
FBgn0014133	bif	X	11584351	1	162.863	1	164.245	1	111.811	0.933584	152.367	0.99262	163.916	0.99262	165.334	0.992645	111.705	0.926202	153.482	C	A	INTRON	nan	nan	nan
FBgn0014133	bif	X	11584358	0.993315	161.866	1	161.833	1	109.25	0.934579	152.3	0.985906	163.983	0.992593	163.885	0.992619	109.676	0.927167	154.468	G	T	INTRON	nan	nan	nan
FBgn0014133	bif	X	11584423	1	175.375	1	160.128	1	113.967	0.917214	152.274	1	164.846	1	150.869	1	108.233	0.917251	142.48	C	A	INTRON	nan	nan	nan
FBgn0014133	bif	X	11584806	0.992395	156.52	0.992398	147.077	0.992413	119.68	0.936471	143.722	1	162.889	1	153.06	1	124.586	0.944058	149.953	G	A	INTRON	nan	nan	nan
FBgn0014133	bif	X	11586279	1	129.524	0.992008	132.412	1	88.6469	0.909183	114.57	1	139.136	0.992003	142.338	1	94.2036	0.909124	123.75	C	T	INTRON	nan	nan	nan
FBgn0014133	bif	X	11587085	0.9675	137.242	0.981567	139.883	0.98162	95.2098	0.907611	124.454	0.985928	145.371	1	147.982	1	101.216	0.925996	132.394	C	A	INTRON	nan	nan	nan
FBgn0014133	bif	X	11587085	0.9675	137.242	0.981567	139.883	0.98162	95.2098	0.907611	124.454	0.985928	145.371	1	147.982	1	101.216	0.925996	132.394	C	A	UTR_3_PRIME	nan	nan	nan
FBgn0014135	bnl	3R	15627957	0.986672	83.4589	1	92.8875	1	61.8107	0.936951	84.799	0.971179	77.4404	0.984496	86.2781	0.984567	57.4392	0.921509	78.2994	G	T	INTRON	nan	nan	nan
FBgn0014391	sun	X	15740497	1	124.709	1	121.281	1	87.0565	1	132.321	1	126.464	1	122.966	1	88.1071	1	134.231	G	A	DOWNSTREAM	957_bases	nan	nan
FBgn0014391	sun	X	15741105	1	135.749	1	135.749	1	90.4546	1	140.649	1	129.813	1	129.813	1	87.1063	1	134.408	A	G	DOWNSTREAM	349_bases	nan	nan
FBgn0014391	sun	X	15741195	1	158.088	1	151.168	1	102.174	1	155.832	1	160.646	1	153.566	1	103.544	1	158.337	G	T	DOWNSTREAM	259_bases	nan	nan
FBgn0014391	sun	X	15741206	1	159.976	1	156.24	1	107.784	1	157.404	1	160.931	1	157.163	1	108.328	1	158.337	A	T	DOWNSTREAM	248_bases	nan	nan
FBgn0014391	sun	X	15741684	1	54.3195	1	67.5431	1	35.3593	1	60.6055	1	47.5421	1	58.3914	1	31.5936	1	52.7237	T	G	UTR_3_PRIME	nan	nan	nan
FBgn0014391	sun	X	15741752	0.966112	33.7586	1	37.5433	1	27.7402	1	39.618	0.966197	30.7243	1	34.0298	1	25.425	1	35.834	T	C	UTR_3_PRIME	nan	nan	nan
FBgn0014391	sun	X	15741878	1	92.6763	1	105.111	1	52.5207	1	100.344	1	87.4698	1	99.2525	1	50.3016	1	94.8571	A	T	UTR_3_PRIME	nan	nan	nan
FBgn0014391	sun	X	15741980	1	49.9765	1	62.6086	1	38.1212	1	63.3378	1	46.3592	1	57.6562	1	35.6375	1	58.3048	C	A	UTR_3_PRIME	nan	nan	nan
FBgn0014391	sun	X	15741981	0.974026	47.5713	1	63.7051	1	37.8293	1	63.2165	0.974026	43.5501	1	57.8961	1	35.0108	1	57.4694	G	T	UTR_3_PRIME	nan	nan	nan
FBgn0014391	sun	X	15742222	1	65.1776	1	76.7147	1	47.1997	1	77.2128	1	68.448	1	80.8488	1	49.2637	1	81.3856	G	A	INTRON	nan	nan	nan
FBgn0014391	sun	X	15742496	0.980858	120.584	0.990566	128.817	0.990621	80.6922	0.990566	127.376	0.990245	118.205	1	126.255	1	79.3719	1	124.855	T	A	INTRON	nan	nan	nan
FBgn0014391	sun	X	15742598	1	126.533	1	138.393	1	87.3226	0.99249	136.446	0.98895	117.076	0.98895	127.899	0.988988	81.0582	0.981487	126.124	G	A	INTRON	nan	nan	nan
FBgn0014391	sun	X	15742642	0.984111	130.018	1	135.344	1	83.499	1	137.782	0.972741	118.163	0.988571	123.097	0.988616	76.4899	0.988571	125.27	T	C	INTRON	nan	nan	nan
FBgn0014391	sun	X	15742646	0.983244	124.587	1	129.446	1	75.7331	1	135.066	0.972127	116.588	0.988827	121.225	0.988889	71.0367	0.988827	126.445	A	G	INTRON	nan	nan	nan
FBgn0014391	sun	X	15742682	0.991422	125.812	0.99204	130.529	1	80.1788	1	134.847	0.991426	119.999	0.992044	124.41	1	77.1583	1	128.557	G	C	INTRON	nan	nan	nan
FBgn0014391	sun	X	15742784	0.992218	150.265	0.992218	164.253	0.992244	107.745	0.992218	164.515	1	149.625	1	163.283	1	107.98	1	163.539	T	C	INTRON	nan	nan	nan
FBgn0014391	sun	X	15742897	1	141.545	1	144.818	1	94.9999	1	146.677	1	145.059	1	148.45	1	96.9852	1	150.375	T	C	INTRON	nan	nan	nan
FBgn0014391	sun	X	15743260	1	119.01	0.989848	116.895	1	79.035	1	122.516	0.989529	113.936	0.979432	111.906	0.989584	75.5012	0.989529	117.299	T	C	UTR_5_PRIME	nan	nan	nan
FBgn0014391	sun	X	15744046	0.989083	97.7319	1	98.519	1	56.6656	1	97.9953	0.989091	92.4468	1	93.1738	1	54.2062	1	92.6902	G	A	UPSTREAM	773_bases	nan	nan
FBgn0014467	CrebB-17A	X	18271593	1	115.092	1	120.137	1	80.9102	1	117.208	1	114.203	1	119.192	1	80.3708	1	116.294	T	A	DOWNSTREAM	743_bases	nan	nan
FBgn0014848	Eig71Eh	3L	15651209	0.984733	78.2945	0.984733	87.2603	0.984809	57.0369	0.953726	84.6811	1	68.8154	1	76.0375	1	51.3617	0.96907	73.22	A	G	DOWNSTREAM	827_bases	nan	nan
FBgn0014848	Eig71Eh	3L	15651224	0.986025	79.2472	1	88.7624	1	55.9636	0.978888	87.1472	0.986068	66.395	1	73.7531	1	47.9892	0.978953	71.8856	T	A	DOWNSTREAM	812_bases	nan	nan
FBgn0014848	Eig71Eh	3L	15651278	1	71.3594	1	71.6087	1	51.9524	0.98848	77.326	0.973689	57.6742	0.973689	57.8586	0.973689	43.0675	0.962371	61.6885	C	A	DOWNSTREAM	758_bases	nan	nan
FBgn0014848	Eig71Eh	3L	15651330	0.989333	64.6926	1	67.3025	1	48.4288	0.971808	64.9173	0.958592	56.3197	0.969231	58.7483	0.969231	42.4821	0.941117	56.2311	G	A	DOWNSTREAM	706_bases	nan	nan
FBgn0014848	Eig71Eh	3L	15651343	0.989687	60.5145	1	61.9521	1	46.1303	0.982093	62.3738	0.954632	52.1729	0.964912	53.5892	0.964912	40.0876	0.947063	53.5947	A	G	DOWNSTREAM	693_bases	nan	nan
FBgn0014848	Eig71Eh	3L	15651345	1	59.8733	1	61.0293	1	45.5737	0.9816	60.4494	0.964912	52.8016	0.964912	53.8095	0.964912	40.2827	0.946563	53.0074	G	A	DOWNSTREAM	691_bases	nan	nan
FBgn0014848	Eig71Eh	3L	15651349	1	61.4561	1	61.9993	1	46.7437	0.981757	62.5248	0.934426	52.5674	0.934426	53.0351	0.934426	39.8649	0.916247	53.1614	G	T	DOWNSTREAM	687_bases	nan	nan
FBgn0014848	Eig71Eh	3L	15651354	1	62.8395	1	63.3746	1	48.2616	0.974406	63.3792	0.970149	59.4183	0.970149	59.9306	0.970149	45.4583	0.944578	59.7947	A	C	DOWNSTREAM	682_bases	nan	nan
FBgn0014848	Eig71Eh	3L	15651381	0.989308	56.6915	1	58.8534	1	45.2048	0.97242	57.1268	0.949358	46.8991	0.96	48.8847	0.96	37.8224	0.932553	46.8996	G	T	DOWNSTREAM	655_bases	nan	nan
FBgn0014848	Eig71Eh	3L	15651409	1	66.2879	1	68.0162	1	48.9054	0.989385	66.4234	0.967742	54.842	0.967742	56.2167	0.967742	40.8795	0.957169	54.6759	C	T	DOWNSTREAM	627_bases	nan	nan
FBgn0014848	Eig71Eh	3L	15651413	1	67.943	1	68.6154	1	50.4803	0.98971	69.4187	0.968254	55.159	0.968254	55.6798	0.968254	41.4888	0.958009	55.9948	G	A	DOWNSTREAM	623_bases	nan	nan
FBgn0014848	Eig71Eh	3L	15651417	1	70.9856	1	71.5189	1	51.4588	0.989808	72.7823	0.971014	58.6476	0.971014	59.0699	0.971014	43.2612	0.96086	59.7798	A	G	DOWNSTREAM	619_bases	nan	nan
FBgn0014848	Eig71Eh	3L	15651452	1	77.6774	1	82.3483	1	53.2347	0.988679	77.5337	1	60.5388	1	63.8145	1	42.95	0.988737	60.0189	G	A	DOWNSTREAM	584_bases	nan	nan
FBgn0014848	Eig71Eh	3L	15651459	1	72.6688	1	77.0618	1	52.1214	0.977761	71.9095	1	59.9303	1	63.2701	1	44.0255	0.977852	58.7552	A	T	DOWNSTREAM	577_bases	nan	nan
FBgn0014848	Eig71Eh	3L	15651477	1	64.7921	0.989826	68.1368	1	46.3155	1	67.7004	1	63.2497	0.989832	66.4824	1	45.3529	1	66.0607	C	A	DOWNSTREAM	559_bases	nan	nan
FBgn0014848	Eig71Eh	3L	15651483	1	69.4267	1	72.8434	1	47.83	1	70.4364	1	66.9542	1	70.1998	1	46.3647	1	67.9136	T	C	DOWNSTREAM	553_bases	nan	nan
FBgn0014848	Eig71Eh	3L	15651491	1	68.2117	0.989318	70.9308	1	47.5154	1	69.0837	1	71.8963	0.989306	74.8265	1	49.712	1	72.8357	C	G	DOWNSTREAM	545_bases	nan	nan
FBgn0014848	Eig71Eh	3L	15651499	1	68.4473	1	71.1176	1	46.0306	1	69.5718	1	69.9351	1	72.6879	1	46.8776	1	71.0941	T	A	DOWNSTREAM	537_bases	nan	nan
FBgn0014848	Eig71Eh	3L	15651500	1	68.4255	1	70.4368	1	45.4309	1	68.9002	0.953488	66.2196	0.953488	68.2548	0.953556	43.0881	0.953488	66.6998	T	G	DOWNSTREAM	536_bases	nan	nan
FBgn0014848	Eig71Eh	3L	15651530	1	80.3668	0.990098	82.2059	1	55.0634	0.980096	78.477	1	75.2158	0.99011	76.8901	1	52.0291	0.980119	73.2588	A	G	DOWNSTREAM	506_bases	nan	nan
FBgn0014848	Eig71Eh	3L	15651571	1	93.316	1	94.2584	1	63.6168	0.958333	88.2775	1	89.1829	1	90.0667	1	61.2069	0.958361	84.1039	A	C	DOWNSTREAM	465_bases	nan	nan
FBgn0014848	Eig71Eh	3L	15651658	1	86.1568	1	86.9372	1	61.4238	0.979773	82.3478	1	76.8894	1	77.5537	1	55.6292	0.979813	73.2488	T	C	DOWNSTREAM	378_bases	nan	nan
FBgn0014848	Eig71Eh	3L	15651788	1	85.5839	1	82.7507	1	55.3533	0.983229	81.0422	1	84.4834	1	81.7008	1	54.4571	0.983232	79.9756	T	C	DOWNSTREAM	248_bases	nan	nan
FBgn0014848	Eig71Eh	3L	15651963	1	83.7973	1	85.3328	1	57.6866	0.961468	83.1076	1	80.8653	1	82.3254	1	55.9531	0.961492	79.939	T	A	DOWNSTREAM	73_bases	nan	nan
FBgn0014849	Eig71Ei	3L	15651963	1	83.7973	1	85.3328	1	57.6866	0.961468	83.1076	1	80.8653	1	82.3254	1	55.9531	0.961492	79.939	T	A	UPSTREAM	844_bases	nan	nan
FBgn0014869	Pglym78	3R	24973294	0.99353	170.523	1	167.318	1	117.613	1	174.057	0.993528	187.015	1	183.104	1	127.075	1	190.781	G	C	UPSTREAM	790_bases	nan	nan
FBgn0014869	Pglym78	3R	24973294	0.99353	170.523	1	167.318	1	117.613	1	174.057	0.993528	187.015	1	183.104	1	127.075	1	190.781	G	C	UPSTREAM	676_bases	nan	nan
FBgn0014869	Pglym78	3R	24973294	0.99353	170.523	1	167.318	1	117.613	1	174.057	0.993528	187.015	1	183.104	1	127.075	1	190.781	G	C	UPSTREAM	809_bases	nan	nan
FBgn0015033	Cyp4d8	3L	7485738	1	142.389	1	146.086	1	94.5527	1	151.25	1	142.389	1	146.086	1	94.5527	1	151.25	T	G	DOWNSTREAM	911_bases	nan	nan
FBgn0015033	Cyp4d8	3L	7485771	1	137.027	1	145.757	1	93.9688	1	139.645	1	137.638	1	146.424	1	94.3254	1	140.273	A	G	DOWNSTREAM	878_bases	nan	nan
FBgn0015033	Cyp4d8	3L	7485825	1	129.158	1	142.532	1	95.393	1	133.935	0.99095	129.58	0.99095	143.288	0.990981	95.0856	0.99095	134.474	G	C	DOWNSTREAM	824_bases	nan	nan
FBgn0015033	Cyp4d8	3L	7485830	1	129.506	1	142.343	1	92.9341	1	134.363	0.990909	128.685	0.990909	141.66	0.990944	91.8043	0.990909	133.593	T	C	DOWNSTREAM	819_bases	nan	nan
FBgn0015033	Cyp4d8	3L	7485850	1	123.52	1	136.82	1	98.6822	1	137.332	0.991034	125.609	0.991031	139.52	0.991057	99.7393	0.991031	140.057	T	A	DOWNSTREAM	799_bases	nan	nan
FBgn0015033	Cyp4d8	3L	7485952	1	148.149	1	137.908	1	105.42	1	149.452	1	148.149	1	137.908	1	105.42	1	149.452	C	A	DOWNSTREAM	697_bases	nan	nan
FBgn0015033	Cyp4d8	3L	7485954	0.991667	151.251	0.983766	144.504	0.99169	107.915	0.991667	152.868	1	146.511	0.992036	140.063	1	104.98	1	148.057	A	T	DOWNSTREAM	695_bases	nan	nan
FBgn0015033	Cyp4d8	3L	7486015	1	148.241	1	143.468	1	110.195	1	142.923	1	150.305	1	145.438	1	111.544	1	144.881	A	T	DOWNSTREAM	634_bases	nan	nan
FBgn0015033	Cyp4d8	3L	7486913	0.973272	130.312	0.982943	135.578	0.991497	88.1013	0.991453	147.214	0.981742	123.457	0.991459	128.508	1	84.7897	1	138.763	C	G	NON_SYNONYMOUS_CODING	nan	M/I	atG/atC
FBgn0015033	Cyp4d8	3L	7488100	1	154.658	1	148.155	1	94.0126	1	154.658	1	154.658	1	148.155	1	94.0126	1	154.658	C	T	SYNONYMOUS_CODING	nan	Q/Q	caG/caA
FBgn0015129	DopR2	3R	25455371	1	170.529	1	157.117	1	114.13	1	179.118	1	161.36	1	148.952	1	108.924	1	169.288	C	A	DOWNSTREAM	655_bases	nan	nan
FBgn0015129	DopR2	3R	25455458	1	185.403	1	185.109	1	138.354	1	187.726	0.987076	183.21	0.987076	182.917	0.987105	136.295	0.987076	185.528	G	C	DOWNSTREAM	932_bases	nan	nan
FBgn0015129	DopR2	3R	25455458	1	185.403	1	185.109	1	138.354	1	187.726	0.987076	183.21	0.987076	182.917	0.987105	136.295	0.987076	185.528	G	C	DOWNSTREAM	568_bases	nan	nan
FBgn0015129	DopR2	3R	25455704	0.976474	147.56	1	156.281	1	112.484	1	158.762	0.969756	157.509	0.993199	167.258	0.99322	118.638	0.993198	170.036	C	G	DOWNSTREAM	322_bases	nan	nan
FBgn0015129	DopR2	3R	25455704	0.976474	147.56	1	156.281	1	112.484	1	158.762	0.969756	157.509	0.993199	167.258	0.99322	118.638	0.993198	170.036	C	G	DOWNSTREAM	686_bases	nan	nan
FBgn0015129	DopR2	3R	25461155	1	164.473	1	162.48	1	114.108	0.992728	159.863	0.993198	170.948	0.993198	168.809	0.993221	117.218	0.985951	166.002	G	A	INTRON	nan	nan	nan
FBgn0015129	DopR2	3R	25461424	1	144.878	1	131.634	1	94.1461	1	147.729	0.991071	150.797	0.991071	136.554	0.991101	96.5428	0.991071	153.869	T	C	INTRON	nan	nan	nan
FBgn0015129	DopR2	3R	25461428	1	140.5	0.992104	131.059	1	91.2289	1	145.477	1	148.147	0.9921	137.976	1	95.3319	1	153.519	T	A	INTRON	nan	nan	nan
FBgn0015129	DopR2	3R	25461436	1	135.459	1	125.548	1	88.7006	1	139.288	1	139.999	1	129.618	1	91.1721	1	144.012	A	G	INTRON	nan	nan	nan
FBgn0015129	DopR2	3R	25461437	1	134.837	1	124.124	1	89.4653	1	138.099	1	136.908	1	125.964	1	90.6169	1	140.242	T	A	INTRON	nan	nan	nan
FBgn0015129	DopR2	3R	25462583	0.973952	138.543	0.973952	138.543	0.974077	88.0654	0.973952	143.117	0.983229	142.058	0.983229	142.058	0.983312	89.9188	0.983229	146.798	G	C	INTRON	nan	nan	nan
FBgn0015129	DopR2	3R	25468068	1	141.104	1	148.491	1	90.7893	1	150.574	0.991968	144.869	0.991968	152.682	0.992009	92.0186	0.991968	154.888	C	T	INTRON	nan	nan	nan
FBgn0015129	DopR2	3R	25468082	1	134.448	1	141.494	1	85.8237	1	146.565	0.991561	137.975	0.991561	145.752	0.991608	87.0639	0.991561	151.14	T	A	INTRON	nan	nan	nan
FBgn0015129	DopR2	3R	25468117	1	138.533	1	141.263	1	78.1834	1	142.066	0.991228	138.393	0.991228	141.17	0.991291	77.2365	0.991228	141.987	T	C	INTRON	nan	nan	nan
FBgn0015129	DopR2	3R	25468143	1	143.047	1	139.849	1	80.7175	1	131.923	0.990783	139.59	0.990783	136.445	0.990841	78.2903	0.990783	128.649	A	G	INTRON	nan	nan	nan
FBgn0015129	DopR2	3R	25468148	0.992194	137.079	1	135.759	1	79.838	1	125.92	0.982524	132.946	0.990291	131.658	0.990349	77.0623	0.990291	122.058	G	C	INTRON	nan	nan	nan
FBgn0015129	DopR2	3R	25468714	1	143.957	1	147.511	1	98.993	1	143.352	1	141.837	1	145.316	1	97.7476	1	141.245	G	A	INTRON	nan	nan	nan
FBgn0015129	DopR2	3R	25468780	1	139.745	1	146.365	1	105.825	1	149.108	0.992034	142.397	0.992032	149.323	0.992057	107.047	0.992032	152.197	A	G	INTRON	nan	nan	nan
FBgn0015129	DopR2	3R	25469089	0.992032	148.445	0.99204	130.529	0.992108	72.4554	0.992032	148.739	1	160.218	1	140.619	1	77.7392	1	160.54	A	G	INTRON	nan	nan	nan
FBgn0015129	DopR2	3R	25469284	0.99308	171.824	0.984568	151.054	0.993124	93.9822	0.993081	166.117	1	183.169	0.991453	160.796	1	99.7723	1	177.014	T	C	INTRON	nan	nan	nan
FBgn0015129	DopR2	3R	25483522	1	117.497	1	116.308	1	83.4915	0.992347	131.23	1	126.756	1	125.432	1	89.1447	0.992341	142.317	G	A	INTRON	nan	nan	nan
FBgn0015129	DopR2	3R	25483523	1	115.952	1	116.529	1	82.0949	1	130.953	1	126.206	1	126.858	1	88.3167	1	143.196	A	G	INTRON	nan	nan	nan
FBgn0015129	DopR2	3R	25484251	0.971472	79.4473	0.95662	76.6165	0.985113	48.7381	0.984963	86.0639	0.971012	78.1422	0.956171	75.3758	0.984648	48.1003	0.984497	84.6409	C	T	INTRON	nan	nan	nan
FBgn0015129	DopR2	3R	25485074	1	72.8941	1	92.2693	1	55.9922	1	103.701	1	68.6642	1	86.3798	1	53.0629	1	96.7607	A	T	UTR_5_PRIME	nan	nan	nan
FBgn0015129	DopR2	3R	25485075	1	70.6076	1	90.4672	1	53.3716	1	102.896	1	67.3584	1	85.8616	1	51.172	1	97.3742	T	C	UTR_5_PRIME	nan	nan	nan
FBgn0015129	DopR2	3R	25485090	1	57.5245	0.986395	85.5801	0.954545	41.1188	1	95.2537	1	55.3398	0.986401	81.6653	0.954545	39.6819	1	90.815	T	A	UTR_5_PRIME	nan	nan	nan
FBgn0015129	DopR2	3R	25485092	1	57.3621	1	87.1584	0.916667	41.0382	1	93.8309	1	54.9886	1	82.8891	0.916667	39.421	1	89.0935	T	C	UTR_5_PRIME	nan	nan	nan
FBgn0015129	DopR2	3R	25485097	1	56.6656	1	88.9691	1	44.6922	1	95.5839	1	53.1593	1	82.3859	1	42.1624	1	88.3044	A	T	UTR_5_PRIME	nan	nan	nan
FBgn0015129	DopR2	3R	25485798	1	148.459	1	145.444	1	96.4313	1	158.907	1	154.944	1	151.74	1	99.9234	1	166.062	C	T	UPSTREAM	92_bases	nan	nan
FBgn0015129	DopR2	3R	25485865	0.982502	133.846	0.990826	139.046	0.990863	91.7737	0.990826	145.214	0.991597	149.499	1	155.599	1	100.812	1	162.856	C	T	UPSTREAM	159_bases	nan	nan
FBgn0015286	Rala	X	3598370	1	145.725	1	150.549	1	100.209	1	148.766	1	146.017	1	150.855	1	100.381	1	148.766	T	C	DOWNSTREAM	647_bases	nan	nan
FBgn0015286	Rala	X	3599980	0.9871	89.2659	1	88.0704	1	58.357	1	95.7279	0.987105	86.4629	1	85.6081	1	56.8171	1	92.6334	C	G	UTR_3_PRIME	nan	nan	nan
FBgn0015286	Rala	X	3601737	1	101.382	1	111.654	1	73.8226	1	114.698	1	95.879	1	105.349	1	70.2994	1	108.149	T	A	INTRON	nan	nan	nan
FBgn0015286	Rala	X	3601897	0.976262	97.5258	1	103.073	1	57.3946	1	108.728	0.976263	95.4611	1	101.21	1	56.5781	1	106.718	A	G	INTRON	nan	nan	nan
FBgn0015286	Rala	X	3602285	1	114.339	1	103.083	1	64.0142	1	106.645	1	106.798	1	96.5655	1	60.67	1	99.808	C	A	INTRON	nan	nan	nan
FBgn0015286	Rala	X	3605256	1	131.309	1	126.912	1	85.8738	1	137.908	1	131.806	1	127.386	1	86.1461	1	138.442	T	C	INTRON	nan	nan	nan
FBgn0015286	Rala	X	3605610	1	95.3802	1	99.1395	1	69.4489	1	113.225	1	89.8671	1	93.3202	1	65.8974	1	106.213	C	A	INTRON	nan	nan	nan
FBgn0015286	Rala	X	3605720	0.991082	117.004	0.991081	118.056	0.991118	86.6608	0.991074	128.268	1	116.75	1	117.798	1	86.4947	1	127.977	G	T	INTRON	nan	nan	nan
FBgn0015286	Rala	X	3606061	1	145.975	1	146.55	1	98.285	1	152.125	1	146.287	1	146.864	1	98.4629	1	152.457	A	C	INTRON	nan	nan	nan
FBgn0015286	Rala	X	3606337	1	131.31	1	139.545	1	90.1068	1	148.918	1	124.289	1	131.894	1	85.9761	1	140.532	A	G	INTRON	nan	nan	nan
FBgn0015286	Rala	X	3606397	1	120.515	0.992102	133.882	1	81.1771	1	133.882	1	109.663	0.99211	121.309	1	74.9297	1	121.309	G	A	INTRON	nan	nan	nan
FBgn0015286	Rala	X	3606551	1	105.381	1	113.904	1	75.2344	1	117.131	1	94.5961	1	101.883	1	68.4863	1	104.632	T	G	INTRON	nan	nan	nan
FBgn0015286	Rala	X	3607051	1	130.471	1	125.144	1	80.2987	1	137.344	0.990338	120.897	0.990342	116.019	0.990401	74.679	0.990338	127.181	C	A	INTRON	nan	nan	nan
FBgn0015286	Rala	X	3607068	1	135.834	1	123.822	1	84.4117	1	140.184	1	135.529	1	123.555	1	84.2566	1	139.865	A	C	INTRON	nan	nan	nan
FBgn0015286	Rala	X	3607103	1	136.399	1	127.723	1	85.3328	1	142.014	1	144.256	1	134.866	1	89.3354	1	150.343	C	T	INTRON	nan	nan	nan
FBgn0015286	Rala	X	3607155	1	131.806	1	126.431	1	80.2613	1	128.778	1	132.525	1	127.108	1	80.6157	1	129.473	T	A	INTRON	nan	nan	nan
FBgn0015286	Rala	X	3607296	1	110.968	1	101.829	1	74.1202	1	114.032	1	106.977	1	98.2949	1	71.8581	1	109.884	T	A	INTRON	nan	nan	nan
FBgn0015286	Rala	X	3607392	0.991153	127.407	0.99115	134.913	0.991188	91.0769	0.99115	142.663	1	129.446	1	136.976	1	92.9621	1	144.749	A	T	INTRON	nan	nan	nan
FBgn0015286	Rala	X	3607510	1	118.403	0.992375	135.455	1	84.6065	0.990099	117.308	0.989848	114.612	0.982263	131.23	0.989892	81.6498	0.979949	113.502	A	G	INTRON	nan	nan	nan
FBgn0015286	Rala	X	3607956	1	88.2319	0.985402	88.2319	1	58.3826	1	93.2782	1	80.257	0.985402	80.257	1	53.889	1	84.659	T	C	INTRON	nan	nan	nan
FBgn0015286	Rala	X	3608042	1	86.7458	1	93.1655	1	63.9508	1	98.1721	1	82.8891	1	88.8999	1	61.438	1	93.5792	C	G	INTRON	nan	nan	nan
FBgn0015286	Rala	X	3608078	0.988376	97.9403	0.98838	95.7288	0.988448	67.116	0.988372	108.333	1	91.8746	1	89.8551	1	63.5458	1	101.342	G	C	INTRON	nan	nan	nan
FBgn0015286	Rala	X	3608208	1	157.002	1	145.631	1	108.357	1	152.788	1	151.769	1	140.927	1	105.261	1	147.753	C	T	INTRON	nan	nan	nan
FBgn0015286	Rala	X	3608218	0.992782	157.057	0.992787	142.736	0.992811	105.588	0.992784	150.288	1	151.12	1	137.768	1	102.893	1	144.814	T	C	INTRON	nan	nan	nan
FBgn0015286	Rala	X	3608254	1	164.827	1	158.972	1	111.501	1	172.51	1	147.631	1	142.624	1	101.535	1	154.183	T	C	INTRON	nan	nan	nan
FBgn0015286	Rala	X	3608271	1	164.572	1	160.781	1	113.766	1	167.682	1	150.185	1	146.857	1	105.194	1	152.912	G	C	INTRON	nan	nan	nan
FBgn0015286	Rala	X	3608283	1	160.476	1	162.894	1	110.93	1	162.594	1	144.94	1	147.029	1	101.661	1	146.771	T	A	INTRON	nan	nan	nan
FBgn0015286	Rala	X	3608291	0.992126	153.505	0.992728	159.863	1	108.571	1	165.596	0.992129	142.516	0.992733	148.227	1	101.817	1	153.368	A	G	INTRON	nan	nan	nan
FBgn0015286	Rala	X	3608669	1	70.4996	1	76.8961	1	54.5535	1	88.7381	1	71.6625	1	78.2124	1	55.3625	1	90.3536	C	T	INTRON	nan	nan	nan
FBgn0015286	Rala	X	3608929	1	96.201	1	108.003	1	71.702	1	117.988	1	87.2584	1	97.4916	1	65.7597	1	106.095	T	C	INTRON	nan	nan	nan
FBgn0015286	Rala	X	3609318	1	20.9517	1	22.3358	1	14.4433	1	27.9748	1	24.7544	1	26.5057	1	16.6907	1	33.7586	C	A	INTRON	nan	nan	nan
FBgn0015286	Rala	X	3609349	0.972006	32.1847	0.971831	39.7019	0.972195	27.2917	0.971831	44.9481	1	36.4668	1	45.0259	1	30.9304	1	51.0361	C	T	INTRON	nan	nan	nan
FBgn0015286	Rala	X	3609358	1	34.1116	1	41.2703	1	26.6459	1	48.0107	1	37.2614	1	45.4107	1	28.8662	1	53.1622	C	T	INTRON	nan	nan	nan
FBgn0015286	Rala	X	3609401	0.973026	39.3967	0.972978	46.0145	0.973319	29.5113	0.972978	48.2511	1	38.8357	1	45.3163	1	29.1368	1	47.5046	A	G	INTRON	nan	nan	nan
FBgn0015286	Rala	X	3609482	1	51.3107	1	57.3674	1	40.8108	1	58.4733	1	46.3155	1	51.5365	1	37.1719	1	52.486	T	G	INTRON	nan	nan	nan
FBgn0015286	Rala	X	3609504	1	63.5003	1	71.4695	1	49.669	1	76.3083	1	65.0849	1	73.3458	1	50.7867	1	78.369	C	G	INTRON	nan	nan	nan
FBgn0015286	Rala	X	3609536	1	86.672	1	94.3752	1	61.6625	1	96.7569	1	84.7958	1	92.2581	1	60.5015	1	94.5636	G	T	INTRON	nan	nan	nan
FBgn0015286	Rala	X	3609722	1	108.795	1	112.857	0.967873	84.9345	1	122.906	1	104.112	1	107.926	0.967873	81.5465	1	117.343	G	A	INTRON	nan	nan	nan
FBgn0015286	Rala	X	3609959	1	116.29	1	112.921	1	80.9361	1	120.044	1	112.948	1	109.715	1	78.9355	1	116.547	G	A	INTRON	nan	nan	nan
FBgn0015286	Rala	X	3610130	1	121.458	1	134.847	1	90.21	1	140.445	1	114.948	1	127.302	1	85.9171	1	132.454	A	C	INTRON	nan	nan	nan
FBgn0015286	Rala	X	3610142	1	123.028	1	127.914	1	91.0764	1	136.025	1	114.512	1	118.919	1	85.4844	1	126.217	G	A	INTRON	nan	nan	nan
FBgn0015286	Rala	X	3610143	0.988305	119.791	1	123.99	1	90.472	1	133.947	0.988305	113.399	1	117.28	1	86.1605	1	126.464	C	T	INTRON	nan	nan	nan
FBgn0015286	Rala	X	3610238	1	115.643	1	117.703	1	74.9673	1	127.788	1	110.873	1	112.812	1	72.363	1	122.295	G	A	INTRON	nan	nan	nan
FBgn0015286	Rala	X	3610259	1	130.249	1	127.144	1	85.0014	1	135.837	1	115.506	1	112.889	1	76.8363	1	120.206	T	C	INTRON	nan	nan	nan
FBgn0015286	Rala	X	3610260	1	127.636	1	128.789	1	86.3743	1	136.882	1	114.969	1	115.962	1	79.0088	1	122.914	A	G	INTRON	nan	nan	nan
FBgn0015286	Rala	X	3610288	1	134.097	1	134.808	1	84.687	1	141.326	1	117.19	1	117.776	1	75.7331	1	123.139	C	A	INTRON	nan	nan	nan
FBgn0015286	Rala	X	3610297	0.989744	130.015	1	136.021	1	88.9541	1	146.128	0.989744	118.314	1	123.787	1	82.186	1	132.601	C	A	INTRON	nan	nan	nan
FBgn0015286	Rala	X	3610392	0.991077	122.051	0.991071	132.553	0.991118	84.9742	0.991071	136.554	1	123.796	1	134.3	1	86.6608	1	138.3	T	A	INTRON	nan	nan	nan
FBgn0015286	Rala	X	3610537	1	109.083	1	113.547	1	74.3887	1	120.198	1	100.678	1	104.656	1	69.4704	1	110.567	T	C	UTR_5_PRIME	nan	nan	nan
FBgn0015286	Rala	X	3610537	1	109.083	1	113.547	1	74.3887	1	120.198	1	100.678	1	104.656	1	69.4704	1	110.567	T	C	INTRON	nan	nan	nan
FBgn0015286	Rala	X	3610662	1	96.6107	1	101.718	1	63.252	1	101.199	0.97612	97.2169	0.97612	102.497	0.976282	62.9067	0.97612	101.96	G	A	UTR_5_PRIME	nan	nan	nan
FBgn0015286	Rala	X	3610662	1	96.6107	1	101.718	1	63.252	1	101.199	0.97612	97.2169	0.97612	102.497	0.976282	62.9067	0.97612	101.96	G	A	INTRON	nan	nan	nan
FBgn0015286	Rala	X	3610736	1	67.2349	0.987854	72.1462	1	52.223	1	77.8826	0.980583	66.2001	0.968434	71.1772	0.980635	51.0746	0.980583	76.9626	T	A	INTRON	nan	nan	nan
FBgn0015286	Rala	X	3610756	1	88.2188	1	92.0706	1	63.3133	1	98.1946	1	89.2255	1	93.1406	1	63.9408	1	99.3677	G	A	INTRON	nan	nan	nan
FBgn0015286	Rala	X	3612150	0.992568	151.868	1	147.248	1	88.1915	1	162.07	0.983596	141.831	0.990991	137.564	0.991041	82.6525	0.990991	151.242	C	T	INTRON	nan	nan	nan
FBgn0015286	Rala	X	3612688	0.988375	99.1734	1	103.466	1	61.9529	1	114.948	0.988375	99.1734	1	103.466	1	61.9529	1	114.948	G	A	INTRON	nan	nan	nan
FBgn0015286	Rala	X	3613083	0.985075	86.1588	1	84.7493	1	67.7814	1	98.8307	0.960754	81.9581	0.975501	80.5811	0.975597	64.0252	0.97546	94.3452	G	T	INTRON	nan	nan	nan
FBgn0015286	Rala	X	3613529	1	111.282	1	106.434	1	84.5075	1	128.014	1	108.282	1	103.618	1	82.4746	1	124.353	G	A	UTR_5_PRIME	nan	nan	nan
FBgn0015286	Rala	X	3613683	0.986843	90.1476	1	85.3383	1	64.656	1	87.6275	0.986843	93.5552	1	88.4877	1	66.7751	1	90.8989	G	C	UPSTREAM	18_bases	nan	nan
FBgn0015286	Rala	X	3613731	1	73.2341	1	72.587	1	53.1593	1	73.5547	1	77.519	1	76.8175	1	55.8693	1	77.8667	G	A	UPSTREAM	66_bases	nan	nan
FBgn0015286	Rala	X	3613741	1	65.2559	1	62.1326	1	44.1248	1	64.9529	1	68.7455	1	65.0849	1	45.9386	1	68.0993	G	C	UPSTREAM	76_bases	nan	nan
FBgn0015286	Rala	X	3613766	1	42.4684	1	41.8572	1	33.7624	1	44.7974	1	46.4347	1	45.4107	1	36.3754	1	48.7154	T	C	UPSTREAM	101_bases	nan	nan
FBgn0015286	Rala	X	3613773	1	35.5553	1	37.0783	1	30.3668	1	38.518	1	39.2594	1	41.013	1	33.3217	1	42.6748	T	C	UPSTREAM	108_bases	nan	nan
FBgn0015286	Rala	X	3613779	1	32.0577	1	31.7977	1	26.799	1	31.5344	1	37.5968	1	37.2715	1	31.0706	1	36.9425	G	A	UPSTREAM	114_bases	nan	nan
FBgn0015286	Rala	X	3613800	1	27.8387	1	28.337	1	22.9348	1	26.5295	1	37.6312	1	38.3936	1	30.2734	1	35.6408	G	T	UPSTREAM	135_bases	nan	nan
FBgn0015286	Rala	X	3613819	0.968091	26.7156	1	26.7156	1	20.941	1	24.4615	0.967751	38.2562	1	38.2562	1	28.9387	1	34.5601	T	A	UPSTREAM	154_bases	nan	nan
FBgn0015286	Rala	X	3613820	1	27.7536	1	27.1226	1	21.5374	1	25.3085	1	39.5459	1	38.5108	1	29.588	1	35.5646	T	A	UPSTREAM	155_bases	nan	nan
FBgn0015286	Rala	X	3613827	1	30.6425	1	30.6425	1	24.521	1	28.5811	1	41.4193	1	41.4193	1	32.2476	1	38.2892	T	G	UPSTREAM	162_bases	nan	nan
FBgn0015286	Rala	X	3613844	1	39.9464	1	40.7503	1	30.5941	1	37.9714	1	45.8986	1	46.8776	1	34.6412	1	43.5006	G	A	UPSTREAM	179_bases	nan	nan
FBgn0015286	Rala	X	3613885	1	57.6469	1	61.6473	1	36.2241	1	58.918	1	58.4733	1	62.2556	1	36.6536	1	59.7705	T	C	UPSTREAM	220_bases	nan	nan
FBgn0015286	Rala	X	3613994	1	64.0351	1	57.162	1	46.7725	1	66.018	1	65.3433	1	58.2749	1	47.6108	1	67.3843	T	A	UPSTREAM	329_bases	nan	nan
FBgn0015286	Rala	X	3614191	1	105.637	1	110.899	1	72.4222	0.98919	109.388	1	107.305	1	112.688	1	73.3973	0.98919	111.143	T	C	UPSTREAM	526_bases	nan	nan
FBgn0015286	Rala	X	3614219	0.987262	98.2071	1	102.726	1	73.934	1	104.886	0.987262	99.0125	1	103.585	1	74.4719	1	105.771	C	A	UPSTREAM	554_bases	nan	nan
FBgn0015338	CG5861	2L	16306654	1	153.741	1	151.184	1	105.705	1	164.285	1	150.843	1	148.355	1	104.003	1	161.1	C	T	INTRON	nan	nan	nan
FBgn0015380	drl	2L	19200130	1	153.795	1	152.853	1	107.794	1	171.385	1	154.944	1	153.993	1	108.486	1	172.728	C	T	INTRON	nan	nan	nan
FBgn0015380	drl	2L	19203077	0.990196	121.726	1	128.917	1	85.9698	1	139.499	0.990204	109.042	1	115.437	1	78.3076	1	124.45	T	A	INTRON	nan	nan	nan
FBgn0015391	glu	2L	16734540	1	174.849	1	168.895	1	125.462	1	175.717	0.993174	174.223	0.993175	168.209	0.993193	124.405	0.993174	175.1	G	A	SYNONYMOUS_CODING	nan	F/F	ttC/ttT
FBgn0015541	sda	3R	22741245	1	90.7286	1	92.1579	1	62.6358	1	100.358	0.985401	84.3453	0.985401	85.6677	0.985479	58.2483	0.985401	93.2454	T	C	UPSTREAM	243_bases	nan	nan
FBgn0015541	sda	3R	22741554	1	98.2672	1	94.911	1	62.7767	1	98.2672	0.91954	90.0236	0.919546	86.6872	0.920107	55.1531	0.91954	90.0236	A	G	UTR_5_PRIME	nan	nan	nan
FBgn0015541	sda	3R	22741710	1	120.472	1	125.551	1	84.5073	1	124.725	0.948187	107.78	0.948187	112.49	0.948396	74.4678	0.948187	111.724	C	T	INTRON	nan	nan	nan
FBgn0015541	sda	3R	22746325	0.991561	137.376	0.991561	137.376	0.99159	100.38	0.991561	148.751	0.990338	128.276	0.990338	128.276	0.990365	94.3203	0.990338	138.28	C	T	INTRON	nan	nan	nan
FBgn0015541	sda	3R	22746355	0.984706	149.35	0.984709	145.312	0.984774	98.6587	0.984704	158.968	0.991489	142.028	0.991489	138.265	0.991525	94.5508	0.991489	150.976	A	G	INTRON	nan	nan	nan
FBgn0015541	sda	3R	22748711	1	163.633	1	158.368	1	106.837	1	169.376	0.905882	140.969	0.905882	136.114	0.906188	88.9071	0.905882	146.271	A	G	INTRON	nan	nan	nan
FBgn0015541	sda	3R	22752345	1	113.492	1	116.415	1	79.7465	1	120.965	0.911111	97.5117	0.911111	100.182	0.911443	66.8155	0.911111	104.342	C	G	INTRON	nan	nan	nan
FBgn0015541	sda	3R	22754710	1	148.677	1	146.167	1	95.8585	1	154.815	0.916667	115.716	0.916667	113.748	0.916927	73.9471	0.916667	120.521	A	T	INTRON	nan	nan	nan
FBgn0015541	sda	3R	22756411	0.983193	71.6665	0.983207	64.6241	0.98341	39.9697	0.983193	80.1808	1	72.4743	1	65.5219	1	41.0622	1	80.8647	G	A	INTRON	nan	nan	nan
FBgn0015541	sda	3R	22757229	1	87.0642	1	92.5509	1	61.4712	1	104.023	0.907299	72.9256	0.907285	77.9295	0.907881	50.2973	0.907285	88.1789	C	T	INTRON	nan	nan	nan
FBgn0015541	sda	3R	22757543	1	137.375	1	134.419	1	89.6404	1	130.684	1	131.626	1	128.845	1	86.4909	1	125.328	C	A	INTRON	nan	nan	nan
FBgn0015541	sda	3R	22757546	1	135.01	0.990476	130.351	1	90.425	1	126.61	1	129.228	0.990476	124.745	1	87.1393	1	121.331	G	A	INTRON	nan	nan	nan
FBgn0015541	sda	3R	22757639	0.993487	176.632	0.986368	171.303	0.993515	113.162	0.993485	186.547	0.908501	149.454	0.901385	144.461	0.908894	92.3408	0.908497	158.451	A	G	INTRON	nan	nan	nan
FBgn0015541	sda	3R	22769681	1	197.552	1	183.169	1	135.579	1	193.808	0.903846	164.63	0.903847	151.878	0.904089	109.932	0.903846	161.314	A	G	SYNONYMOUS_CODING	nan	S/S	tcA/tcG
FBgn0015541	sda	3R	22771609	1	169.854	0.992858	161.943	1	123.124	1	169.854	1	174.884	0.992857	166.717	1	126.292	1	174.884	T	C	DOWNSTREAM	578_bases	nan	nan
FBgn0015589	Apc	3R	24668859	1	125.764	1	127.639	1	83.8662	1	125.221	1	134.94	1	137.014	1	88.9783	1	134.339	C	G	INTRON	nan	nan	nan
FBgn0015589	Apc	3R	24671036	1	119.508	1	118.935	1	82.8511	1	135.302	1	126.192	1	125.572	1	86.7972	1	143.301	T	C	UPSTREAM	664_bases	nan	nan
FBgn0015591	Ast	3R	20585285	0.993128	167.009	0.99313	161.327	0.993148	121.329	0.993127	172.14	0.900709	139.418	0.900721	134.236	0.90098	99.2953	0.900709	143.936	A	G	DOWNSTREAM	967_bases	nan	nan
FBgn0015789	Rab10	X	20121473	0.98616	173.334	1	164.61	1	125.917	1	188.86	0.919291	152.06	0.932688	143.995	0.932855	108.319	0.93266	166.436	C	T	UPSTREAM	978_bases	nan	nan
FBgn0015789	Rab10	X	20121992	1	182.882	1	171.913	1	113.827	1	184.527	0.945783	176.455	0.945804	165.048	0.946018	105.465	0.945783	178.169	C	A	UPSTREAM	459_bases	nan	nan
FBgn0015789	Rab10	X	20122303	0.990868	129.228	0.990868	134.166	0.990904	92.4146	0.990868	133.028	1	131.025	1	136.062	1	93.528	1	134.901	T	A	UPSTREAM	148_bases	nan	nan
FBgn0015789	Rab10	X	20123352	1	164.827	1	167.96	1	112.502	1	175.45	0.958487	151.957	0.958481	154.881	0.958644	101.884	0.958478	162.156	G	A	SYNONYMOUS_CODING	nan	K/K	aaG/aaA
FBgn0015789	Rab10	X	20123522	1	174.267	1	172.08	1	135.227	1	184.087	1	173.682	1	171.505	1	134.82	1	183.454	C	T	INTRON	nan	nan	nan
FBgn0015789	Rab10	X	20123529	1	162.818	1	164.674	1	132.702	1	176.072	1	164.542	1	166.427	1	133.989	1	178.002	G	A	INTRON	nan	nan	nan
FBgn0015789	Rab10	X	20123629	0.992278	163.529	1	159.138	1	110.052	1	170.928	0.985167	158.524	0.992835	154.324	0.992863	107.193	0.992832	165.598	T	C	SYNONYMOUS_CODING	nan	D/D	gaT/gaC
FBgn0015789	Rab10	X	20123715	1	149.039	1	149.039	1	104.383	1	155.583	1	136.997	1	136.997	1	97.0773	1	142.79	C	G	INTRON	nan	nan	nan
FBgn0015789	Rab10	X	20123718	1	147.122	1	143.935	0.98374	96.3765	1	152.396	0.990291	133.71	0.990291	130.876	0.974065	88.0723	0.990291	138.395	T	C	INTRON	nan	nan	nan
FBgn0015789	Rab10	X	20123770	1	138.289	1	141.563	1	103.443	1	139.563	0.944444	126.98	0.944444	130.14	0.944558	93.4653	0.944444	128.21	G	T	INTRON	nan	nan	nan
FBgn0015789	Rab10	X	20123823	1	145.918	1	154.641	1	100.242	1	153.592	1	145.282	1	153.95	1	99.8696	1	152.908	A	C	INTRON	nan	nan	nan
FBgn0015789	Rab10	X	20123826	0.992399	146.967	1	154.468	1	101.671	1	154.209	0.9924	145.005	1	152.361	1	100.51	1	152.108	G	A	INTRON	nan	nan	nan
FBgn0015789	Rab10	X	20123918	0.990868	129.264	1	137.265	1	95.2729	1	138.981	0.990873	120.349	1	127.743	1	89.5744	1	129.29	C	G	INTRON	nan	nan	nan
FBgn0015789	Rab10	X	20123924	1	132.834	0.991738	137.84	1	92.9621	1	138.127	0.979695	119.345	0.971523	123.801	0.979768	83.6244	0.979695	124.055	C	T	INTRON	nan	nan	nan
FBgn0015789	Rab10	X	20123931	1	133.726	1	140.015	1	95.3521	1	139.182	0.979487	120.009	0.979487	125.596	0.979551	85.6959	0.979487	124.857	T	C	INTRON	nan	nan	nan
FBgn0015789	Rab10	X	20123977	1	121.934	1	125.406	1	84.6932	1	124.881	0.935484	114.951	0.935484	118.489	0.935764	77.4046	0.935484	117.954	T	A	INTRON	nan	nan	nan
FBgn0015789	Rab10	X	20124126	1	136.952	1	140.042	1	89.7534	1	152.063	0.992067	140.34	0.992066	143.542	0.992108	91.6072	0.992064	156.002	C	T	INTRON	nan	nan	nan
FBgn0015789	Rab10	X	20124137	0.990991	137.096	1	143.048	1	91.0543	1	151.786	0.924674	126.666	0.933358	132.626	0.933714	81.1177	0.933333	141.399	T	C	INTRON	nan	nan	nan
FBgn0015789	Rab10	X	20125812	0.990659	119.72	1	123.018	1	80.1895	1	120	0.960498	114.472	0.969697	117.737	0.969845	75.4835	0.969697	114.749	T	C	DOWNSTREAM	95_bases	nan	nan
FBgn0016061	side	3R	23204304	0.982609	81.044	0.96993	75.639	0.982609	74.9184	0.982609	94.3613	1	95.2346	0.987185	88.6362	1	87.7591	1	111.625	G	A	INTRON	nan	nan	nan
FBgn0016061	side	3R	23235922	0.99171	124.484	1	125.234	1	80.2841	1	131.67	0.991707	130.291	1	130.975	1	83.3159	1	137.842	T	C	INTRON	nan	nan	nan
FBgn0016061	side	3R	23237107	1	92.1189	1	96.9641	1	66.4235	1	99.5016	1	96.1774	1	101.333	1	68.9631	1	104.037	G	A	INTRON	nan	nan	nan
FBgn0016061	side	3R	23254183	1	120.206	1	122.254	1	92.2849	1	129.186	1	119.594	1	121.628	1	91.865	1	128.508	A	T	INTRON	nan	nan	nan
FBgn0016076	vri	2L	5299131	1	106.036	1	105.245	1	69.339	1	109.614	1	109.715	1	108.884	1	71.342	1	113.473	T	C	UPSTREAM	516_bases	nan	nan
FBgn0016076	vri	2L	5299477	1	92.7964	1	89.2048	1	73.5976	1	113.389	1	83.8623	1	80.7475	1	67.116	1	101.577	A	G	UPSTREAM	170_bases	nan	nan
FBgn0016076	vri	2L	5299480	1	91.5744	1	90.6967	0.974688	70.2358	1	113.023	1	84.1688	1	83.3899	0.974688	65.1107	1	103.083	A	T	UPSTREAM	167_bases	nan	nan
FBgn0016076	vri	2L	5299484	1	89.1185	1	86.4936	1	66.8737	1	106.819	1	83.8376	1	81.4294	1	63.3334	1	100.007	A	T	UPSTREAM	163_bases	nan	nan
FBgn0016076	vri	2L	5299485	1	89.1185	1	86.9372	1	63.95	1	107.164	1	83.3899	1	81.4039	1	60.3379	1	99.7433	G	A	UPSTREAM	162_bases	nan	nan
FBgn0016076	vri	2L	5299491	1	94.4869	1	89.5666	1	64.8742	1	113.208	1	91.5375	1	86.8316	1	63.1325	1	109.097	C	T	UPSTREAM	156_bases	nan	nan
FBgn0016076	vri	2L	5299777	0.991228	149.013	1	139.539	1	88.9261	0.986137	165.846	0.991228	138.155	1	129.64	1	83.6468	0.986145	153.025	T	A	INTRON	nan	nan	nan
FBgn0016081	fry	3L	9637013	0.992159	145.346	1	150.103	1	105.574	1	156.451	0.992157	158.922	1	164.332	1	114.108	1	171.569	C	T	INTRON	nan	nan	nan
FBgn0016081	fry	3L	9643656	1	152.339	1	148.255	1	103.053	1	156.868	1	142.193	1	138.491	1	97.1972	1	146.294	G	T	INTRON	nan	nan	nan
FBgn0016081	fry	3L	9647846	1	119.942	1	125.376	1	80.9998	1	122.709	1	137.209	1	143.806	1	90.7186	1	140.566	T	A	INTRON	nan	nan	nan
FBgn0016131	Cdk4	2R	12466216	1	139.678	1	130.937	1	91.3982	0.906779	124.578	1	139.332	1	130.622	1	91.2094	0.906781	124.236	G	A	UPSTREAM	765_bases	nan	nan
FBgn0016131	Cdk4	2R	12466216	1	139.678	1	130.937	1	91.3982	0.906779	124.578	1	139.332	1	130.622	1	91.2094	0.906781	124.236	G	A	UPSTREAM	808_bases	nan	nan
FBgn0016660	H15	2L	5405775	1	109.339	1	115.172	1	78.6427	1	122.792	1	112.402	1	118.473	1	80.5543	1	126.411	T	A	INTRON	nan	nan	nan
FBgn0016660	H15	2L	5405786	1	111.18	1	116.838	1	77.8012	1	121.342	1	109.94	1	115.508	1	77.0545	1	119.938	A	G	INTRON	nan	nan	nan
FBgn0016660	H15	2L	5407885	0.991803	150.904	0.991803	157.405	0.991842	94.9407	0.991803	155.551	1	151.868	1	158.428	1	95.4382	1	156.558	A	G	INTRON	nan	nan	nan
FBgn0016660	H15	2L	5407933	1	146.963	1	160.166	1	102.065	1	156.406	1	141.388	1	153.867	1	98.7372	1	150.316	T	A	INTRON	nan	nan	nan
FBgn0016660	H15	2L	5407944	1	142.15	0.992705	149.145	1	100.884	1	152.332	1	140.004	0.992706	146.808	1	99.5662	1	149.963	C	A	INTRON	nan	nan	nan
FBgn0016660	H15	2L	5407983	1	119.508	1	126.484	1	85.8736	1	130.471	1	114.5	1	121.057	1	82.7326	1	124.801	G	A	INTRON	nan	nan	nan
FBgn0016660	H15	2L	5407985	1	121.116	1	124.66	1	83.2732	1	129.714	1	114.257	1	117.516	1	79.225	1	122.159	A	T	INTRON	nan	nan	nan
FBgn0016660	H15	2L	5408005	1	118.958	1	112.946	1	73.8754	1	124.015	1	113.492	1	107.866	1	71.0806	1	118.217	G	A	INTRON	nan	nan	nan
FBgn0016660	H15	2L	5408012	1	121.34	1	109.934	1	70.6391	1	122.767	1	114.156	1	103.684	1	67.2771	1	115.464	T	A	INTRON	nan	nan	nan
FBgn0016660	H15	2L	5408021	1	120.602	1	109.529	1	69.9037	1	118.333	1	113.558	1	103.379	1	66.6283	1	111.475	T	A	INTRON	nan	nan	nan
FBgn0016660	H15	2L	5408024	1	118.392	1	109.388	1	68.7099	1	118.392	1	113.33	1	104.861	1	66.355	1	113.33	T	C	INTRON	nan	nan	nan
FBgn0016660	H15	2L	5408033	1	126.151	1	113.093	1	70.0999	1	122.919	1	115.537	1	103.988	1	65.4263	1	112.684	T	C	INTRON	nan	nan	nan
FBgn0016660	H15	2L	5408092	0.990784	124.787	1	133.386	1	83.0169	1	124.108	0.990786	122.013	1	130.394	1	81.4889	1	121.408	T	G	INTRON	nan	nan	nan
FBgn0016660	H15	2L	5408274	1	104.717	1	109.873	1	71.8655	1	113.139	1	100.823	1	105.705	1	69.5718	1	108.795	T	A	INTRON	nan	nan	nan
FBgn0016660	H15	2L	5408350	0.981481	126.217	0.990791	117.25	0.990851	75.6786	0.99079	118.588	0.990618	115.508	1	107.593	1	70.4364	1	108.776	G	A	INTRON	nan	nan	nan
FBgn0016660	H15	2L	5408472	1	103.416	0.98937	101.746	1	67.2081	1	112.671	1	111.191	0.989362	109.52	1	71.3879	1	121.476	A	C	INTRON	nan	nan	nan
FBgn0016660	H15	2L	5408674	1	122.015	0.990099	120.489	1	77.6659	1	128.988	1	121.717	0.990099	120.195	1	77.5085	1	128.665	C	T	INTRON	nan	nan	nan
FBgn0016660	H15	2L	5408827	1	109.414	1	123.218	1	73.1823	1	123.89	1	108.05	1	121.603	1	72.4079	1	122.263	C	T	INTRON	nan	nan	nan
FBgn0016660	H15	2L	5408839	0.978072	104.946	0.990054	113.176	0.99013	69.5455	0.990053	114.75	0.987952	105.981	1	114.302	1	70.1101	1	115.899	G	T	INTRON	nan	nan	nan
FBgn0016660	H15	2L	5410656	1	134.901	1	137.042	1	97.9428	1	140.313	0.990698	127.451	0.990698	129.463	0.99073	92.6052	0.990698	132.536	C	T	INTRON	nan	nan	nan
FBgn0016660	H15	2L	5415675	1	105.424	1	98.0671	1	84.2378	0.988166	106.229	1	105.424	1	98.0671	1	84.2378	0.988166	106.229	G	A	SYNONYMOUS_CODING	nan	A/A	gcG/gcA
FBgn0016660	H15	2L	5416671	1	116.587	1	112.889	1	77.3734	1	126.017	1	118.651	1	114.859	1	78.5222	1	128.324	G	A	DOWNSTREAM	743_bases	nan	nan
FBgn0016694	Pdp1	3L	7805516	1	125.899	1	123.52	0.9802	82.0221	1	126.484	0.991073	128.066	0.991074	125.895	0.971411	82.4643	0.991073	128.677	A	T	UTR_3_PRIME	nan	nan	nan
FBgn0016694	Pdp1	3L	7806419	1	55.243	1	69.13	1	37.6965	1	67.4765	0.980611	55.5194	0.980584	69.5103	0.980826	37.8579	0.980584	67.8438	C	T	UTR_3_PRIME	nan	nan	nan
FBgn0016694	Pdp1	3L	7813594	1	124.096	1	126.696	1	90.7441	1	129.495	1	118.373	1	120.802	1	87.0658	1	123.416	T	A	INTRON	nan	nan	nan
FBgn0016694	Pdp1	3L	7813595	1	125.014	1	126.775	1	92.2076	1	129.913	1	118.044	1	119.665	1	87.6686	1	122.553	T	A	INTRON	nan	nan	nan
FBgn0016694	Pdp1	3L	7814705	0.98995	120.152	0.98995	128.206	0.989993	82.4739	0.98995	129.476	1	122.801	1	130.943	1	84.6942	1	132.226	C	T	INTRON	nan	nan	nan
FBgn0016694	Pdp1	3L	7815211	0.990741	149.659	0.990741	148.508	0.990764	99.8861	0.990741	157.964	1	152.915	1	151.748	1	102.468	1	161.331	G	A	INTRON	nan	nan	nan
FBgn0016694	Pdp1	3L	7815228	0.992647	169.814	0.986365	171.437	0.992673	110.965	0.992647	179.22	1	160.584	0.993698	162.059	1	106.636	1	169.122	G	T	INTRON	nan	nan	nan
FBgn0016694	Pdp1	3L	7815483	1	116.573	1	113.299	1	68.6801	1	119.439	1	65.8483	1	64.3827	1	42.997	1	67.1216	G	C	INTRON	nan	nan	nan
FBgn0016694	Pdp1	3L	7815494	1	109.715	1	112.29	1	68.7099	1	114.169	1	76.3494	1	77.8826	1	50.8055	1	78.9971	A	G	INTRON	nan	nan	nan
FBgn0016694	Pdp1	3L	7816618	1	141.545	1	142.837	1	97.085	1	164.503	1	151.043	1	152.461	1	102.606	1	176.319	G	A	INTRON	nan	nan	nan
FBgn0016694	Pdp1	3L	7816619	1	140.217	1	139.582	1	93.9315	1	163.592	1	152.007	1	151.294	1	100.545	1	178.354	C	T	INTRON	nan	nan	nan
FBgn0016694	Pdp1	3L	7818521	1	88.8285	1	95.3319	1	65.948	1	98.7708	0.984127	86.9544	0.984127	93.432	0.984157	64.1966	0.984127	96.8586	G	T	INTRON	nan	nan	nan
FBgn0016694	Pdp1	3L	7818528	1	83.9455	1	90.2168	1	62.026	1	91.8432	0.983333	84.135	0.983333	90.6016	0.983364	61.6211	0.983333	92.2802	T	A	INTRON	nan	nan	nan
FBgn0016694	Pdp1	3L	7818536	1	79.913	0.99034	82.6214	1	58.3395	1	84.6724	0.981982	81.625	0.972402	84.4947	0.982004	58.8889	0.981982	86.6697	T	C	INTRON	nan	nan	nan
FBgn0016694	Pdp1	3L	7818544	1	79.7263	1	81.3786	1	58.0296	1	83.1433	0.981651	80.562	0.981651	82.2863	0.981673	58.0173	0.981651	84.1289	A	G	INTRON	nan	nan	nan
FBgn0016694	Pdp1	3L	7820281	1	68.9767	1	72.164	1	45.3685	1	75.3865	1	73.9566	1	77.4796	1	48.1003	1	81.0484	T	G	UTR_5_PRIME	nan	nan	nan
FBgn0016694	Pdp1	3L	7820281	1	68.9767	1	72.164	1	45.3685	1	75.3865	1	73.9566	1	77.4796	1	48.1003	1	81.0484	T	G	INTRON	nan	nan	nan
FBgn0016694	Pdp1	3L	7820285	1	66.0605	1	70.6032	1	41.9886	1	71.8566	1	64.7641	1	69.1789	1	41.3035	1	70.3965	A	G	INTRON	nan	nan	nan
FBgn0016694	Pdp1	3L	7820285	1	66.0605	1	70.6032	1	41.9886	1	71.8566	1	64.7641	1	69.1789	1	41.3035	1	70.3965	A	G	UTR_5_PRIME	nan	nan	nan
FBgn0016694	Pdp1	3L	7820444	1	69.9478	1	73.7208	1	47.2986	1	75.7497	1	62.7283	1	65.9551	1	43.1028	1	67.686	G	A	INTRON	nan	nan	nan
FBgn0016694	Pdp1	3L	7820597	1	71.5016	1	79.4121	1	47.081	1	78.1787	0.980392	64.1048	0.980392	71.0857	0.980538	42.353	0.980392	69.9991	C	G	INTRON	nan	nan	nan
FBgn0016694	Pdp1	3L	7821005	1	142.751	1	139.727	1	97.338	1	147.973	0.990476	131.161	0.990476	128.429	0.990511	89.8874	0.990476	135.874	T	A	UTR_5_PRIME	nan	nan	nan
FBgn0016694	Pdp1	3L	7821005	1	142.751	1	139.727	1	97.338	1	147.973	0.990476	131.161	0.990476	128.429	0.990511	89.8874	0.990476	135.874	T	A	INTRON	nan	nan	nan
FBgn0016694	Pdp1	3L	7821055	1	129.132	1	125.604	1	83.0583	1	131.617	1	113.473	1	110.537	1	74.5702	1	115.537	T	A	UTR_5_PRIME	nan	nan	nan
FBgn0016694	Pdp1	3L	7821055	1	129.132	1	125.604	1	83.0583	1	131.617	1	113.473	1	110.537	1	74.5702	1	115.537	T	A	INTRON	nan	nan	nan
FBgn0016694	Pdp1	3L	7821223	1	119.075	1	121.628	1	83.9994	1	130.874	1	122.88	1	125.551	1	86.3103	1	135.233	C	A	UPSTREAM	105_bases	nan	nan
FBgn0016694	Pdp1	3L	7821223	1	119.075	1	121.628	1	83.9994	1	130.874	1	122.88	1	125.551	1	86.3103	1	135.233	C	A	INTRON	nan	nan	nan
FBgn0016694	Pdp1	3L	7826500	1	76.7327	1	82.2413	1	52.8858	1	83.1009	1	73.3489	1	78.5111	1	50.8813	1	79.3159	C	T	UPSTREAM	327_bases	nan	nan
FBgn0016694	Pdp1	3L	7826500	1	76.7327	1	82.2413	1	52.8858	1	83.1009	1	73.3489	1	78.5111	1	50.8813	1	79.3159	C	T	INTRON	nan	nan	nan
FBgn0016694	Pdp1	3L	7826508	0.986239	72.9569	1	79.5616	1	49.7799	1	81.0229	0.986257	68.0295	1	74	1	46.8934	1	75.3184	G	A	UPSTREAM	335_bases	nan	nan
FBgn0016694	Pdp1	3L	7826508	0.986239	72.9569	1	79.5616	1	49.7799	1	81.0229	0.986257	68.0295	1	74	1	46.8934	1	75.3184	G	A	INTRON	nan	nan	nan
FBgn0016694	Pdp1	3L	7826603	1	67.6715	1	73.187	1	40.8236	1	75.1689	1	69.0517	1	74.7304	1	41.4975	1	76.7722	A	G	UPSTREAM	430_bases	nan	nan
FBgn0016694	Pdp1	3L	7826603	1	67.6715	1	73.187	1	40.8236	1	75.1689	1	69.0517	1	74.7304	1	41.4975	1	76.7722	A	G	INTRON	nan	nan	nan
FBgn0016694	Pdp1	3L	7826634	1	69.9843	1	75.8571	1	44.1408	1	79.9501	1	73.9462	1	80.3065	1	46.1931	1	84.7493	A	G	INTRON	nan	nan	nan
FBgn0016694	Pdp1	3L	7826634	1	69.9843	1	75.8571	1	44.1408	1	79.9501	1	73.9462	1	80.3065	1	46.1931	1	84.7493	A	G	UPSTREAM	461_bases	nan	nan
FBgn0016694	Pdp1	3L	7826643	1	77.2214	1	81.6519	1	45.6621	0.98703	81.917	1	76.594	1	80.9727	1	45.363	0.987032	81.2347	T	A	INTRON	nan	nan	nan
FBgn0016694	Pdp1	3L	7826643	1	77.2214	1	81.6519	1	45.6621	0.98703	81.917	1	76.594	1	80.9727	1	45.363	0.987032	81.2347	T	A	UPSTREAM	470_bases	nan	nan
FBgn0016694	Pdp1	3L	7826664	1	79.6565	1	85.0045	1	47.0814	1	84.1934	1	71.1088	1	75.6492	1	42.9539	1	74.9619	C	A	INTRON	nan	nan	nan
FBgn0016694	Pdp1	3L	7826664	1	79.6565	1	85.0045	1	47.0814	1	84.1934	1	71.1088	1	75.6492	1	42.9539	1	74.9619	C	A	UPSTREAM	491_bases	nan	nan
FBgn0016694	Pdp1	3L	7826686	1	84.7559	1	88.1854	1	50.4109	1	93.9995	0.978947	66.1227	0.978947	68.6049	0.979094	40.5283	0.978947	72.788	G	A	UPSTREAM	513_bases	nan	nan
FBgn0016694	Pdp1	3L	7826686	1	84.7559	1	88.1854	1	50.4109	1	93.9995	0.978947	66.1227	0.978947	68.6049	0.979094	40.5283	0.978947	72.788	G	A	INTRON	nan	nan	nan
FBgn0016694	Pdp1	3L	7826722	1	79.7041	1	84.1423	1	55.1349	1	89.1585	1	66.0242	1	69.4116	1	46.8756	1	73.2182	T	C	UPSTREAM	549_bases	nan	nan
FBgn0016694	Pdp1	3L	7826722	1	79.7041	1	84.1423	1	55.1349	1	89.1585	1	66.0242	1	69.4116	1	46.8756	1	73.2182	T	C	INTRON	nan	nan	nan
FBgn0016694	Pdp1	3L	7826767	1	79.1508	1	83.8662	1	61.6473	1	87.2797	1	72.0988	1	76.2255	1	56.6681	1	79.2059	C	T	UPSTREAM	594_bases	nan	nan
FBgn0016694	Pdp1	3L	7826767	1	79.1508	1	83.8662	1	61.6473	1	87.2797	1	72.0988	1	76.2255	1	56.6681	1	79.2059	C	T	INTRON	nan	nan	nan
FBgn0016694	Pdp1	3L	7826782	1	84.7211	1	90.3068	1	66.0605	1	92.4146	1	83.1009	1	88.5337	1	64.9215	1	90.5829	T	A	UPSTREAM	609_bases	nan	nan
FBgn0016694	Pdp1	3L	7826782	1	84.7211	1	90.3068	1	66.0605	1	92.4146	1	83.1009	1	88.5337	1	64.9215	1	90.5829	T	A	INTRON	nan	nan	nan
FBgn0016694	Pdp1	3L	7826784	0.978726	86.34	1	92.8964	1	68.0469	1	95.4802	0.978736	83.539	1	89.8671	1	66.0953	1	92.3316	G	T	INTRON	nan	nan	nan
FBgn0016694	Pdp1	3L	7826784	0.978726	86.34	1	92.8964	1	68.0469	1	95.4802	0.978736	83.539	1	89.8671	1	66.0953	1	92.3316	G	T	UPSTREAM	611_bases	nan	nan
FBgn0016694	Pdp1	3L	7826788	1	93.5959	1	97.4976	1	71.5374	1	97.7066	1	89.157	1	92.7964	1	68.498	1	92.9912	T	A	INTRON	nan	nan	nan
FBgn0016694	Pdp1	3L	7826788	1	93.5959	1	97.4976	1	71.5374	1	97.7066	1	89.157	1	92.7964	1	68.498	1	92.9912	T	A	UPSTREAM	615_bases	nan	nan
FBgn0016694	Pdp1	3L	7826789	1	93.0288	1	96.8684	1	71.6586	1	96.0381	1	88.1061	1	91.6584	1	68.2492	1	90.8905	T	C	UPSTREAM	616_bases	nan	nan
FBgn0016694	Pdp1	3L	7826789	1	93.0288	1	96.8684	1	71.6586	1	96.0381	1	88.1061	1	91.6584	1	68.2492	1	90.8905	T	C	INTRON	nan	nan	nan
FBgn0016694	Pdp1	3L	7827111	1	135.864	1	133.382	1	108.795	1	161.007	1	136.882	1	134.373	1	109.536	1	162.305	T	C	UPSTREAM	938_bases	nan	nan
FBgn0016694	Pdp1	3L	7827111	1	135.864	1	133.382	1	108.795	1	161.007	1	136.882	1	134.373	1	109.536	1	162.305	T	C	INTRON	nan	nan	nan
FBgn0016694	Pdp1	3L	7827112	1	135.786	0.989418	126.606	1	108.684	1	160.298	1	137.588	0.989418	128.268	1	109.995	1	162.584	C	T	UPSTREAM	939_bases	nan	nan
FBgn0016694	Pdp1	3L	7827112	1	135.786	0.989418	126.606	1	108.684	1	160.298	1	137.588	0.989418	128.268	1	109.995	1	162.584	C	T	INTRON	nan	nan	nan
FBgn0016694	Pdp1	3L	7827448	1	95.0354	1	99.468	1	66.2992	1	79.3489	0.987098	88.2854	0.987097	92.376	0.987177	61.6416	0.987133	73.7687	C	A	INTRON	nan	nan	nan
FBgn0016694	Pdp1	3L	7834966	1	155.31	1	155.31	1	102.036	1	154.436	1	147.233	1	147.233	1	97.5713	1	146.424	C	T	INTRON	nan	nan	nan
FBgn0016694	Pdp1	3L	7835145	0.991032	142.332	1	157.163	1	101.066	1	156.868	0.991032	134.859	1	148.566	1	96.4514	1	148.293	G	C	INTRON	nan	nan	nan
FBgn0016694	Pdp1	3L	7835631	1	158.984	1	151.265	1	92.862	1	162.794	1	148.505	1	141.497	1	87.9362	1	151.959	G	A	INTRON	nan	nan	nan
FBgn0016694	Pdp1	3L	7835847	1	109.204	1	114.094	1	66.2981	1	111.522	1	101.286	1	105.673	1	62.3518	1	103.367	T	G	INTRON	nan	nan	nan
FBgn0016694	Pdp1	3L	7837135	1	137.165	1	137.165	1	98.3288	1	142.95	1	140.429	1	140.429	1	100.354	1	146.413	G	A	INTRON	nan	nan	nan
FBgn0016694	Pdp1	3L	7838359	1	113.88	1	109.36	1	66.8784	1	109.651	1	119.287	1	114.46	1	69.4028	1	114.77	C	G	INTRON	nan	nan	nan
FBgn0016694	Pdp1	3L	7838524	0.986207	92.2929	0.986207	94.0557	0.986244	69.9371	0.986207	98.1343	1	99.2507	1	101.158	1	75.1374	1	105.576	T	G	INTRON	nan	nan	nan
FBgn0016694	Pdp1	3L	7838708	1	100.148	1	102.814	1	69.057	1	119.255	1	99.0799	1	101.705	1	68.4255	1	117.885	T	C	INTRON	nan	nan	nan
FBgn0016694	Pdp1	3L	7845429	1	50.1533	1	54.4291	1	30.0447	1	57.1395	1	44.5612	1	48.1678	1	27.2739	1	50.4433	T	C	INTRON	nan	nan	nan
FBgn0016920	nompC	2L	5342757	1	40.5471	1	47.3019	1	24.4178	1	35.5646	1	33.7758	1	38.9542	1	21.008	1	29.8985	C	T	INTRON	nan	nan	nan
FBgn0016920	nompC	2L	5350078	1	146.576	1	141.549	1	100.334	1	149.979	0.991667	144.171	0.991667	139.174	0.991699	98.2331	0.991667	147.554	G	C	INTRON	nan	nan	nan
FBgn0016920	nompC	2L	5350081	1	148.774	1	140.649	1	101.339	1	151.793	0.983839	148.595	0.983841	140.345	0.983899	100.524	0.983839	151.662	T	C	INTRON	nan	nan	nan
FBgn0016920	nompC	2L	5363259	0.991418	132.845	1	135.484	1	92.1346	1	138.341	0.991422	125.812	1	128.384	1	88.0128	1	131.029	C	A	UTR_3_PRIME	nan	nan	nan
FBgn0016920	nompC	2L	5363259	0.991418	132.845	1	135.484	1	92.1346	1	138.341	0.991422	125.812	1	128.384	1	88.0128	1	131.029	C	A	INTRON	nan	nan	nan
FBgn0016920	nompC	2L	5363281	0.992341	142.645	0.99149	137.037	1	92.7236	1	141.104	0.992344	136.223	0.991494	131.074	1	89.289	1	134.889	C	A	UTR_3_PRIME	nan	nan	nan
FBgn0016920	nompC	2L	5363281	0.992341	142.645	0.99149	137.037	1	92.7236	1	141.104	0.992344	136.223	0.991494	131.074	1	89.289	1	134.889	C	A	INTRON	nan	nan	nan
FBgn0016920	nompC	2L	5363325	1	142.235	1	134.632	1	92.244	1	138.509	1	145.707	1	137.84	1	94.1127	1	141.851	T	C	INTRON	nan	nan	nan
FBgn0016920	nompC	2L	5363325	1	142.235	1	134.632	1	92.244	1	138.509	1	145.707	1	137.84	1	94.1127	1	141.851	T	C	UTR_3_PRIME	nan	nan	nan
FBgn0016920	nompC	2L	5363329	0.991304	140.156	0.991306	131.967	0.991344	90.3638	0.991304	138.459	1	147.858	1	139.182	1	95.2651	1	146.06	A	G	UTR_3_PRIME	nan	nan	nan
FBgn0016920	nompC	2L	5363329	0.991304	140.156	0.991306	131.967	0.991344	90.3638	0.991304	138.459	1	147.858	1	139.182	1	95.2651	1	146.06	A	G	INTRON	nan	nan	nan
FBgn0016920	nompC	2L	5363332	0.991111	136.593	0.991112	129.58	0.991151	89.4929	0.991111	136.593	0.992001	144.259	0.992004	136.689	0.992039	93.6976	0.992001	144.259	T	C	INTRON	nan	nan	nan
FBgn0016920	nompC	2L	5363332	0.991111	136.593	0.991112	129.58	0.991151	89.4929	0.991111	136.593	0.992001	144.259	0.992004	136.689	0.992039	93.6976	0.992001	144.259	T	C	UTR_3_PRIME	nan	nan	nan
FBgn0016920	nompC	2L	5364144	0.988356	197.932	1	181.514	0.986014	121.602	1	195.346	0.988362	184.154	1	169.485	0.986014	114.612	1	182.003	T	C	DOWNSTREAM	515_bases	nan	nan
FBgn0016920	nompC	2L	5364144	0.988356	197.932	1	181.514	0.986014	121.602	1	195.346	0.988362	184.154	1	169.485	0.986014	114.612	1	182.003	T	C	INTRON	nan	nan	nan
FBgn0016920	nompC	2L	5364168	1	207.584	1	187.755	0.984733	116.173	1	204.073	1	194.172	1	176.118	0.984733	110.12	1	190.98	A	G	DOWNSTREAM	539_bases	nan	nan
FBgn0016920	nompC	2L	5364168	1	207.584	1	187.755	0.984733	116.173	1	204.073	1	194.172	1	176.118	0.984733	110.12	1	190.98	A	G	INTRON	nan	nan	nan
FBgn0017418	ari-1	X	18031241	1	177.522	0.99262	170.768	1	118.621	1	194.234	0.99355	177.81	0.986219	171.04	0.993574	118.783	0.993548	194.562	G	A	INTRON	nan	nan	nan
FBgn0017418	ari-1	X	18031241	1	177.522	0.99262	170.768	1	118.621	1	194.234	0.99355	177.81	0.986219	171.04	0.993574	118.783	0.993548	194.562	G	A	UPSTREAM	110_bases	nan	nan
FBgn0017429	CG5989	3L	8596129	1	175.346	1	175.346	1	118.321	1	184.117	0.988324	193.62	0.988324	193.62	0.988364	127.842	0.988321	203.893	G	C	NON_SYNONYMOUS_CODING	nan	D/E	gaC/gaG
FBgn0017579	RpL14	3L	8596129	1	175.346	1	175.346	1	118.321	1	184.117	0.988324	193.62	0.988324	193.62	0.988364	127.842	0.988321	203.893	G	C	DOWNSTREAM	637_bases	nan	nan
FBgn0019982	Gs1l	2L	4454245	1	185.388	1	174.611	1	121.164	1	184.829	1	174.265	1	164.391	1	115.06	1	173.753	C	T	DOWNSTREAM	948_bases	nan	nan
FBgn0019982	Gs1l	2L	4454287	0.994478	199.099	1	190.157	1	128.556	1	188.995	0.994477	205.628	1	196.267	1	132.038	1	195.051	A	T	DOWNSTREAM	906_bases	nan	nan
FBgn0019982	Gs1l	2L	4454454	1	157.784	1	154.127	1	106.658	1	157.183	1	149.979	1	146.576	1	102.168	1	149.7	G	T	DOWNSTREAM	739_bases	nan	nan
FBgn0020224	Cbl	3L	8419371	1	133.42	1	134.94	1	79.181	1	141.351	0.972222	122.931	0.972222	124.354	0.972412	72.0884	0.972222	130.353	A	T	INTRON	nan	nan	nan
FBgn0020224	Cbl	3L	8419940	0.994253	201.828	0.994255	190.043	0.994271	137.58	0.994253	211.297	0.992806	179.538	0.992806	169.538	0.992823	124.464	0.992806	187.543	C	A	INTRON	nan	nan	nan
FBgn0020224	Cbl	3L	8419960	0.993942	183.474	0.993941	186.038	0.99396	128.202	0.993939	197.598	0.992453	163.96	0.992453	166.144	0.992473	116.315	0.992453	175.97	T	A	INTRON	nan	nan	nan
FBgn0020224	Cbl	3L	8421547	1	92.8982	1	107.68	1	72.8357	1	100.976	1	82.9386	1	95.4482	1	65.7332	1	89.7905	A	T	DOWNSTREAM	50_bases	nan	nan
FBgn0020224	Cbl	3L	8421547	1	92.8982	1	107.68	1	72.8357	1	100.976	1	82.9386	1	95.4482	1	65.7332	1	89.7905	A	T	INTRON	nan	nan	nan
FBgn0020224	Cbl	3L	8421567	1	77.0032	1	94.2848	1	65.1853	0.987018	87.4346	1	73.2341	1	89.2716	1	62.2028	0.987028	82.9267	A	C	DOWNSTREAM	70_bases	nan	nan
FBgn0020224	Cbl	3L	8421567	1	77.0032	1	94.2848	1	65.1853	0.987018	87.4346	1	73.2341	1	89.2716	1	62.2028	0.987028	82.9267	A	C	INTRON	nan	nan	nan
FBgn0020224	Cbl	3L	8425022	0.947929	65.9317	0.985723	78.3967	0.985836	53.3966	0.985715	89.01	0.925697	66.227	0.963696	79.5408	0.963982	52.5807	0.963636	91.1852	C	T	DOWNSTREAM	698_bases	nan	nan
FBgn0020224	Cbl	3L	8425023	1	66.5169	1	75.8178	1	50.3424	0.987819	86.3439	0.964019	66.8364	0.963935	76.9671	0.964259	49.4737	0.951666	88.4065	T	C	DOWNSTREAM	699_bases	nan	nan
FBgn0020443	Elf	2L	12439700	1	147.248	1	150.855	1	95.4019	1	159.908	1	146.358	1	149.934	1	94.9216	1	158.907	A	C	UTR_3_PRIME	nan	nan	nan
FBgn0020443	Elf	2L	12439769	1	151.721	1	149.364	1	104.935	1	166.376	1	148.255	1	145.975	1	102.882	1	162.424	T	G	UTR_3_PRIME	nan	nan	nan
FBgn0020503	CLIP-190	2L	17383892	1	161.719	1	160.694	1	120.493	1	167.418	1	180.328	1	178.83	1	132.596	1	186.997	G	A	UPSTREAM	847_bases	nan	nan
FBgn0020503	CLIP-190	2L	17384306	1	153.06	1	140.313	1	95.2658	1	155.214	1	151.056	1	138.543	1	94.2442	1	153.169	T	A	UPSTREAM	627_bases	nan	nan
FBgn0020503	CLIP-190	2L	17384306	1	153.06	1	140.313	1	95.2658	1	155.214	1	151.056	1	138.543	1	94.2442	1	153.169	T	A	UPSTREAM	433_bases	nan	nan
FBgn0020503	CLIP-190	2L	17384307	1	150.044	1	138.23	1	93.4415	1	152.987	1	148.709	1	137.042	1	92.7609	1	151.615	C	T	UPSTREAM	626_bases	nan	nan
FBgn0020503	CLIP-190	2L	17384307	1	150.044	1	138.23	1	93.4415	1	152.987	1	148.709	1	137.042	1	92.7609	1	151.615	C	T	UPSTREAM	432_bases	nan	nan
FBgn0020503	CLIP-190	2L	17384384	1	123.018	1	116.281	1	82.9235	1	137.527	1	116.798	1	110.537	1	79.3574	1	130.247	A	T	UPSTREAM	549_bases	nan	nan
FBgn0020503	CLIP-190	2L	17384384	1	123.018	1	116.281	1	82.9235	1	137.527	1	116.798	1	110.537	1	79.3574	1	130.247	A	T	UPSTREAM	355_bases	nan	nan
FBgn0020503	CLIP-190	2L	17384401	1	116.388	1	115.828	1	83.0705	1	131.094	1	108.964	1	108.454	1	78.451	1	122.318	A	T	UPSTREAM	338_bases	nan	nan
FBgn0020503	CLIP-190	2L	17384401	1	116.388	1	115.828	1	83.0705	1	131.094	1	108.964	1	108.454	1	78.451	1	122.318	A	T	UPSTREAM	532_bases	nan	nan
FBgn0020503	CLIP-190	2L	17384473	1	110.299	1	116.388	1	79.9895	1	118.044	1	106.306	1	112.08	1	77.4541	1	113.648	T	A	UPSTREAM	460_bases	nan	nan
FBgn0020503	CLIP-190	2L	17384473	1	110.299	1	116.388	1	79.9895	1	118.044	1	106.306	1	112.08	1	77.4541	1	113.648	T	A	UPSTREAM	266_bases	nan	nan
FBgn0020513	ade5	X	12652493	0.993994	197.045	1	192.735	1	134.522	1	207.245	0.993994	209.797	1	204.909	1	141.77	1	220.773	G	T	SYNONYMOUS_CODING	nan	L/L	ctC/ctA
FBgn0020762	Atet	2L	4335502	0.977011	105.304	0.960265	95.0936	1	77.3887	1	120.18	0.977011	107.665	0.960265	97.1768	1	78.8498	1	122.919	A	G	INTRON	nan	nan	nan
FBgn0020762	Atet	2L	4335504	0.978261	107.719	0.963636	99.3263	1	76.3953	1	121.526	0.978261	111.022	0.963636	102.325	1	78.3379	1	125.298	G	A	INTRON	nan	nan	nan
FBgn0020762	Atet	2L	4335541	1	122.009	1	113.361	1	81.3614	1	123.52	1	120.816	1	112.286	1	80.6897	1	122.305	G	A	INTRON	nan	nan	nan
FBgn0020762	Atet	2L	4335621	1	131.53	1	130.998	1	82.1429	1	124.058	1	128.778	1	128.262	1	80.7311	1	121.526	A	T	INTRON	nan	nan	nan
FBgn0020762	Atet	2L	4335656	1	123.555	0.99201	127.448	1	76.3837	1	119.72	1	126.858	0.992008	130.968	1	78.0447	1	122.877	G	A	INTRON	nan	nan	nan
FBgn0020762	Atet	2L	4336579	1	156.512	1	153.993	1	99.5529	1	155.957	1	158.131	1	155.574	1	100.401	1	157.568	T	A	UTR_5_PRIME	nan	nan	nan
FBgn0020762	Atet	2L	4336615	1	158.489	1	154.157	1	101.229	1	153.269	1	160.387	1	155.981	1	102.23	1	155.078	A	T	UTR_5_PRIME	nan	nan	nan
FBgn0020762	Atet	2L	4338376	1	77.2612	1	79.3118	1	49.7544	1	82.9267	0.985076	75.7378	0.985075	78.1012	0.985216	48.4577	0.985075	81.7385	A	G	UPSTREAM	348_bases	nan	nan
FBgn0020762	Atet	2L	4338376	1	77.2612	1	79.3118	1	49.7544	1	82.9267	0.985076	75.7378	0.985075	78.1012	0.985216	48.4577	0.985075	81.7385	A	G	INTRON	nan	nan	nan
FBgn0020762	Atet	2L	4338668	0.989389	89.8382	0.989381	94.7615	0.989423	74.2173	0.989362	110.299	0.986124	77.3273	0.986114	81.4085	0.986169	64.2693	0.986111	94.1899	C	A	UPSTREAM	56_bases	nan	nan
FBgn0020762	Atet	2L	4338668	0.989389	89.8382	0.989381	94.7615	0.989423	74.2173	0.989362	110.299	0.986124	77.3273	0.986114	81.4085	0.986169	64.2693	0.986111	94.1899	C	A	INTRON	nan	nan	nan
FBgn0020762	Atet	2L	4340696	1	134.729	1	141.232	1	94.208	0.992941	146.07	1	134.729	1	141.232	1	94.208	0.992941	146.07	T	C	INTRON	nan	nan	nan
FBgn0020762	Atet	2L	4341127	1	134.097	1	134.453	1	96.7073	1	156.778	1	128.652	1	128.988	1	93.2723	1	149.982	C	G	INTRON	nan	nan	nan
FBgn0020762	Atet	2L	4341525	1	159.85	1	159.525	1	106.263	1	173.623	1	167.618	1	167.27	1	110.587	1	182.378	G	C	UTR_5_PRIME	nan	nan	nan
FBgn0020762	Atet	2L	4341525	1	159.85	1	159.525	1	106.263	1	173.623	1	167.618	1	167.27	1	110.587	1	182.378	G	C	INTRON	nan	nan	nan
FBgn0020762	Atet	2L	4341530	0.992857	170.014	1	166.198	1	112.471	1	179.06	0.992857	170.876	1	167.034	1	112.949	1	179.989	A	G	INTRON	nan	nan	nan
FBgn0020762	Atet	2L	4341530	0.992857	170.014	1	166.198	1	112.471	1	179.06	0.992857	170.876	1	167.034	1	112.949	1	179.989	A	G	UTR_5_PRIME	nan	nan	nan
FBgn0020762	Atet	2L	4342239	0.978659	154.195	0.977704	150.787	0.969704	102.065	0.955915	149.039	0.97866	153.547	0.977705	150.16	0.969704	101.706	0.955916	148.423	G	C	INTRON	nan	nan	nan
FBgn0020762	Atet	2L	4342278	1	148.499	1	148.757	1	88.3167	1	143.196	1	164.092	1	164.389	1	95.6552	1	157.981	A	T	INTRON	nan	nan	nan
FBgn0020762	Atet	2L	4343142	1	205.343	1	187.842	1	131.715	1	202.185	1	217.315	1	198.362	1	138.019	1	213.891	A	T	SYNONYMOUS_CODING	nan	A/A	gcA/gcT
FBgn0020762	Atet	2L	4343175	1	177.129	1	168.405	1	118.129	1	177.391	1	194.465	1	184.786	1	127.913	1	195.067	C	G	SYNONYMOUS_CODING	nan	P/P	ccC/ccG
FBgn0022153	l(2)k05819	2L	4397595	1	191.984	1	172.593	1	137.968	1	204.191	1	197.768	1	177.554	1	141.565	1	210.513	T	C	SYNONYMOUS_CODING	nan	V/V	gtT/gtC
FBgn0022153	l(2)k05819	2L	4397949	1	143.302	1	149.039	1	116.435	1	159.637	1	150.315	1	156.463	1	121.635	1	167.837	C	G	SYNONYMOUS_CODING	nan	L/L	ctC/ctG
FBgn0022153	l(2)k05819	2L	4397963	0.991805	139.746	0.991803	148.278	0.991825	109.086	0.991803	155.098	1	147.799	1	156.582	1	115.254	1	164.153	A	C	NON_SYNONYMOUS_CODING	nan	N/T	aAc/aCc
FBgn0022153	l(2)k05819	2L	4398171	0.993153	165.075	1	160.17	1	112.021	1	167.311	0.993153	165.395	1	160.476	1	112.204	1	167.636	G	A	SYNONYMOUS_CODING	nan	K/K	aaG/aaA
FBgn0022153	l(2)k05819	2L	4398183	0.992983	166.489	1	164.096	1	112.106	1	167.96	0.98563	162.191	0.99262	159.849	0.992647	108.918	0.99262	163.631	G	A	SYNONYMOUS_CODING	nan	S/S	tcG/tcA
FBgn0022153	l(2)k05819	2L	4398192	1	173.427	1	169.725	1	119.271	1	172.017	0.99308	174.435	0.99308	170.645	0.993101	119.132	0.99308	172.991	T	C	SYNONYMOUS_CODING	nan	S/S	tcT/tcC
FBgn0022153	l(2)k05819	2L	4398210	1	181.4	1	175.16	1	121.131	1	178.886	0.993443	184.327	0.993443	177.849	0.993465	121.993	0.993443	181.717	C	T	SYNONYMOUS_CODING	nan	C/C	tgC/tgT
FBgn0022153	l(2)k05819	2L	4398216	1	189.79	0.993528	183.039	1	125.655	1	187.191	0.99375	191.011	0.987299	184.102	0.993771	125.539	0.99375	188.35	G	C	SYNONYMOUS_CODING	nan	S/S	tcG/tcC
FBgn0022153	l(2)k05819	2L	4398273	1	190.699	0.993266	173.352	1	132.505	1	180.505	0.993808	197.7	0.987076	179.326	0.993824	135.905	0.993809	186.824	A	C	SYNONYMOUS_CODING	nan	S/S	tcA/tcC
FBgn0022153	l(2)k05819	2L	4398351	1	192.052	1	173.578	1	133.454	1	188.74	1	186.781	1	169.015	1	130.311	1	183.598	A	C	SYNONYMOUS_CODING	nan	V/V	gtA/gtC
FBgn0022153	l(2)k05819	2L	4398423	0.994492	202.348	1	186.589	1	126.253	1	191.754	0.988538	204.627	0.994031	188.405	0.994052	126.534	0.99403	193.719	T	C	SYNONYMOUS_CODING	nan	I/I	atT/atC
FBgn0022153	l(2)k05819	2L	4398504	0.993849	179.096	1	162.192	1	125.16	1	179.908	0.987596	190.239	0.993715	171.842	0.99373	131.797	0.993711	191.124	G	A	SYNONYMOUS_CODING	nan	P/P	ccG/ccA
FBgn0022153	l(2)k05819	2L	4398603	0.993335	171.481	1	168.301	1	124.189	1	174.802	0.987256	181.966	0.993924	178.265	0.993941	129.979	0.993923	185.437	A	C	SYNONYMOUS_CODING	nan	G/G	ggA/ggC
FBgn0022153	l(2)k05819	2L	4398604	1	179.726	1	175.794	1	126.562	1	180.32	0.994255	191.036	0.994256	186.685	0.994273	132.661	0.994255	191.693	A	C	NON_SYNONYMOUS_CODING	nan	N/H	Aac/Cac
FBgn0022153	l(2)k05819	2L	4398777	0.992648	157.45	1	156.572	1	116.966	1	176.34	0.992647	169.268	1	168.097	1	124.524	1	190.043	A	C	SYNONYMOUS_CODING	nan	R/R	cgA/cgC
FBgn0022153	l(2)k05819	2L	4399097	1	178.989	1	166.478	1	127.056	1	176.759	1	195.26	1	181.116	1	136.943	1	192.735	G	T	INTRON	nan	nan	nan
FBgn0022153	l(2)k05819	2L	4399106	1	174.865	0.992396	157.752	1	119.066	1	168.047	1	186.88	0.992396	168.097	1	125.955	1	179.388	A	G	INTRON	nan	nan	nan
FBgn0022153	l(2)k05819	2L	4399116	1	162.195	1	148.45	1	109.581	1	158.367	1	173.705	1	158.571	1	116.109	1	169.485	G	A	INTRON	nan	nan	nan
FBgn0022153	l(2)k05819	2L	4399175	1	158.489	1	142.909	1	101.651	1	138.371	1	152.739	1	137.945	1	98.5855	1	133.629	A	G	SYNONYMOUS_CODING	nan	L/L	ttA/ttG
FBgn0022153	l(2)k05819	2L	4399329	0.993031	180.965	0.993033	165.535	0.99305	126.388	0.993031	170.109	1	184.227	1	168.405	1	128.337	1	173.094	C	T	INTRON	nan	nan	nan
FBgn0022153	l(2)k05819	2L	4399379	1	203.471	1	187.152	1	127.654	1	189.463	1	191.708	1	176.702	1	121.559	1	178.83	T	C	SYNONYMOUS_CODING	nan	H/H	caT/caC
FBgn0022153	l(2)k05819	2L	4399658	1	213	1	208.295	1	140.776	1	206.793	1	198.59	1	194.333	1	132.738	1	192.973	C	A	INTRON	nan	nan	nan
FBgn0022153	l(2)k05819	2L	4399757	1	170.649	1	179.98	1	126.69	1	176.339	1	184.765	1	195.235	1	135.849	1	191.146	G	C	UTR_3_PRIME	nan	nan	nan
FBgn0022153	l(2)k05819	2L	4399766	1	168.024	1	176.394	1	119.59	1	176.142	1	175.428	1	184.338	1	124.126	1	184.069	C	T	UTR_3_PRIME	nan	nan	nan
FBgn0022153	l(2)k05819	2L	4399768	0.993446	168.685	1	176.085	1	120.423	0.99385	174.02	0.993444	176.052	1	183.924	1	124.956	0.993849	181.726	T	C	UTR_3_PRIME	nan	nan	nan
FBgn0022153	l(2)k05819	2L	4400481	1	143.649	1	153.499	1	101.525	1	148.982	1	146.864	1	157.035	1	103.481	1	152.37	C	T	DOWNSTREAM	376_bases	nan	nan
FBgn0022213	Cas	2L	16823527	1	138.244	0.991737	140.02	1	89.302	0.992597	147.902	1	139.148	0.991737	140.94	1	89.7867	0.992597	148.896	G	C	NON_SYNONYMOUS_CODING	nan	D/E	gaC/gaG
FBgn0022770	Peritrophin-A	X	20116427	1	146.804	1	154.46	1	104.903	1	153.667	0.954547	141.646	0.954545	149.528	0.954704	98.8822	0.954545	148.711	A	T	INTRON	nan	nan	nan
FBgn0022770	Peritrophin-A	X	20116636	1	158.059	1	164.332	1	115.504	1	172.187	0.957905	149.285	0.957895	155.525	0.958033	107.166	0.957895	163.349	T	C	INTRON	nan	nan	nan
FBgn0022770	Peritrophin-A	X	20116992	1	145.663	0.991938	139.659	1	102.214	1	150.226	0.948722	143.617	0.940675	137.324	0.948911	97.6698	0.948718	148.507	C	A	INTRON	nan	nan	nan
FBgn0022770	Peritrophin-A	X	20117050	1	154.778	1	151.429	1	108.147	1	164.793	0.944844	146.726	0.944854	143.315	0.945044	99.6364	0.944828	156.946	C	G	INTRON	nan	nan	nan
FBgn0022770	Peritrophin-A	X	20117142	1	179.129	1	173.57	1	124.595	0.987771	182.088	0.928105	157.595	0.928117	152.363	0.928332	106.903	0.915895	160.131	A	T	INTRON	nan	nan	nan
FBgn0022770	Peritrophin-A	X	20117778	1	140.35	1	146.73	1	113.225	1	159.367	1	145.059	1	151.752	1	116.683	1	165.023	C	G	INTRON	nan	nan	nan
FBgn0022770	Peritrophin-A	X	20117805	1	137.027	1	140.634	1	110.383	1	161.783	1	147.093	1	151.088	1	117.744	1	174.6	C	A	INTRON	nan	nan	nan
FBgn0022770	Peritrophin-A	X	20117906	1	172.366	1	160.329	1	113.108	1	181.175	0.960582	178.79	0.960602	165.159	0.960738	112.647	0.960569	188.82	T	C	INTRON	nan	nan	nan
FBgn0022770	Peritrophin-A	X	20117916	1	171.899	1	151.793	1	114.589	0.993811	176.554	0.946554	179.733	0.946603	156.282	0.946754	113.903	0.940518	185.209	A	G	INTRON	nan	nan	nan
FBgn0022770	Peritrophin-A	X	20118675	0.991903	146.358	0.993011	157.555	1	113.766	1	158.368	0.942722	131.83	0.943803	142.311	0.950734	101.359	0.950617	143.072	T	C	SYNONYMOUS_CODING	nan	A/A	gcT/gcC
FBgn0022770	Peritrophin-A	X	20118675	0.991903	146.358	0.993011	157.555	1	113.766	1	158.368	0.942722	131.83	0.943803	142.311	0.950734	101.359	0.950617	143.072	T	C	UTR_3_PRIME	nan	nan	nan
FBgn0022770	Peritrophin-A	X	20118969	1	173.334	0.993289	177.023	1	129.102	0.99396	186.636	0.937196	166.346	0.930706	170.201	0.937358	120.593	0.931331	180.25	G	C	UTR_3_PRIME	nan	nan	nan
FBgn0022770	Peritrophin-A	X	20118975	1	175.139	0.99322	176.996	1	126.465	1	186.179	0.935703	164.012	0.929137	165.902	0.935889	114.985	0.935677	175.225	A	T	UTR_3_PRIME	nan	nan	nan
FBgn0022770	Peritrophin-A	X	20118977	1	178.284	1	179.874	1	127.486	1	191.938	1	185.406	1	187.088	1	131.886	1	199.862	T	C	UTR_3_PRIME	nan	nan	nan
FBgn0022770	Peritrophin-A	X	20119002	0.992126	151.704	1	153.816	1	108.096	1	163.907	0.938105	143.785	0.945973	145.904	0.946169	99.6911	0.945947	156.212	A	C	UTR_3_PRIME	nan	nan	nan
FBgn0022770	Peritrophin-A	X	20119018	1	159.247	0.992424	157.12	1	109.969	1	173.726	0.941776	150.87	0.934207	148.735	0.941992	100.911	0.941748	165.738	G	A	UTR_3_PRIME	nan	nan	nan
FBgn0022770	Peritrophin-A	X	20119360	0.980865	120.864	0.989583	124.989	0.989636	76.6158	0.989583	130.335	0.991243	114.001	1	117.716	1	73.7007	1	122.522	G	A	DOWNSTREAM	87_bases	nan	nan
FBgn0022770	Peritrophin-A	X	20119360	0.980865	120.864	0.989583	124.989	0.989636	76.6158	0.989583	130.335	0.991243	114.001	1	117.716	1	73.7007	1	122.522	G	A	DOWNSTREAM	83_bases	nan	nan
FBgn0022770	Peritrophin-A	X	20119512	1	150.864	1	158.872	1	104.836	1	150.864	0.96139	141.793	0.96139	149.648	0.961536	96.8362	0.96139	141.793	A	G	DOWNSTREAM	235_bases	nan	nan
FBgn0022770	Peritrophin-A	X	20119512	1	150.864	1	158.872	1	104.836	1	150.864	0.96139	141.793	0.96139	149.648	0.961536	96.8362	0.96139	141.793	A	G	DOWNSTREAM	239_bases	nan	nan
FBgn0023076	Clk	3L	7765255	0.992647	166.497	0.985556	159.778	0.992664	123.22	0.992647	173.828	1	165.396	0.99291	158.799	1	123.109	1	172.541	T	C	INTRON	nan	nan	nan
FBgn0023076	Clk	3L	7767220	0.978097	44.219	1	55.6376	1	31.6906	1	48.8775	0.978046	48.5613	1	61.4354	1	34.2735	1	53.688	C	T	INTRON	nan	nan	nan
FBgn0023177	Pp4-19C	X	20291198	0.994642	192.387	1	174.591	1	135.645	1	193.346	0.933192	191.459	0.938577	171.824	0.938705	129.901	0.938547	192.325	C	A	DOWNSTREAM	916_bases	nan	nan
FBgn0023177	Pp4-19C	X	20291886	1	151.226	1	144.257	1	104.052	1	165.677	0.960162	135.586	0.960178	129.186	0.960322	92.2255	0.960159	148.85	A	G	DOWNSTREAM	228_bases	nan	nan
FBgn0023177	Pp4-19C	X	20291976	1	94.6722	0.986578	90.0707	1	69.2756	1	100.619	0.945388	91.5061	0.932367	86.7081	0.945657	65.2327	0.945355	97.728	G	C	DOWNSTREAM	138_bases	nan	nan
FBgn0023177	Pp4-19C	X	20292443	1	150.446	1	150.16	1	107.59	1	167.787	0.958678	138.186	0.958678	137.914	0.958801	97.5234	0.958678	154.667	C	T	UTR_3_PRIME	nan	nan	nan
FBgn0023177	Pp4-19C	X	20292771	1	150.885	1	141.426	1	98.9297	1	146.987	0.912351	142.267	0.912351	132.442	0.912636	89.0092	0.912351	138.212	C	T	UTR_3_PRIME	nan	nan	nan
FBgn0023177	Pp4-19C	X	20292788	1	156.204	1	149.883	1	101.581	1	151.695	0.908046	142.102	0.908046	135.81	0.908375	88.3802	0.908046	137.612	G	C	UTR_3_PRIME	nan	nan	nan
FBgn0023177	Pp4-19C	X	20292854	1	158.661	1	148.172	1	105.347	1	167.42	0.927126	134.641	0.927128	125.371	0.927394	87.5454	0.927126	142.38	C	T	UTR_3_PRIME	nan	nan	nan
FBgn0023177	Pp4-19C	X	20293373	0.993651	188.139	0.993151	179.073	1	136.943	1	187.833	0.952139	188.901	0.95152	179.208	0.958464	133.749	0.958357	188.569	C	A	SYNONYMOUS_CODING	nan	P/P	ccG/ccT
FBgn0023177	Pp4-19C	X	20294230	0.992593	167.791	0.992593	164.734	0.992625	102.45	0.992593	161.301	0.944664	148.805	0.944664	146.04	0.94489	89.6242	0.944664	142.936	G	A	INTRON	nan	nan	nan
FBgn0023177	Pp4-19C	X	20294800	1	110.27	1	119.578	1	84.1006	1	121.476	1	120.642	1	131.251	1	91.1058	1	133.42	T	C	UTR_5_PRIME	nan	nan	nan
FBgn0023177	Pp4-19C	X	20295512	1	104.552	1	119.233	1	83.3899	1	117.552	0.950021	102.138	0.95	117.669	0.950172	79.9937	0.95	115.885	C	T	UPSTREAM	467_bases	nan	nan
FBgn0023179	amon	3R	22525063	1	157.469	1	144.614	1	116.179	1	168.968	1	159.588	1	146.489	1	117.55	1	171.312	C	T	SYNONYMOUS_CODING	nan	P/P	ccG/ccA
FBgn0023179	amon	3R	22525192	1	141.201	1	133.212	1	89.5522	1	136.131	1	141.563	1	133.545	1	89.7413	1	136.474	A	T	INTRON	nan	nan	nan
FBgn0023179	amon	3R	22525194	1	137.668	1	129.79	1	89.5177	1	132.154	1	137.668	1	129.79	1	89.5177	1	132.154	G	A	INTRON	nan	nan	nan
FBgn0023179	amon	3R	22525380	1	110.853	1	110.853	0.980769	77.4046	0.990483	113.642	1	103.013	1	103.013	0.980769	72.5348	0.990491	105.356	A	T	INTRON	nan	nan	nan
FBgn0023179	amon	3R	22525384	1	112.857	1	112.005	1	80.9771	1	113.42	1	105.518	1	104.744	1	76.3751	1	106.03	C	A	INTRON	nan	nan	nan
FBgn0023179	amon	3R	22525466	0.992199	128.88	1	124.692	1	92.9966	1	126.196	0.992194	137.079	1	132.508	1	98.1127	1	134.148	T	C	SYNONYMOUS_CODING	nan	E/E	gaA/gaG
FBgn0023179	amon	3R	22526382	1	169.499	1	169.234	1	129.251	1	172.375	1	183.327	1	183.031	1	138.576	1	186.547	G	A	SYNONYMOUS_CODING	nan	Y/Y	taC/taT
FBgn0023179	amon	3R	22526394	1	180.907	1	177.601	1	136.567	1	188.026	1	195.064	1	191.382	1	145.978	1	203.002	A	G	SYNONYMOUS_CODING	nan	N/N	aaT/aaC
FBgn0023179	amon	3R	22526439	1	194.409	1	194.701	1	138.483	1	206.415	1	201.349	1	201.656	1	142.744	1	213.983	G	T	SYNONYMOUS_CODING	nan	I/I	atC/atA
FBgn0023179	amon	3R	22526714	1	159.81	1	160.122	1	112.887	1	166.772	1	165.176	1	165.502	1	116.146	1	172.479	T	G	INTRON	nan	nan	nan
FBgn0023215	Mnt	X	3575710	0.991904	143.334	1	143.334	1	103.582	0.993132	155.507	0.983904	144.266	0.991968	144.266	0.991996	103.541	0.985127	156.781	G	A	INTRON	nan	nan	nan
FBgn0023215	Mnt	X	3578834	1	147.963	1	148.623	0.981653	95.2017	1	155.019	1	135.811	1	136.396	0.981653	88.6436	1	142.046	A	T	INTRON	nan	nan	nan
FBgn0023215	Mnt	X	3578912	0.99057	118.07	1	117.776	1	86.8254	1	125.296	0.990566	125.943	1	125.457	1	91.7739	1	133.699	G	T	INTRON	nan	nan	nan
FBgn0023215	Mnt	X	3579149	1	133.605	1	132.783	1	86.2292	1	138.121	1	139.382	1	138.509	1	89.3105	1	144.182	G	A	INTRON	nan	nan	nan
FBgn0023215	Mnt	X	3585606	1	124.618	0.989848	122.266	1	87.1556	1	134.632	1	120.137	0.989848	117.817	1	84.4505	1	129.632	G	T	INTRON	nan	nan	nan
FBgn0023215	Mnt	X	3586729	1	143.628	1	148.774	1	96.2076	1	137.889	1	136.29	1	141.061	1	92.0379	1	130.962	A	G	INTRON	nan	nan	nan
FBgn0023215	Mnt	X	3588562	1	132.679	1	133.805	1	101.817	1	132.395	1	128.448	1	129.524	1	98.9112	1	128.177	C	T	INTRON	nan	nan	nan
FBgn0023215	Mnt	X	3589704	0.990152	114.696	0.990152	114.379	0.990221	72.0132	0.990148	119.313	0.99079	118.588	0.990791	118.255	0.990855	74.0175	0.990787	123.432	G	C	INTRON	nan	nan	nan
FBgn0023215	Mnt	X	3589846	1	144.256	1	144.256	1	101.623	1	148.641	0.990909	136.726	0.990909	136.726	0.990939	97.03	0.990909	140.785	T	C	INTRON	nan	nan	nan
FBgn0023215	Mnt	X	3591340	0.991228	143.066	1	148.125	1	92.025	1	155.37	0.991228	135.823	1	140.649	1	88.1975	1	147.371	G	T	INTRON	nan	nan	nan
FBgn0023215	Mnt	X	3597181	0.968023	65.8499	1	66.4562	1	47.7539	1	74.2361	0.968048	62.9676	1	63.976	1	46.016	1	71.0063	C	A	DOWNSTREAM	575_bases	nan	nan
FBgn0023215	Mnt	X	3597181	0.968023	65.8499	1	66.4562	1	47.7539	1	74.2361	0.968048	62.9676	1	63.976	1	46.016	1	71.0063	C	A	UTR_3_PRIME	nan	nan	nan
FBgn0023215	Mnt	X	3597863	1	64.6381	1	65.9678	1	41.7955	1	75.2156	1	56.7667	1	57.8716	1	37.4755	1	65.5101	C	T	DOWNSTREAM	545_bases	nan	nan
FBgn0023216	Parg	X	3562751	1	110.899	1	113.568	1	65.2247	1	113.859	1	112.983	1	115.405	1	66.0602	1	115.702	T	G	DOWNSTREAM	119_bases	nan	nan
FBgn0023216	Parg	X	3562751	1	110.899	1	113.568	1	65.2247	1	113.859	1	112.983	1	115.405	1	66.0602	1	115.702	T	G	DOWNSTREAM	183_bases	nan	nan
FBgn0023216	Parg	X	3564509	1	163.716	1	145.373	1	124.641	1	167.082	1	171.66	1	152.063	1	129.999	1	175.263	C	G	SYNONYMOUS_CODING	nan	V/V	gtG/gtC
FBgn0024183	vig	2L	15066316	1	120.728	1	136.74	1	80.2841	1	129.744	1	127.101	1	144.371	1	83.8296	1	136.817	G	T	INTRON	nan	nan	nan
FBgn0024183	vig	2L	15067355	1	189.868	1	174.494	1	134.527	1	190.446	0.99375	192.033	0.993753	176.411	0.993767	135.849	0.99375	192.621	C	A	SYNONYMOUS_CODING	nan	A/A	gcG/gcT
FBgn0024187	syd	3L	7919344	1	40.8182	1	44.2658	1	25.6716	1	46.2772	1	39.1499	1	42.397	1	24.7945	1	44.2883	C	T	UTR_3_PRIME	nan	nan	nan
FBgn0024187	syd	3L	7919344	1	40.8182	1	44.2658	1	25.6716	1	46.2772	1	39.1499	1	42.397	1	24.7945	1	44.2883	C	T	DOWNSTREAM	348_bases	nan	nan
FBgn0024187	syd	3L	7920170	1	65.7396	1	69.7544	1	43.613	1	73.4643	0.981655	62.2556	0.981653	66.2946	0.981843	41.8193	0.981653	69.7429	T	A	INTRON	nan	nan	nan
FBgn0024187	syd	3L	7920548	1	156.684	1	154.685	1	102.174	1	154.685	1	148.067	1	146.223	1	97.4598	1	146.223	G	A	INTRON	nan	nan	nan
FBgn0024187	syd	3L	7921277	0.993808	197.04	0.993399	190.616	1	142.383	1	206.162	0.987207	182.812	0.986799	176.951	0.993393	132.724	0.993377	191.12	G	A	INTRON	nan	nan	nan
FBgn0024187	syd	3L	7921405	0.993176	165.997	1	155.621	1	121.68	1	179.579	0.993178	159.443	1	149.641	1	117.46	1	172.251	C	T	SYNONYMOUS_CODING	nan	K/K	aaG/aaA
FBgn0024232	gprs	2R	12532803	1	96.1804	1	90.2698	1	71.9574	0.925565	77.7015	0.980392	98.8443	0.980392	92.5633	0.980392	73.1791	0.905928	79.8267	C	A	INTRON	nan	nan	nan
FBgn0024232	gprs	2R	12532805	1	101.826	1	95.4125	1	76.4215	0.924554	81.756	1	107.452	1	100.545	1	80.1629	0.924493	86.625	C	G	INTRON	nan	nan	nan
FBgn0024238	Fim	X	17181976	1	153.391	1	141.53	1	103.45	1	150.061	0.992126	154.845	0.992129	142.628	0.992155	103.543	0.992126	151.413	C	T	SYNONYMOUS_CODING	nan	E/E	gaG/gaA
FBgn0024238	Fim	X	17183691	1	98.0712	1	96.1865	1	61.298	1	97.2702	1	99.0799	1	97.1676	1	61.8149	1	98.2672	T	A	INTRON	nan	nan	nan
FBgn0024238	Fim	X	17183766	1	86.4243	1	94.7615	1	57.5789	0.988038	89.426	1	93.4212	1	102.759	1	61.4787	0.988026	96.7781	T	C	INTRON	nan	nan	nan
FBgn0024238	Fim	X	17187382	0.985508	89.3485	1	102.457	1	71.8219	1	96.3678	0.985508	91.8376	1	105.487	1	73.6449	1	99.142	A	G	INTRON	nan	nan	nan
FBgn0024238	Fim	X	17187497	1	101.546	1	102.698	1	65.3062	1	109.239	0.989013	105.182	0.989012	106.393	0.989092	67.2416	0.989011	113.277	C	A	INTRON	nan	nan	nan
FBgn0024238	Fim	X	17187576	0.987179	96.0167	0.987189	84.8356	0.987258	62.2831	0.987179	99.4369	1	99.2507	1	87.8079	1	64.7281	1	102.751	A	T	INTRON	nan	nan	nan
FBgn0024238	Fim	X	17187664	1	89.7499	1	83.9723	1	65.8323	1	96.3417	1	84.1688	1	78.8891	1	62.221	1	90.1773	A	T	INTRON	nan	nan	nan
FBgn0024238	Fim	X	17188470	0.99296	160.258	1	147.723	1	104.483	1	166.284	0.992959	164.041	1	151.088	1	106.534	1	170.274	C	T	INTRON	nan	nan	nan
FBgn0024238	Fim	X	17188471	1	163.655	1	150.624	1	105.859	1	171.385	1	167.386	1	153.935	1	107.859	1	175.372	A	C	INTRON	nan	nan	nan
FBgn0024238	Fim	X	17188496	0.992034	142.94	0.991633	139.441	1	90.9667	1	161.646	0.983699	142.418	0.983299	138.574	0.991674	89.9129	0.991632	161.375	G	A	INTRON	nan	nan	nan
FBgn0024238	Fim	X	17188646	1	125.222	1	121.713	1	88.322	1	128.839	1	134.609	1	130.72	1	93.9876	1	138.622	G	C	INTRON	nan	nan	nan
FBgn0024238	Fim	X	17188799	1	121.914	1	112.25	1	75.9338	1	120.962	1	112.538	1	103.901	1	71.0974	1	111.688	T	C	INTRON	nan	nan	nan
FBgn0024238	Fim	X	17189623	1	100.922	1	96.156	1	59.3226	1	106.982	1	105.771	1	100.678	1	61.5928	1	112.256	A	C	INTRON	nan	nan	nan
FBgn0024238	Fim	X	17189740	1	76.5587	1	74.3921	1	43.401	1	87.689	1	74.4917	1	72.4074	1	42.4704	1	85.1852	A	T	INTRON	nan	nan	nan
FBgn0024238	Fim	X	17189741	1	77.3476	1	73.8354	1	43.401	1	87.689	1	77.0032	1	73.513	1	43.2487	1	87.2774	A	T	INTRON	nan	nan	nan
FBgn0024238	Fim	X	17189743	0.983608	77.3476	0.983608	75.7571	0.983788	44.4409	0.983608	87.476	1	75.6052	1	74.0653	1	43.6423	1	85.4024	A	T	INTRON	nan	nan	nan
FBgn0024238	Fim	X	17189799	1	89.5268	1	93.1736	1	50.1644	1	95.3153	1	93.1655	1	97.0275	1	51.761	1	99.2973	G	T	INTRON	nan	nan	nan
FBgn0024238	Fim	X	17189975	1	48.0785	1	50.8592	1	27.1353	1	55.8486	1	45.4643	1	48.0311	1	25.9508	1	52.6248	T	C	INTRON	nan	nan	nan
FBgn0024238	Fim	X	17190209	0.982609	65.592	0.984264	70.5852	1	44.3054	1	75.4466	0.982683	52.8075	0.984332	56.8603	1	37.0179	1	60.4237	G	A	INTRON	nan	nan	nan
FBgn0024238	Fim	X	17190319	1	106.592	1	101.882	1	71.6331	1	104.861	1	100.333	1	96.0089	1	68.0532	1	98.7451	G	A	INTRON	nan	nan	nan
FBgn0024238	Fim	X	17190352	1	110.746	1	102.185	1	70.692	1	110.476	1	107.683	1	99.4525	1	69.0686	1	107.424	T	C	INTRON	nan	nan	nan
FBgn0024238	Fim	X	17190406	1	120.807	0.990522	122.914	1	81.0269	1	134.575	1	110.411	0.990531	112.263	1	75.0798	1	122.483	C	T	INTRON	nan	nan	nan
FBgn0024238	Fim	X	17190410	1	121.397	1	120.212	1	83.6801	1	136.199	1	114.032	1	112.948	1	79.3159	1	127.537	C	A	INTRON	nan	nan	nan
FBgn0024238	Fim	X	17190691	1	135.224	1	142.32	1	94.8155	1	146.334	1	143.439	1	151.168	1	99.7415	1	155.546	A	T	INTRON	nan	nan	nan
FBgn0024238	Fim	X	17190799	1	148.349	1	144.676	1	108.272	1	163.369	1	137.322	1	134.031	1	101.185	1	150.738	T	C	INTRON	nan	nan	nan
FBgn0024238	Fim	X	17190839	1	146.942	1	146.942	1	103.369	1	154.049	1	140.943	1	140.943	1	99.7219	1	147.635	C	T	INTRON	nan	nan	nan
FBgn0024238	Fim	X	17191055	1	117.441	1	117.167	1	87.8554	1	129.082	0.988889	114.761	0.988889	114.496	0.988919	86.0804	0.988889	126.017	C	T	INTRON	nan	nan	nan
FBgn0024238	Fim	X	17191142	1	135.541	1	133.726	1	100.314	0.993086	151.501	1	131.538	1	129.799	1	97.7016	0.993088	146.813	A	T	INTRON	nan	nan	nan
FBgn0024238	Fim	X	17192090	0.989529	115.635	0.989529	118.118	0.989574	80.0696	0.989529	127.098	0.960199	112.256	0.960199	114.752	0.960377	76.6647	0.960199	123.788	A	T	INTRON	nan	nan	nan
FBgn0024238	Fim	X	17192096	0.961538	115.842	0.961538	116.69	0.961736	75.6535	0.961538	123.703	0.990566	123.595	0.990566	124.483	0.990616	81.5053	0.990566	131.824	A	G	INTRON	nan	nan	nan
FBgn0024238	Fim	X	17192107	1	127.425	0.99091	128.627	1	85.1648	1	135.521	1	128.316	0.990909	129.53	1	85.6668	1	136.494	G	A	INTRON	nan	nan	nan
FBgn0024238	Fim	X	17192235	1	166.561	1	162.838	1	112.849	1	174.446	1	167.201	1	163.457	1	113.216	1	175.129	C	A	INTRON	nan	nan	nan
FBgn0024238	Fim	X	17192657	1	115.64	1	120.668	1	85.3887	1	122.805	0.989637	114.27	0.989637	119.32	0.989675	83.9373	0.989637	121.466	T	C	INTRON	nan	nan	nan
FBgn0024238	Fim	X	17192691	1	107.881	1	118.312	1	79.0801	1	115.969	1	108.491	1	119.009	1	79.4722	1	116.646	C	T	INTRON	nan	nan	nan
FBgn0024238	Fim	X	17193412	1	146.73	1	129.591	1	93.4415	1	147.011	1	155.073	1	136.561	1	97.7998	1	155.376	C	T	INTRON	nan	nan	nan
FBgn0024238	Fim	X	17193492	1	142.795	0.991072	133.714	1	95.5491	1	145.821	1	146.599	0.991072	137.175	1	97.6883	1	149.741	C	T	INTRON	nan	nan	nan
FBgn0024238	Fim	X	17194206	1	166.09	1	158.353	1	102.674	1	172.519	1	166.09	1	158.353	1	102.674	1	172.519	A	G	INTRON	nan	nan	nan
FBgn0024238	Fim	X	17194845	1	120.181	1	123.719	1	75.8219	1	139.311	0.990247	114.821	0.990245	118.205	0.990313	72.2848	0.990244	133.105	A	G	UPSTREAM	191_bases	nan	nan
FBgn0024238	Fim	X	17194845	1	120.181	1	123.719	1	75.8219	1	139.311	0.990247	114.821	0.990245	118.205	0.990313	72.2848	0.990244	133.105	A	G	INTRON	nan	nan	nan
FBgn0024238	Fim	X	17194926	0.94274	136.163	0.984436	149.616	0.984493	102.542	0.947696	144.821	0.958029	139.468	1	152.924	1	105.763	0.963083	148.129	G	T	UPSTREAM	272_bases	nan	nan
FBgn0024238	Fim	X	17194926	0.94274	136.163	0.984436	149.616	0.984493	102.542	0.947696	144.821	0.958029	139.468	1	152.924	1	105.763	0.963083	148.129	G	T	INTRON	nan	nan	nan
FBgn0024238	Fim	X	17195633	1	97.001	1	100.159	1	63.184	1	102.43	0.988166	101.524	0.988166	104.896	0.988246	65.6313	0.988166	107.322	G	C	UPSTREAM	979_bases	nan	nan
FBgn0024238	Fim	X	17195633	1	97.001	1	100.159	1	63.184	1	102.43	0.988166	101.524	0.988166	104.896	0.988246	65.6313	0.988166	107.322	G	C	UTR_5_PRIME	nan	nan	nan
FBgn0024238	Fim	X	17196229	1	98.2071	1	107.28	1	71.0806	1	106.391	1	88.9258	1	96.7792	1	65.1645	1	96.0117	T	G	UPSTREAM	218_bases	nan	nan
FBgn0024277	trio	3L	1031735	1	138.239	1	144.714	1	98.9555	1	144.999	1	141.45	1	148.144	1	100.946	1	148.438	G	A	INTRON	nan	nan	nan
FBgn0024277	trio	3L	1035131	0.991034	127.041	1	133.681	1	79.8638	1	134.476	0.991034	127.666	1	134.354	1	80.1871	1	135.155	A	G	UPSTREAM	256_bases	nan	nan
FBgn0024308	Smr	X	12605127	1	159.126	1	167.386	1	112.28	1	157.85	1	154.471	1	162.384	1	109.44	1	153.249	T	C	SYNONYMOUS_CODING	nan	V/V	gtA/gtG
FBgn0024308	Smr	X	12606448	1	204.642	1	190.508	1	126.216	1	196.792	0.980729	199.302	0.980729	185.5	0.980793	122.643	0.980729	191.638	G	A	SYNONYMOUS_CODING	nan	A/A	gcC/gcT
FBgn0024308	Smr	X	12606742	1	191.643	0.993465	178.506	1	121.164	1	195.044	1	201.798	0.993464	187.668	1	126.408	1	205.461	T	A	SYNONYMOUS_CODING	nan	A/A	gcA/gcT
FBgn0024308	Smr	X	12607120	1	174.631	1	181.523	1	128.018	1	179.06	0.992806	165.294	0.992806	171.66	0.992825	121.995	0.992806	169.386	A	T	NON_SYNONYMOUS_CODING	nan	D/E	gaT/gaA
FBgn0024308	Smr	X	12617895	1	45.7156	1	49.7028	1	34.9991	1	56.2275	1	51.7848	1	56.2565	1	39.1252	1	64.4319	C	A	INTRON	nan	nan	nan
FBgn0024308	Smr	X	12618001	1	74.4186	1	69.4864	1	46.4338	1	83.5178	1	67.8635	1	63.5288	1	43.0208	1	75.8178	T	C	INTRON	nan	nan	nan
FBgn0024308	Smr	X	12618811	0.988166	103.23	1	105.443	1	71.2638	1	114.81	0.988183	88.5801	1	90.3572	1	62.479	1	97.8435	T	C	INTRON	nan	nan	nan
FBgn0024308	Smr	X	12619010	0.990061	105.206	1	107.683	1	79.2413	1	114.335	0.990052	113.98	1	116.554	1	84.9312	1	124.013	A	T	INTRON	nan	nan	nan
FBgn0024308	Smr	X	12619024	1	107.335	1	106.036	1	76.6265	1	111.336	1	116.865	1	115.398	1	82.4746	1	121.386	C	T	INTRON	nan	nan	nan
FBgn0024308	Smr	X	12620009	0.990869	126.807	1	135.493	1	90.8296	1	137.602	0.99087	126.192	1	134.816	1	90.4468	1	136.91	G	A	INTRON	nan	nan	nan
FBgn0024308	Smr	X	12620276	1	143.048	0.981265	131.763	1	92.084	1	150.945	1	144.229	0.981265	132.833	1	92.7146	1	152.221	A	C	INTRON	nan	nan	nan
FBgn0024308	Smr	X	12624618	1	151.752	1	149.584	1	99.7338	1	154.177	1	143.157	1	141.162	1	94.9749	1	145.388	T	C	INTRON	nan	nan	nan
FBgn0024308	Smr	X	12626605	1	38.5507	1	41.2732	1	34.2039	1	49.4781	1	39.4734	1	42.6216	1	35.2368	1	51.2226	A	C	INTRON	nan	nan	nan
FBgn0024308	Smr	X	12626838	1	76.0604	0.985514	78.1331	1	59.1509	1	78.9976	0.983052	71.7085	0.96882	73.6136	0.983118	56.0928	0.983052	74.4077	G	A	INTRON	nan	nan	nan
FBgn0024308	Smr	X	12626997	1	156.364	1	152.632	1	105.301	1	160.782	1	140.594	1	137.386	1	96.2271	1	144.386	A	G	INTRON	nan	nan	nan
FBgn0024308	Smr	X	12628072	0.99184	136.911	0.991839	138.799	0.991868	100.064	0.991837	147.171	1	133.437	1	135.224	1	98.4104	1	143.137	G	T	INTRON	nan	nan	nan
FBgn0024308	Smr	X	12628201	0.990431	128.106	1	136.131	1	85.1786	1	144.322	0.990431	122.98	1	130.649	1	82.349	1	138.367	C	A	INTRON	nan	nan	nan
FBgn0024308	Smr	X	12628216	1	134.335	1	139.07	1	91.5894	1	145.488	1	126.902	1	131.264	1	87.2559	1	137.169	A	G	INTRON	nan	nan	nan
FBgn0024308	Smr	X	12628491	0.987952	101.746	1	107.847	1	70.9115	1	116.388	0.987961	90.1807	1	95.5779	1	64.0563	1	102.746	C	A	INTRON	nan	nan	nan
FBgn0024308	Smr	X	12628811	1	99.0384	0.988096	103.742	1	60.3931	1	114.945	1	90.7626	0.988101	94.911	1	56.2326	1	104.749	T	A	INTRON	nan	nan	nan
FBgn0024308	Smr	X	12628979	1	59.8131	1	74.7815	1	44.1248	1	77.4147	1	62.1149	1	77.9519	1	45.6192	1	80.7465	A	T	INTRON	nan	nan	nan
FBgn0024308	Smr	X	12629005	1	63.4321	1	77.6766	1	49.8584	1	82.2527	1	63.6967	1	78.0296	1	50.0466	1	82.6357	T	C	INTRON	nan	nan	nan
FBgn0024308	Smr	X	12629229	1	103.585	1	103.869	1	69.7989	1	104.993	1	113.655	1	113.979	1	75.4888	1	115.264	C	G	INTRON	nan	nan	nan
FBgn0024308	Smr	X	12629415	1	161.423	1	142.605	1	99.9808	1	159.147	1	152.668	1	135.258	1	95.5179	1	150.566	A	C	INTRON	nan	nan	nan
FBgn0024308	Smr	X	12629423	0.992729	157.693	0.992735	142.283	0.992763	101.954	0.992729	156.749	1	152.673	1	137.946	1	99.2449	1	151.772	G	A	INTRON	nan	nan	nan
FBgn0024308	Smr	X	12629424	0.992337	157.716	1	142.392	1	101.799	1	155.832	0.992338	152.363	1	137.763	1	98.9164	1	150.57	A	G	INTRON	nan	nan	nan
FBgn0024308	Smr	X	12630006	1	166.115	1	157.026	1	122.775	1	162.305	1	166.404	1	157.293	1	122.962	1	162.584	G	A	INTRON	nan	nan	nan
FBgn0024308	Smr	X	12630778	0.982872	136.816	0.991806	139.671	0.991847	91.4128	0.991806	139.358	0.990991	133.68	1	136.441	1	89.6403	1	136.138	C	G	INTRON	nan	nan	nan
FBgn0024308	Smr	X	12631081	1	138.818	1	143.628	1	88.1975	1	151.793	1	132.766	1	137.277	1	85.0049	1	144.925	A	T	INTRON	nan	nan	nan
FBgn0024308	Smr	X	12631625	1	118.369	1	105.492	1	82.4782	1	119.864	1	118.013	1	105.189	1	82.2652	1	119.501	G	A	INTRON	nan	nan	nan
FBgn0024308	Smr	X	12631649	0.988701	113.211	0.988702	103.088	0.988754	75.0193	0.988701	114.254	1	107.558	1	98.1354	1	71.8543	1	108.527	C	G	INTRON	nan	nan	nan
FBgn0024308	Smr	X	12631858	1	95.084	1	87.724	1	70.1892	1	105.1	1	96.3678	1	88.8681	1	71.0218	1	106.582	T	C	INTRON	nan	nan	nan
FBgn0024308	Smr	X	12632026	1	89.8151	1	94.9353	1	64.3713	1	103.858	1	90.672	1	95.8629	1	64.9051	1	104.913	A	G	INTRON	nan	nan	nan
FBgn0024308	Smr	X	12632094	1	73.4117	1	77.2167	1	49.6857	1	90.7711	1	67.1571	1	70.5055	1	46.0416	1	82.3595	C	T	INTRON	nan	nan	nan
FBgn0024308	Smr	X	12632170	1	65.6387	0.984005	71.2506	1	41.2475	1	70.955	1	65.366	0.984007	70.9442	1	41.1056	1	70.6503	G	A	INTRON	nan	nan	nan
FBgn0024308	Smr	X	12632202	0.981653	67.1144	1	73.0517	1	45.9386	1	79.1604	0.981653	66.2946	1	72.1272	1	45.4578	1	78.1243	C	G	INTRON	nan	nan	nan
FBgn0024308	Smr	X	12632358	1	83.7718	1	83.3952	1	45.7471	0.988441	98.4444	1	81.6013	1	81.2385	1	44.8129	0.988445	95.6522	A	G	INTRON	nan	nan	nan
FBgn0024308	Smr	X	12632524	1	97.3169	1	97.3169	1	73.2499	1	108.425	1	91.907	1	91.907	1	69.6177	1	102.125	C	T	INTRON	nan	nan	nan
FBgn0024308	Smr	X	12632529	1	91.209	1	95.213	1	73.9995	1	102.948	1	90.0094	1	93.938	1	73.1069	1	101.524	G	A	INTRON	nan	nan	nan
FBgn0024308	Smr	X	12632693	0.990197	117.001	1	121.34	1	79.8346	1	130.078	0.990204	109.042	1	113.129	1	75.2731	1	121.023	T	G	INTRON	nan	nan	nan
FBgn0024308	Smr	X	12633157	1	126.192	1	131.303	1	84.4505	1	128.215	1	119.462	1	124.184	1	80.6282	1	121.332	T	C	INTRON	nan	nan	nan
FBgn0024308	Smr	X	12634340	1	75.6394	1	79.4215	1	41.6673	1	79.1604	1	71.3018	1	74.7762	1	39.7802	1	74.5365	A	T	INTRON	nan	nan	nan
FBgn0024308	Smr	X	12634364	1	71.6586	1	69.4129	1	39.4379	1	71.6586	1	68.6247	1	66.5121	1	38.1222	1	68.6247	T	C	INTRON	nan	nan	nan
FBgn0024308	Smr	X	12634979	1	116.816	1	132.321	1	92.9085	1	129.111	1	115.662	1	130.943	1	92.0754	1	127.78	C	A	INTRON	nan	nan	nan
FBgn0024308	Smr	X	12636151	1	65.1669	1	65.844	1	44.7525	1	63.7845	0.983217	62.3627	0.983214	63.0196	0.983376	42.5592	0.983224	61.0214	C	T	UPSTREAM	43_bases	nan	nan
FBgn0024308	Smr	X	12636151	1	65.1669	1	65.844	1	44.7525	1	63.7845	0.983217	62.3627	0.983214	63.0196	0.983376	42.5592	0.983224	61.0214	C	T	INTRON	nan	nan	nan
FBgn0024308	Smr	X	12636233	1	49.9633	1	59.643	1	36.4596	1	59.2925	1	49.1555	1	58.6064	1	35.9385	1	58.2644	T	C	UPSTREAM	125_bases	nan	nan
FBgn0024308	Smr	X	12636233	1	49.9633	1	59.643	1	36.4596	1	59.2925	1	49.1555	1	58.6064	1	35.9385	1	58.2644	T	C	INTRON	nan	nan	nan
FBgn0024308	Smr	X	12636683	0.994122	176.648	0.99412	185.225	0.99414	126.311	0.994118	199.752	0.986977	165.608	0.986973	173.533	0.987016	118.855	0.986971	186.932	T	G	UPSTREAM	575_bases	nan	nan
FBgn0024308	Smr	X	12636683	0.994122	176.648	0.99412	185.225	0.99414	126.311	0.994118	199.752	0.986977	165.608	0.986973	173.533	0.987016	118.855	0.986971	186.932	T	G	UPSTREAM	207_bases	nan	nan
FBgn0024308	Smr	X	12636871	1	155.957	1	166.193	1	105.164	1	166.785	1	156.235	1	166.497	1	105.322	1	167.091	G	T	UPSTREAM	763_bases	nan	nan
FBgn0024308	Smr	X	12636871	1	155.957	1	166.193	1	105.164	1	166.785	1	156.235	1	166.497	1	105.322	1	167.091	G	T	UPSTREAM	395_bases	nan	nan
FBgn0024308	Smr	X	12636932	0.992453	168.286	0.992453	169.079	0.992476	111.944	0.992453	166.144	0.990654	149.792	0.990654	150.464	0.990675	101.415	0.990654	147.975	C	A	UPSTREAM	456_bases	nan	nan
FBgn0024308	Smr	X	12636932	0.992453	168.286	0.992453	169.079	0.992476	111.944	0.992453	166.144	0.990654	149.792	0.990654	150.464	0.990675	101.415	0.990654	147.975	C	A	UPSTREAM	824_bases	nan	nan
FBgn0024308	Smr	X	12637021	1	172.42	1	172.42	1	108.509	1	171.55	1	164.674	1	164.674	1	104.483	1	163.86	C	A	UPSTREAM	913_bases	nan	nan
FBgn0024308	Smr	X	12637021	1	172.42	1	172.42	1	108.509	1	171.55	1	164.674	1	164.674	1	104.483	1	163.86	C	A	UPSTREAM	545_bases	nan	nan
FBgn0024308	Smr	X	12637024	1	173.418	1	172.212	1	108.911	1	176.673	1	166.279	1	165.144	1	105.211	1	169.343	C	T	UPSTREAM	916_bases	nan	nan
FBgn0024308	Smr	X	12637024	1	173.418	1	172.212	1	108.911	1	176.673	1	166.279	1	165.144	1	105.211	1	169.343	C	T	UPSTREAM	548_bases	nan	nan
FBgn0024315	Picot	2R	12554408	0.993569	184.541	0.986527	173.386	0.993588	129.596	0.908881	166.981	0.992367	168.818	0.985329	158.765	0.992385	120.023	0.907782	151.675	G	C	INTRON	nan	nan	nan
FBgn0024941	RSG7	X	16733253	1	102.786	1	106.84	1	79.3595	1	109.059	1	100.634	1	104.567	1	77.8682	1	106.718	T	G	UTR_3_PRIME	nan	nan	nan
FBgn0024941	RSG7	X	16733419	1	78.0296	0.984734	81.4515	1	59.6451	1	90.1277	1	77.2618	0.984734	80.6355	1	59.1198	1	89.1853	G	A	UTR_3_PRIME	nan	nan	nan
FBgn0024941	RSG7	X	16735255	1	157.967	1	165.144	1	105.297	1	176.319	1	147.849	1	154.371	1	99.5735	1	164.503	T	C	SYNONYMOUS_CODING	nan	V/V	gtA/gtG
FBgn0024941	RSG7	X	16735506	1	143.878	1	152.302	1	98.8391	1	154.463	1	138.095	1	146.033	1	95.434	1	148.067	A	T	INTRON	nan	nan	nan
FBgn0024941	RSG7	X	16735551	0.989364	107.117	0.989362	114.394	0.989407	79.0538	0.989362	120.023	1	109.669	1	117.032	1	81.2662	1	122.725	T	C	INTRON	nan	nan	nan
FBgn0024941	RSG7	X	16735553	1	107.509	1	113.568	1	81.075	1	121.596	1	108.363	1	114.491	1	81.6462	1	122.614	A	T	INTRON	nan	nan	nan
FBgn0024941	RSG7	X	16735557	0.978494	108.186	0.989071	109.068	0.989115	80.1465	0.989071	117.885	0.989306	108.795	1	109.684	1	80.543	1	118.573	C	T	INTRON	nan	nan	nan
FBgn0024941	RSG7	X	16735574	0.987654	93.9625	0.987654	96.8499	0.987697	73.7687	0.987654	106.078	1	94.0223	1	96.842	1	74.2522	1	105.844	T	A	INTRON	nan	nan	nan
FBgn0024941	RSG7	X	16735576	1	95.5686	1	98.8515	1	76.6265	1	111.092	1	92.8589	1	96.0089	1	74.6443	1	107.738	A	T	INTRON	nan	nan	nan
FBgn0024941	RSG7	X	16735745	1	90.1619	1	93.4432	1	62.1244	1	92.8589	1	88.3685	1	91.5565	1	61.0649	1	90.9889	T	A	INTRON	nan	nan	nan
FBgn0024941	RSG7	X	16736564	1	142.117	1	143.28	1	98.0323	1	151.854	1	146.942	1	148.162	1	100.865	1	157.162	C	T	INTRON	nan	nan	nan
FBgn0024941	RSG7	X	16736961	1	204.55	1	198.455	1	138.353	1	207.966	1	191.28	1	185.74	1	130.703	1	194.382	A	T	INTRON	nan	nan	nan
FBgn0024941	RSG7	X	16737118	1	163.092	1	189.412	1	123.978	1	169.455	0.99251	153.842	0.992509	178.416	0.992529	117.144	0.992509	159.791	T	G	INTRON	nan	nan	nan
FBgn0024941	RSG7	X	16737136	0.962837	141.417	0.957151	167.889	0.962956	101.798	0.962836	141.726	0.991525	140.329	0.985852	164.994	0.991551	102.802	0.991525	140.619	A	G	INTRON	nan	nan	nan
FBgn0024941	RSG7	X	16739378	0.976959	99.5577	0.987578	105.472	0.987648	65.0249	0.987578	109.067	0.989312	103.79	1	109.922	1	68.0348	1	113.65	A	G	UPSTREAM	979_bases	nan	nan
FBgn0024944	Oamb	3R	16537846	1	132.759	0.991673	128.353	1	70.6651	1	131.454	1	128.516	0.991676	124.231	1	68.9226	1	127.27	T	A	INTRON	nan	nan	nan
FBgn0024944	Oamb	3R	16538102	1	148.669	1	151.226	1	86.8178	1	152.065	1	158.555	1	161.36	1	91.3813	1	162.28	A	G	INTRON	nan	nan	nan
FBgn0024963	GluClalpha	3R	15564264	1	120.161	1	115.079	1	85.6646	0.991117	122.651	1	121.397	1	116.241	1	86.4275	0.991116	123.95	T	C	INTRON	nan	nan	nan
FBgn0024963	GluClalpha	3R	15565684	1	109.989	1	118.12	1	82.467	0.930334	111.529	1	109.377	1	117.442	1	82.0603	0.930338	110.823	A	G	INTRON	nan	nan	nan
FBgn0024997	CG2681	X	2606149	0.994221	195.028	1	172.124	1	131.532	0.987462	186.346	0.994222	193.407	1	170.768	1	130.607	0.987462	184.826	A	G	DOWNSTREAM	448_bases	nan	nan
FBgn0024997	CG2681	X	2606188	1	170.087	0.992218	159.293	1	121.38	1	184.749	1	174.898	0.992218	163.671	1	124.344	1	190.17	G	A	DOWNSTREAM	487_bases	nan	nan
FBgn0024998	CG2685	X	2606149	0.994221	195.028	1	172.124	1	131.532	0.987462	186.346	0.994222	193.407	1	170.768	1	130.607	0.987462	184.826	A	G	SYNONYMOUS_CODING	nan	T/T	acT/acC
FBgn0024998	CG2685	X	2606188	1	170.087	0.992218	159.293	1	121.38	1	184.749	1	174.898	0.992218	163.671	1	124.344	1	190.17	G	A	SYNONYMOUS_CODING	nan	G/G	ggC/ggT
FBgn0025641	DAAM	X	1196436	1	135.72	1	145.982	1	106.721	1	145.212	1	139.745	1	150.452	1	109.571	1	149.648	T	C	INTRON	nan	nan	nan
FBgn0025641	DAAM	X	1196493	1	87.7591	1	102.68	1	74.876	1	97.6532	1	86.8692	1	101.568	1	74.1657	1	96.6172	C	T	INTRON	nan	nan	nan
FBgn0025641	DAAM	X	1200655	1	162.984	1	172.807	1	114.822	0.993486	177.876	1	166.476	1	176.607	1	116.939	0.993485	181.836	C	T	INTRON	nan	nan	nan
FBgn0025680	cry	3R	15037321	1	100.383	1	92.3714	1	72.9141	1	105.918	1	107.997	1	99.1213	1	77.7168	1	114.149	C	A	UPSTREAM	594_bases	nan	nan
FBgn0025803	SNF4Agamma	3R	16984791	1	108.137	1	113.859	1	81.9608	1	113.859	1	109.282	1	115.092	1	82.7326	1	115.092	T	C	INTRON	nan	nan	nan
FBgn0025803	SNF4Agamma	3R	16984893	1	94.0769	1	99.8014	1	69.7127	1	108.527	1	89.0644	1	94.3537	1	66.4246	1	102.397	T	C	INTRON	nan	nan	nan
FBgn0025803	SNF4Agamma	3R	17005152	1	122.553	1	117.552	1	74.8747	0.93133	120.893	1	114.696	1	110.143	1	70.9289	0.931369	112.327	C	T	INTRON	nan	nan	nan
FBgn0025803	SNF4Agamma	3R	17005255	1	88.716	1	101.706	1	73.1526	0.930233	96.3663	1	85.8038	1	98.1742	1	70.9308	0.930233	92.7437	A	T	INTRON	nan	nan	nan
FBgn0025803	SNF4Agamma	3R	17005257	0.983194	87.8843	1	102.644	1	72.3221	0.929412	95.1843	0.983194	85.1817	1	99.2788	1	70.2661	0.929412	91.833	T	C	INTRON	nan	nan	nan
FBgn0025803	SNF4Agamma	3R	17005480	1	87.9145	1	98.3716	1	56.1625	0.925466	87.0673	0.986409	80.0333	0.986395	89.1508	0.986533	51.9266	0.912405	78.4118	G	A	INTRON	nan	nan	nan
FBgn0025803	SNF4Agamma	3R	17005531	0.983608	83.0165	0.986112	90.8989	1	58.5254	0.904762	78.6313	0.983608	85.2954	0.986112	93.4938	1	59.9144	0.904762	81.0395	A	G	INTRON	nan	nan	nan
FBgn0025803	SNF4Agamma	3R	17005531	0.983608	83.0165	0.986112	90.8989	1	58.5254	0.904762	78.6313	0.983608	85.2954	0.986112	93.4938	1	59.9144	0.904762	81.0395	A	G	UPSTREAM	979_bases	nan	nan
FBgn0025803	SNF4Agamma	3R	17005531	0.983608	83.0165	0.986112	90.8989	1	58.5254	0.904762	78.6313	0.983608	85.2954	0.986112	93.4938	1	59.9144	0.904762	81.0395	A	G	UPSTREAM	988_bases	nan	nan
FBgn0025803	SNF4Agamma	3R	17005558	0.986776	79.0765	0.986759	86.5578	0.986868	56.1905	0.915303	74.6008	1	86.5299	1	95.0571	1	60.7538	0.928058	82.2499	A	G	INTRON	nan	nan	nan
FBgn0025803	SNF4Agamma	3R	17005558	0.986776	79.0765	0.986759	86.5578	0.986868	56.1905	0.915303	74.6008	1	86.5299	1	95.0571	1	60.7538	0.928058	82.2499	A	G	UPSTREAM	961_bases	nan	nan
FBgn0025803	SNF4Agamma	3R	17005558	0.986776	79.0765	0.986759	86.5578	0.986868	56.1905	0.915303	74.6008	1	86.5299	1	95.0571	1	60.7538	0.928058	82.2499	A	G	UPSTREAM	952_bases	nan	nan
FBgn0025803	SNF4Agamma	3R	17005687	1	123.145	1	127.46	1	85.4473	0.939313	131.118	1	115.662	1	119.605	1	80.9671	0.939349	122.257	C	G	UPSTREAM	823_bases	nan	nan
FBgn0025803	SNF4Agamma	3R	17005687	1	123.145	1	127.46	1	85.4473	0.939313	131.118	1	115.662	1	119.605	1	80.9671	0.939349	122.257	C	G	UPSTREAM	832_bases	nan	nan
FBgn0025803	SNF4Agamma	3R	17005687	1	123.145	1	127.46	1	85.4473	0.939313	131.118	1	115.662	1	119.605	1	80.9671	0.939349	122.257	C	G	UPSTREAM	876_bases	nan	nan
FBgn0025803	SNF4Agamma	3R	17005687	1	123.145	1	127.46	1	85.4473	0.939313	131.118	1	115.662	1	119.605	1	80.9671	0.939349	122.257	C	G	INTRON	nan	nan	nan
FBgn0025803	SNF4Agamma	3R	17005732	1	116.308	1	112.504	1	81.3367	0.917729	115.507	1	110.516	1	106.977	1	77.8334	0.917771	109.272	T	A	UPSTREAM	831_bases	nan	nan
FBgn0025803	SNF4Agamma	3R	17005732	1	116.308	1	112.504	1	81.3367	0.917729	115.507	1	110.516	1	106.977	1	77.8334	0.917771	109.272	T	A	INTRON	nan	nan	nan
FBgn0025803	SNF4Agamma	3R	17005732	1	116.308	1	112.504	1	81.3367	0.917729	115.507	1	110.516	1	106.977	1	77.8334	0.917771	109.272	T	A	UPSTREAM	778_bases	nan	nan
FBgn0025803	SNF4Agamma	3R	17005732	1	116.308	1	112.504	1	81.3367	0.917729	115.507	1	110.516	1	106.977	1	77.8334	0.917771	109.272	T	A	UPSTREAM	787_bases	nan	nan
FBgn0025803	SNF4Agamma	3R	17021487	1	115.972	1	130.84	1	80.4685	0.918631	114.166	1	121.073	1	136.91	1	83.4878	0.918596	119.906	G	A	INTRON	nan	nan	nan
FBgn0025803	SNF4Agamma	3R	17021491	1	115.707	1	132.182	1	85.0842	0.926297	116.957	0.990702	120.962	0.990698	138.551	0.990739	88.4638	0.917306	123.035	C	A	INTRON	nan	nan	nan
FBgn0025803	SNF4Agamma	3R	17021542	0.990992	130.131	0.984385	135.674	1	90.4796	0.920113	130.27	0.990991	134.833	0.98438	140.84	1	93.2723	0.920087	135.629	T	C	INTRON	nan	nan	nan
FBgn0025803	SNF4Agamma	3R	17021543	1	131.333	0.976576	134.517	1	91.0158	0.927712	132.768	1	136.322	0.976569	139.591	1	93.7783	0.92769	138.161	C	T	INTRON	nan	nan	nan
FBgn0025803	SNF4Agamma	3R	17021549	0.991267	134.339	0.9834	139.792	0.991308	90.4493	0.918809	133.983	1	138.728	0.992096	144.526	1	92.9411	0.927204	138.949	T	A	INTRON	nan	nan	nan
FBgn0025803	SNF4Agamma	3R	17034041	0.991345	131.538	1	131.538	1	91.5863	1	125.605	0.99135	124.013	1	124.013	1	87.0683	1	118.555	C	T	INTRON	nan	nan	nan
FBgn0025803	SNF4Agamma	3R	17034041	0.991345	131.538	1	131.538	1	91.5863	1	125.605	0.99135	124.013	1	124.013	1	87.0683	1	118.555	C	T	UPSTREAM	159_bases	nan	nan
FBgn0025809	Paf-AHalpha	X	15678652	1	186.636	1	189.957	1	124.058	1	188.308	0.994303	199.912	0.994302	203.629	0.994323	130.607	0.994303	201.783	T	G	INTRON	nan	nan	nan
FBgn0025809	Paf-AHalpha	X	15678673	1	186.926	1	177.435	1	123.097	1	179.327	0.994221	195.014	0.994223	184.796	0.994242	126.727	0.994223	186.832	C	T	INTRON	nan	nan	nan
FBgn0025809	Paf-AHalpha	X	15678674	0.994066	193.744	1	181.046	1	128.489	1	184.183	0.988352	201.2	0.994273	187.627	0.99429	131.817	0.994272	190.977	T	C	INTRON	nan	nan	nan
FBgn0025833	CG8910	2R	12765267	1	146.939	1	154.878	1	118.129	0.907735	148.283	1	145.353	1	153.168	1	116.966	0.907743	146.425	T	C	SYNONYMOUS_CODING	nan	S/S	tcA/tcG
FBgn0025833	CG8910	2R	12777043	1	142.273	1	133.389	0.984128	97.5713	0.911661	120.629	1	134.66	1	126.439	0.984128	93.0997	0.911705	113.747	G	T	INTRON	nan	nan	nan
FBgn0025833	CG8910	2R	12777255	1	136.637	1	129.79	1	95.7268	0.909465	121.098	1	143.007	1	135.704	1	99.5489	0.909465	127.245	G	A	INTRON	nan	nan	nan
FBgn0025833	CG8910	2R	12779658	1	128.917	1	137.096	1	95.6737	0.901946	119.041	1	109.506	1	115.965	1	82.8174	0.902112	99.0312	T	A	INTRON	nan	nan	nan
FBgn0026076	UBL3	X	15743260	1	119.01	0.989848	116.895	1	79.035	1	122.516	0.989529	113.936	0.979432	111.906	0.989584	75.5012	0.989529	117.299	T	C	DOWNSTREAM	701_bases	nan	nan
FBgn0026076	UBL3	X	15744046	0.989083	97.7319	1	98.519	1	56.6656	1	97.9953	0.989091	92.4468	1	93.1738	1	54.2062	1	92.6902	G	A	DOWNSTREAM	302_bases	nan	nan
FBgn0026076	UBL3	X	15744046	0.989083	97.7319	1	98.519	1	56.6656	1	97.9953	0.989091	92.4468	1	93.1738	1	54.2062	1	92.6902	G	A	UTR_3_PRIME	nan	nan	nan
FBgn0026076	UBL3	X	15744539	1	39.3791	1	45.5677	1	34.8785	1	54.9182	1	38.3363	1	44.2883	1	33.9979	1	53.2546	A	G	INTRON	nan	nan	nan
FBgn0026076	UBL3	X	15744546	0.974563	33.3288	0.974404	40.5105	0.974586	32.5099	0.974359	47.4052	0.972412	32.0324	0.97224	38.82	0.972438	31.2565	0.972222	45.3091	A	T	INTRON	nan	nan	nan
FBgn0026076	UBL3	X	15747760	1	176.218	1	171.854	1	125.446	1	174.057	1	186.88	1	182.136	1	131.969	1	184.53	T	C	UPSTREAM	562_bases	nan	nan
FBgn0026076	UBL3	X	15747760	1	176.218	1	171.854	1	125.446	1	174.057	1	186.88	1	182.136	1	131.969	1	184.53	T	C	UPSTREAM	571_bases	nan	nan
FBgn0026149	BCL7-like	X	9251726	0.993808	196.281	1	193.683	1	131.332	1	204.08	0.975347	182.805	0.981541	180.774	0.981603	121.958	0.981538	190.558	C	A	UTR_3_PRIME	nan	nan	nan
FBgn0026192	par-6	X	17596696	1	103.585	1	104.529	1	73.524	1	109.083	1	99.7845	1	100.68	1	71.1806	1	104.993	C	T	UPSTREAM	666_bases	nan	nan
FBgn0026192	par-6	X	17597185	0.988772	97.0493	0.988764	104.416	0.988847	64.5202	0.988771	97.3715	1	100.619	1	107.895	1	67.1856	1	100.95	G	A	UPSTREAM	177_bases	nan	nan
FBgn0026192	par-6	X	17597552	1	116.006	1	118.392	1	82.7671	1	119.849	0.990525	117.787	0.990523	120.277	0.990568	83.2565	0.990522	121.798	G	T	UTR_5_PRIME	nan	nan	nan
FBgn0026192	par-6	X	17597553	1	115.702	1	118.62	1	84.0065	1	120.881	0.990387	117.555	0.990385	120.601	0.990427	84.5897	0.990385	122.966	G	T	UTR_5_PRIME	nan	nan	nan
FBgn0026192	par-6	X	17600302	1	123.05	1	132.741	1	79.734	1	140.445	1	134.619	1	145.663	1	85.9231	1	154.476	T	A	UTR_3_PRIME	nan	nan	nan
FBgn0026192	par-6	X	17601184	1	88.7835	1	89.0308	1	57.1801	1	98.7485	1	95.9635	1	96.2398	1	60.9883	1	107.125	T	C	DOWNSTREAM	55_bases	nan	nan
FBgn0026313	X11L	X	17493773	1	113.565	1	121.442	1	91.6287	1	122.516	1	112.885	1	120.693	1	91.1269	1	121.758	G	C	INTRON	nan	nan	nan
FBgn0026313	X11L	X	17495213	0.992424	167.898	0.992426	151.388	0.992452	108.038	0.992424	174.927	1	179.414	1	161.297	1	114.13	1	187.15	G	A	NON_SYNONYMOUS_CODING	nan	G/D	gGc/gAc
FBgn0026313	X11L	X	17497927	0.992032	150.242	0.992032	151.12	0.992057	109.25	0.992032	151.701	0.991903	147.215	0.991903	148.083	0.991927	106.706	0.991903	148.657	G	T	INTRON	nan	nan	nan
FBgn0026313	X11L	X	17499443	1	125.062	1	121.057	1	80.0074	1	128.128	0.990338	127.73	0.990338	123.524	0.990388	80.6562	0.990338	130.953	A	G	UTR_3_PRIME	nan	nan	nan
FBgn0026319	Traf4	2L	4362951	0.986821	177.325	1	161.715	1	110.36	1	185.991	0.986828	164.944	1	150.843	1	104.003	1	172.748	T	C	INTRON	nan	nan	nan
FBgn0026319	Traf4	2L	4362958	1	178.506	0.984283	163.552	1	111.956	1	185.946	0.992565	165.254	0.976909	151.628	0.992596	104.258	0.992565	172.018	T	C	INTRON	nan	nan	nan
FBgn0026319	Traf4	2L	4362972	1	168.239	1	163.938	1	111.192	1	177.627	1	160.186	1	156.176	1	106.701	1	169.21	G	C	INTRON	nan	nan	nan
FBgn0026319	Traf4	2L	4362999	1	155.903	1	157.314	1	109.156	1	161.45	1	153.862	1	155.246	1	107.924	1	159.305	C	T	INTRON	nan	nan	nan
FBgn0026319	Traf4	2L	4363003	1	159.399	1	162.126	1	113.3	1	168.047	1	155.954	1	158.596	1	111.176	1	164.332	G	A	INTRON	nan	nan	nan
FBgn0026319	Traf4	2L	4363289	1	126.217	1	133.332	1	87.6363	1	130.554	1	122.166	1	128.953	1	85.2188	1	126.305	A	G	INTRON	nan	nan	nan
FBgn0026319	Traf4	2L	4363375	1	87.7445	1	97.7319	1	56.6656	1	94.4821	1	88.3249	1	98.4089	1	56.978	1	95.1272	G	A	INTRON	nan	nan	nan
FBgn0026319	Traf4	2L	4369652	0.989586	108.281	0.989584	110.421	0.989632	78.4599	0.989583	121.128	0.989131	105.633	0.98913	108.3	0.989179	76.9626	0.98913	118.38	C	A	INTRON	nan	nan	nan
FBgn0026319	Traf4	2L	4369662	0.990203	110.695	0.979562	111.286	0.99025	78.2126	0.990196	125.104	0.978672	105.321	0.968088	105.757	0.978775	74.8935	0.978667	118.728	G	T	INTRON	nan	nan	nan
FBgn0026319	Traf4	2L	4369767	1	100.123	0.989131	111.688	1	77.3803	1	116.008	1	86.5667	0.989146	95.9184	1	67.8818	1	99.3883	G	A	INTRON	nan	nan	nan
FBgn0026319	Traf4	2L	4369770	1	100.85	0.989305	113.493	1	78.3763	1	118.707	1	88.3598	0.989318	98.7792	1	69.5651	1	103.048	A	T	INTRON	nan	nan	nan
FBgn0026319	Traf4	2L	4373719	0.988894	100.159	0.988889	106.485	0.98894	74.8701	0.988889	111.239	0.989537	103.219	0.98953	109.822	0.989581	76.9012	0.989529	114.79	T	G	INTRON	nan	nan	nan
FBgn0026319	Traf4	2L	4374253	1	131.53	1	127.182	1	87.2559	1	136.171	0.990698	132.81	0.990698	128.319	0.990738	87.2421	0.990698	137.607	C	G	INTRON	nan	nan	nan
FBgn0026319	Traf4	2L	4374580	0.99222	145.918	1	146.769	1	92.6228	1	143.903	0.992225	136.305	1	137.077	1	87.5491	1	134.476	G	A	INTRON	nan	nan	nan
FBgn0026319	Traf4	2L	4374584	1	144.643	1	145.762	1	91.9546	1	142.365	1	138.367	1	139.417	1	88.6446	1	136.229	C	A	INTRON	nan	nan	nan
FBgn0026319	Traf4	2L	4374597	1	152.987	1	148.677	1	95.3802	1	150.315	1	148.466	1	144.336	1	93.066	1	145.906	G	A	INTRON	nan	nan	nan
FBgn0026319	Traf4	2L	4375403	0.994139	180.586	0.993105	166.717	1	113.295	1	168.438	0.986471	173.426	0.985441	160.125	0.992333	108.758	0.992308	161.777	C	G	INTRON	nan	nan	nan
FBgn0026319	Traf4	2L	4375489	1	165.817	0.991936	161.39	1	111.499	1	169.119	1	155.961	0.991936	151.903	1	105.859	1	158.984	T	C	INTRON	nan	nan	nan
FBgn0026319	Traf4	2L	4375509	1	153.328	1	151.615	1	114.416	1	163.419	1	151.997	1	150.305	1	113.538	1	161.961	C	T	INTRON	nan	nan	nan
FBgn0026319	Traf4	2L	4376064	0.990872	120.672	0.990868	127.19	0.990925	78.5967	0.990868	131.862	0.9901	117.505	0.990099	123.652	0.990158	77.5537	0.990099	128.049	T	A	INTRON	nan	nan	nan
FBgn0026319	Traf4	2L	4376088	0.990869	125.07	0.990868	137.381	0.990909	87.4931	0.990868	131.577	0.99005	121.34	0.99005	132.882	0.990091	85.8565	0.99005	127.445	T	C	INTRON	nan	nan	nan
FBgn0026319	Traf4	2L	4376217	1	147.849	1	146.661	1	86.1562	1	149.315	0.991701	145.686	0.991701	144.522	0.991754	85.1494	0.991701	147.122	G	A	INTRON	nan	nan	nan
FBgn0026319	Traf4	2L	4377535	1	126.097	1	119.607	1	84.3151	1	128.167	1	109.282	1	103.98	1	74.6758	1	110.969	G	C	INTRON	nan	nan	nan
FBgn0026319	Traf4	2L	4377616	0.99216	143.439	1	137.643	1	97.7574	1	143.439	0.992157	149.969	1	144.079	1	101.692	1	149.969	A	T	INTRON	nan	nan	nan
FBgn0026319	Traf4	2L	4377616	0.99216	143.439	1	137.643	1	97.7574	1	143.439	0.992157	149.969	1	144.079	1	101.692	1	149.969	A	T	UPSTREAM	924_bases	nan	nan
FBgn0026319	Traf4	2L	4377705	1	130.317	1	132.923	1	96.1577	1	136.085	1	124.388	1	126.525	1	92.2965	1	129.781	A	G	INTRON	nan	nan	nan
FBgn0026319	Traf4	2L	4377705	1	130.317	1	132.923	1	96.1577	1	136.085	1	124.388	1	126.525	1	92.2965	1	129.781	A	G	UPSTREAM	835_bases	nan	nan
FBgn0026319	Traf4	2L	4378039	1	140.39	0.99005	123.892	1	89.2394	1	138.758	0.991561	143.511	0.98166	126.209	0.991603	90.0837	0.991561	141.797	C	T	INTRON	nan	nan	nan
FBgn0026319	Traf4	2L	4378039	1	140.39	0.99005	123.892	1	89.2394	1	138.758	0.991561	143.511	0.98166	126.209	0.991603	90.0837	0.991561	141.797	C	T	UPSTREAM	501_bases	nan	nan
FBgn0026319	Traf4	2L	4378868	0.992538	155.051	1	160.387	1	108.975	1	152.632	0.99254	150.396	1	155.583	1	106.198	1	148.155	T	G	UTR_5_PRIME	nan	nan	nan
FBgn0026319	Traf4	2L	4378868	0.992538	155.051	1	160.387	1	108.975	1	152.632	0.99254	150.396	1	155.583	1	106.198	1	148.155	T	G	INTRON	nan	nan	nan
FBgn0026319	Traf4	2L	4378893	1	165	1	167.374	1	102.571	1	165	1	158.17	1	160.404	1	99.0809	1	158.17	C	T	INTRON	nan	nan	nan
FBgn0026319	Traf4	2L	4378893	1	165	1	167.374	1	102.571	1	165	1	158.17	1	160.404	1	99.0809	1	158.17	C	T	UTR_5_PRIME	nan	nan	nan
FBgn0026319	Traf4	2L	4378971	1	173.695	1	164.793	1	115.317	0.993978	185.945	0.993334	174.283	0.993337	165.339	0.99336	115.645	0.987351	186.593	G	A	SYNONYMOUS_CODING	nan	Q/Q	caG/caA
FBgn0026319	Traf4	2L	4378995	0.993009	163.369	0.993009	163.053	0.99303	118.082	0.993007	179.265	1	167.311	1	166.984	1	120.558	1	183.771	G	A	SYNONYMOUS_CODING	nan	L/L	ctG/ctA
FBgn0026319	Traf4	2L	4379076	0.99278	169.357	0.992781	160.141	0.992799	121.798	0.99278	171.62	0.993243	175.222	0.993246	165.551	0.993263	125.449	0.993243	177.598	C	G	SYNONYMOUS_CODING	nan	R/R	cgC/cgG
FBgn0026319	Traf4	2L	4379163	0.994238	195.932	1	185.344	1	122.746	1	195.283	0.994238	194.657	1	184.183	1	122.1	1	194.031	C	A	SYNONYMOUS_CODING	nan	G/G	ggC/ggA
FBgn0026319	Traf4	2L	4379874	1	198.831	1	180.729	1	131.33	1	204.53	1	199.481	1	181.295	1	131.689	1	205.206	A	G	SYNONYMOUS_CODING	nan	T/T	acA/acG
FBgn0026319	Traf4	2L	4381190	0.983832	143.791	0.983249	138.487	0.991368	101.798	0.991342	143.519	0.983757	143.13	0.983174	137.859	0.991292	101.392	0.991266	142.859	G	C	DOWNSTREAM	465_bases	nan	nan
FBgn0026319	Traf4	2L	4381323	1	142.099	1	156.433	1	104.727	1	157.568	1	141.822	1	156.116	1	104.548	1	157.248	A	G	DOWNSTREAM	598_bases	nan	nan
FBgn0026319	Traf4	2L	4381341	1	141.516	0.992455	150.098	1	102.726	1	152.342	1	142.678	0.992455	151.363	1	103.462	1	153.635	A	G	DOWNSTREAM	616_bases	nan	nan
FBgn0026319	Traf4	2L	4381345	0.991526	146.365	1	156.857	1	104.83	1	158.896	0.991526	145.526	1	155.931	1	104.309	1	157.953	T	C	DOWNSTREAM	620_bases	nan	nan
FBgn0026319	Traf4	2L	4381393	1	144.256	1	149.844	1	103.369	1	150.983	1	143.957	1	149.529	1	103.183	1	150.663	C	T	DOWNSTREAM	668_bases	nan	nan
FBgn0026319	Traf4	2L	4381402	1	147.438	1	149.42	1	103.521	1	150.257	0.992032	148.445	0.992032	150.482	0.99206	103.456	0.992032	151.343	A	G	DOWNSTREAM	677_bases	nan	nan
FBgn0026374	Rhp	X	15683378	0.990528	115.962	0.981477	126.192	0.990587	75.8784	0.990522	125.31	1	120.993	0.990868	131.876	1	78.6236	1	130.937	A	G	INTRON	nan	nan	nan
FBgn0026374	Rhp	X	15683741	0.993711	186.55	0.993713	178.192	0.993738	116.171	0.993711	185.95	1	186.004	1	177.522	1	116.586	1	185.122	T	G	INTRON	nan	nan	nan
FBgn0026374	Rhp	X	15683790	1	179.24	1	171.611	1	113.33	1	172.215	1	180.19	1	172.503	1	113.824	1	173.111	T	A	INTRON	nan	nan	nan
FBgn0026374	Rhp	X	15683838	0.986281	165.802	1	163.177	1	103.186	1	165.224	0.978843	162.084	0.992509	159.501	0.992544	100.461	0.992509	161.516	C	T	INTRON	nan	nan	nan
FBgn0026374	Rhp	X	15685815	1	149.779	1	138.348	1	118.535	1	155.981	1	143.054	1	132.339	1	113.704	1	149.139	C	T	SYNONYMOUS_CODING	nan	F/F	ttC/ttT
FBgn0026374	Rhp	X	15685824	1	138.244	0.99	126.841	0.986756	108.734	1	143.477	0.982301	131.665	0.9724	120.653	0.969214	103.165	0.982301	136.716	A	G	SYNONYMOUS_CODING	nan	A/A	gcA/gcG
FBgn0026374	Rhp	X	15685911	0.99306	156.759	0.993059	158.43	0.993084	112.17	0.993056	168.293	1	156.759	1	158.43	1	112.17	1	168.293	T	C	SYNONYMOUS_CODING	nan	L/L	ctT/ctC
FBgn0026374	Rhp	X	15685947	0.992601	138.519	0.975185	144.862	0.992631	99.092	0.992593	158.079	1	133.71	0.982458	139.738	1	96.0938	1	152.278	T	C	INTRON	nan	nan	nan
FBgn0026374	Rhp	X	15688002	1	39.807	1	39.807	1	32.351	1	39.1075	1	29.4375	1	29.4375	1	24.3889	1	28.9671	T	A	DOWNSTREAM	222_bases	nan	nan
FBgn0026374	Rhp	X	15688052	1	87.977	1	88.4292	1	66.1091	1	89.758	1	86.9135	1	87.3581	1	65.3985	1	88.6643	A	T	DOWNSTREAM	272_bases	nan	nan
FBgn0026374	Rhp	X	15688076	1	123.479	1	125.641	1	84.4754	1	124.352	1	118.562	1	120.602	1	81.6013	1	119.386	A	T	DOWNSTREAM	296_bases	nan	nan
FBgn0026374	Rhp	X	15688077	0.99244	123.731	1	126.073	1	84.9949	1	123.947	0.992443	119.603	1	121.835	1	82.5698	1	119.809	C	G	DOWNSTREAM	297_bases	nan	nan
FBgn0026374	Rhp	X	15688087	1	137.058	1	140.153	1	93.5235	1	138.976	1	132.17	1	135.108	1	90.6796	1	133.991	C	T	DOWNSTREAM	307_bases	nan	nan
FBgn0026375	RhoGAPp190	X	17535864	0.980605	108.768	0.983863	100.254	1	74.4745	0.993471	112.086	0.980614	104.605	0.983872	96.5826	1	72.1556	0.993474	107.877	A	C	INTRON	nan	nan	nan
FBgn0026375	RhoGAPp190	X	17535870	1	104.017	1	96.5492	1	69.0655	1	104.824	1	106.83	1	99.0809	1	70.6358	1	107.668	T	A	INTRON	nan	nan	nan
FBgn0026375	RhoGAPp190	X	17535885	1	87.4923	1	81.7327	1	58.4568	0.993645	87.9163	1	90.0997	1	84.1034	1	59.9317	0.993641	90.5413	A	G	INTRON	nan	nan	nan
FBgn0026375	RhoGAPp190	X	17535893	1	73.5686	1	70.0657	1	50.1617	1	74.4232	1	73.5686	1	70.0657	1	50.1617	1	74.4232	C	T	INTRON	nan	nan	nan
FBgn0026375	RhoGAPp190	X	17535945	1	65.7084	1	64.9172	1	51.7775	1	69.558	1	72.8218	1	71.911	1	56.8559	1	77.2587	T	C	SYNONYMOUS_CODING	nan	Q/Q	caA/caG
FBgn0026375	RhoGAPp190	X	17535954	1	79.9945	1	79.0984	1	59.9525	1	84.9272	1	85.6408	1	84.6558	1	63.6996	1	91.0679	G	A	SYNONYMOUS_CODING	nan	Y/Y	taC/taT
FBgn0026375	RhoGAPp190	X	17536111	1	119.556	1	117.972	1	82.2538	0.993357	120.076	1	136.089	1	134.185	1	91.8203	0.993348	136.713	A	C	INTRON	nan	nan	nan
FBgn0026375	RhoGAPp190	X	17536273	1	190.811	1	183.623	1	135.569	1	189.123	1	190.163	1	183.011	1	135.172	1	188.483	G	A	INTRON	nan	nan	nan
FBgn0026375	RhoGAPp190	X	17536282	0.99412	187.484	1	183.344	1	136.295	1	184.183	0.975226	188.897	0.981033	184.601	0.981076	135.964	0.981033	185.472	A	G	INTRON	nan	nan	nan
FBgn0026375	RhoGAPp190	X	17536294	1	183.986	1	186.222	1	134.615	1	178.801	1	193.26	1	195.66	1	140.522	1	187.698	T	A	INTRON	nan	nan	nan
FBgn0026375	RhoGAPp190	X	17536301	0.993197	179.588	0.993197	180.16	0.993213	131.672	0.993198	171.596	0.993197	179.588	0.993197	180.16	0.993213	131.672	0.993198	171.596	A	G	INTRON	nan	nan	nan
FBgn0026375	RhoGAPp190	X	17536311	1	196.189	0.994205	195.069	1	138.893	1	187.544	1	196.835	0.994205	195.71	1	139.288	1	188.15	C	A	INTRON	nan	nan	nan
FBgn0026375	RhoGAPp190	X	17538460	1	102.778	1	109.207	1	72.9259	1	118.646	1	102.185	1	108.56	1	72.5614	1	117.918	T	A	INTRON	nan	nan	nan
FBgn0026375	RhoGAPp190	X	17540133	1	101.496	1	111.574	1	70.6189	1	108.029	1	105.79	1	116.496	1	73.1726	1	112.727	C	G	INTRON	nan	nan	nan
FBgn0026375	RhoGAPp190	X	17541204	0.965541	170.944	0.965541	169.582	0.965662	109.578	0.965541	163.971	0.979933	176.713	0.979933	175.301	0.980006	113.229	0.979934	169.487	T	C	INTRON	nan	nan	nan
FBgn0026375	RhoGAPp190	X	17541213	0.993632	176.427	0.99381	178.941	1	119.27	1	176.607	0.993632	178.949	0.99381	181.515	1	120.688	1	179.095	G	T	INTRON	nan	nan	nan
FBgn0026375	RhoGAPp190	X	17541217	1	180.19	0.993612	179.615	1	118.729	1	176.996	1	179.874	0.993612	179.301	1	118.555	1	176.689	T	A	INTRON	nan	nan	nan
FBgn0026375	RhoGAPp190	X	17541234	1	182.606	0.99405	185.07	1	118.205	1	177.522	1	192.052	0.994049	194.701	1	123.253	1	186.589	A	G	INTRON	nan	nan	nan
FBgn0026375	RhoGAPp190	X	17541273	1	191.146	0.993884	189.53	1	140.315	1	191.146	1	185.862	0.993885	184.236	1	136.91	1	185.862	A	G	SYNONYMOUS_CODING	nan	R/R	cgT/cgC
FBgn0026375	RhoGAPp190	X	17541281	1	182.438	1	186.589	1	136.835	1	192.295	0.9866	176.901	0.9866	180.632	0.98663	132.362	0.9866	186.16	T	C	NON_SYNONYMOUS_CODING	nan	T/A	Acc/Gcc
FBgn0026375	RhoGAPp190	X	17544659	1	159.442	1	166.889	1	117.296	1	160.86	1	167.091	1	175.059	1	122.209	1	168.607	T	A	INTRON	nan	nan	nan
FBgn0026411	Lim1	X	8657521	1	160.128	0.910112	139.576	1	110.006	1	167.997	1	155.019	0.910112	134.786	1	107.002	1	162.528	A	G	INTRON	nan	nan	nan
FBgn0026411	Lim1	X	8663040	0.9	44.16	0.9	42.9912	0.90097	27.8363	0.9	56.9237	0.938776	51.9047	0.938782	50.4745	0.93953	32.3344	0.938776	67.5084	G	T	INTRON	nan	nan	nan
FBgn0026411	Lim1	X	8664117	0.9871	88.9605	1	93.7762	1	66.8489	1	94.0482	0.987101	88.3453	1	93.1131	1	66.4388	1	93.3823	T	G	INTRON	nan	nan	nan
FBgn0026411	Lim1	X	8664136	1	92.8202	1	102.156	1	70.2994	1	102.156	1	92.2414	1	101.492	1	69.9093	1	101.492	T	G	INTRON	nan	nan	nan
FBgn0026411	Lim1	X	8664144	1	99.7433	1	108.51	1	71.9169	1	107.121	1	94.9353	1	103.095	1	68.883	1	101.804	G	A	INTRON	nan	nan	nan
FBgn0026411	Lim1	X	8664952	0.99123	131.294	0.991238	119.43	0.991276	86.8162	0.991228	141.545	1	131.002	1	119.175	1	86.6539	1	141.22	C	G	INTRON	nan	nan	nan
FBgn0026411	Lim1	X	8679939	1	67.4151	1	66.6367	1	48.3031	1	79.0801	1	78.9263	1	77.9527	1	55.3731	1	93.6436	C	A	INTRON	nan	nan	nan
FBgn0026411	Lim1	X	8695532	1	94.5255	1	100.67	1	78.7052	1	101.546	1	88.3453	1	93.9173	1	73.9265	1	94.7111	A	C	INTRON	nan	nan	nan
FBgn0026666	l(1)G0136	X	15627987	0.990745	120.152	0.990746	117.9	0.9908	77.6175	0.990741	124.793	1	115.387	1	113.303	1	75.7256	1	119.955	A	G	UPSTREAM	326_bases	nan	nan
FBgn0026666	l(1)G0136	X	15628045	1	123.719	1	127.425	1	85.6544	1	127.425	1	114.662	1	117.985	1	80.2462	1	117.985	C	A	UPSTREAM	268_bases	nan	nan
FBgn0026666	l(1)G0136	X	15628780	0.991267	136.131	0.991267	142.701	0.991316	85.9605	0.991267	146.223	1	138.84	1	145.601	1	87.3666	1	149.226	T	C	INTRON	nan	nan	nan
FBgn0026666	l(1)G0136	X	15628781	0.991305	134.335	0.992036	138.591	1	88.6436	0.992653	144.244	0.991305	137.908	0.992034	142.397	1	90.6157	0.992651	148.273	T	C	INTRON	nan	nan	nan
FBgn0026666	l(1)G0136	X	15628901	1	134.546	0.991937	140.598	1	95.507	1	142.967	1	130.131	0.99194	135.814	1	92.7885	1	138.155	T	A	INTRON	nan	nan	nan
FBgn0026666	l(1)G0136	X	15628905	0.990476	131.796	1	142.744	1	93.7783	1	142.15	0.990476	127.041	1	137.418	1	90.8377	1	136.856	T	G	INTRON	nan	nan	nan
FBgn0026666	l(1)G0136	X	15628911	1	132.278	1	145.565	1	93.2723	1	138.846	1	127.703	1	140.324	1	90.4796	1	133.944	G	T	INTRON	nan	nan	nan
FBgn0026666	l(1)G0136	X	15628927	1	131.335	1	148.857	1	90.5831	1	143.054	1	123.495	1	139.501	1	85.9303	1	134.208	C	A	INTRON	nan	nan	nan
FBgn0026666	l(1)G0136	X	15628964	0.990994	126.125	0.990991	139.032	0.991032	90.1884	0.990991	140.39	0.990385	122.018	0.990385	134.315	0.990425	87.6326	0.990385	135.608	G	C	INTRON	nan	nan	nan
FBgn0026666	l(1)G0136	X	15629099	0.986395	176.052	1	165.003	1	106.405	1	176.363	0.986398	167.005	1	156.749	1	101.954	1	167.293	A	G	INTRON	nan	nan	nan
FBgn0026666	l(1)G0136	X	15629127	1	183.801	1	174.334	1	118.458	1	186.606	1	176.111	1	167.201	1	114.324	1	178.749	C	T	INTRON	nan	nan	nan
FBgn0026666	l(1)G0136	X	15629221	1	170.135	1	166.717	1	113.761	1	163.49	1	172.996	1	169.496	1	115.37	1	166.193	G	A	INTRON	nan	nan	nan
FBgn0027087	Aats-his	X	18412881	1	187.102	0.993356	177.325	1	126.464	1	177.922	1	197.47	0.993356	186.917	1	132.355	1	187.56	C	G	SYNONYMOUS_CODING	nan	G/G	ggC/ggG
FBgn0027087	Aats-his	X	18413383	0.994367	203.318	0.99427	201.59	1	124.848	1	210.84	0.994366	218.021	0.994269	216.111	1	132.119	1	226.342	T	C	SYNONYMOUS_CODING	nan	D/D	gaT/gaC
FBgn0027087	Aats-his	X	18413404	0.99403	203.973	1	202.716	1	123.867	1	208.897	0.99403	210.187	1	208.874	1	126.912	1	215.327	A	C	SYNONYMOUS_CODING	nan	A/A	gcA/gcC
FBgn0027087	Aats-his	X	18414447	0.985254	138.58	0.985251	141.328	0.985318	94.5352	0.98525	142.341	1	127.727	1	130.4	1	89.4721	1	131.274	G	A	UTR_3_PRIME	nan	nan	nan
FBgn0027087	Aats-his	X	18415290	1	124.228	1	116.233	0.984253	87.7003	1	124.935	1	143.921	1	134.085	0.984253	99.5057	1	144.795	G	A	DOWNSTREAM	810_bases	nan	nan
FBgn0027087	Aats-his	X	18415333	0.991498	122.953	1	125.748	1	87.6978	1	136.292	0.983801	141.906	0.992311	144.958	0.992343	98.3246	0.992308	158.165	G	C	DOWNSTREAM	853_bases	nan	nan
FBgn0027093	Aats-arg	X	15735974	0.992729	157.065	1	155.038	1	105.555	1	166.135	0.992731	151.582	1	149.655	1	102.432	1	160.197	A	G	SYNONYMOUS_CODING	nan	I/I	atT/atC
FBgn0027093	Aats-arg	X	15736079	1	191.105	1	192.188	1	134.141	1	191.377	0.993311	188.237	0.993311	189.312	0.993327	131.695	0.993311	188.506	A	G	SYNONYMOUS_CODING	nan	L/L	ctT/ctC
FBgn0027093	Aats-arg	X	15736155	1	171.312	1	176.865	1	129.378	1	184.069	1	173.111	1	178.749	1	130.582	1	186.064	T	G	NON_SYNONYMOUS_CODING	nan	D/A	gAc/gCc
FBgn0027093	Aats-arg	X	15736173	1	176.38	1	182.409	1	131.018	1	191.766	1	178.124	1	184.239	1	132.157	1	193.732	T	C	NON_SYNONYMOUS_CODING	nan	K/R	aAg/aGg
FBgn0027093	Aats-arg	X	15736192	1	197.16	1	190.781	1	135.829	0.994383	201.022	1	192.828	1	186.647	1	133.279	0.994384	196.508	A	G	SYNONYMOUS_CODING	nan	L/L	Tta/Cta
FBgn0027093	Aats-arg	X	15736334	1	195.461	1	189.05	1	131.33	1	204.264	0.993651	192.611	0.993651	186.243	0.99367	128.938	0.993651	201.354	A	G	SYNONYMOUS_CODING	nan	D/D	gaT/gaC
FBgn0027093	Aats-arg	X	15736367	0.993711	186.943	0.993712	183.872	0.993729	133.189	0.993711	195.461	1	185.444	1	182.703	1	132.45	1	194.185	C	T	SYNONYMOUS_CODING	nan	E/E	gaG/gaA
FBgn0027093	Aats-arg	X	15736748	1	188.929	1	183.64	1	136.598	1	193.176	1	200.939	1	195.165	1	144.11	1	205.58	A	T	SYNONYMOUS_CODING	nan	T/T	acT/acA
FBgn0027107	inx6	X	20138699	0.990392	114.154	0.990385	137.386	0.99041	97.4424	0.990385	138.137	0.960018	103.989	0.96	125.83	0.960095	88.2852	0.96	126.536	A	G	DOWNSTREAM	308_bases	nan	nan
FBgn0027329	Tcp-1zeta	X	15639875	0.993009	162.101	1	148.215	1	119.181	1	165.999	0.993009	163.369	1	149.33	1	119.997	1	167.311	A	G	UPSTREAM	784_bases	nan	nan
FBgn0027329	Tcp-1zeta	X	15639878	1	170.324	0.985186	159.273	1	128.108	1	172.519	1	175.428	0.985186	163.907	1	131.497	1	177.718	C	T	UPSTREAM	781_bases	nan	nan
FBgn0027329	Tcp-1zeta	X	15643523	1	79.2525	1	83.9916	1	53.4968	1	76.5498	1	79.0178	1	83.7366	1	53.3618	1	76.3264	A	G	DOWNSTREAM	517_bases	nan	nan
FBgn0027329	Tcp-1zeta	X	15643882	1	86.2091	1	93.6018	1	69.3549	1	95.5249	1	80.8004	1	87.5301	1	65.3693	1	89.2771	A	G	DOWNSTREAM	876_bases	nan	nan
FBgn0027329	Tcp-1zeta	X	15643952	1	81.4953	1	83.0326	1	58.3048	1	93.1191	1	82.1808	1	83.7366	1	58.7305	1	93.948	A	G	DOWNSTREAM	946_bases	nan	nan
FBgn0027329	Tcp-1zeta	X	15643978	1	86.5667	0.987586	88.1495	1	62.7854	1	103.58	1	80.8488	0.987598	82.1381	1	59.1401	1	96.2251	T	G	DOWNSTREAM	972_bases	nan	nan
FBgn0027329	Tcp-1zeta	X	15643998	1	94.9678	1	95.5766	1	68.2413	1	108.256	1	90.3877	1	90.955	1	65.3646	1	102.746	T	A	DOWNSTREAM	992_bases	nan	nan
FBgn0027330	l(1)G0020	X	8611860	1	167.311	1	167.311	1	123.771	0.994088	177.356	1	186.593	1	186.593	1	136.186	0.994083	198.363	G	A	SYNONYMOUS_CODING	nan	S/S	agC/agT
FBgn0027330	l(1)G0020	X	8611863	1	164.737	1	165.531	1	121.8	1	173.156	1	187.599	1	188.555	1	136.478	1	197.761	A	G	SYNONYMOUS_CODING	nan	H/H	caT/caC
FBgn0027330	l(1)G0020	X	8611875	1	152.788	1	158.361	1	114.726	1	165.825	0.993488	172.178	0.993486	178.801	0.993505	127.475	0.993485	187.698	C	T	SYNONYMOUS_CODING	nan	L/L	ctG/ctA
FBgn0027330	l(1)G0020	X	8614627	0.99095	133.078	1	132.14	1	90.4669	1	136.743	0.99095	140.591	1	139.576	1	94.782	1	144.557	C	T	UPSTREAM	351_bases	nan	nan
FBgn0027330	l(1)G0020	X	8614786	1	165.875	1	160.58	1	112.978	1	174.62	1	160.45	1	155.4	1	109.828	1	168.784	T	C	UPSTREAM	510_bases	nan	nan
FBgn0027335	Rip11	X	18532150	1	66.1532	0.982143	63.2067	0.939394	44.9	1	65.2559	1	73.7208	0.982143	70.8824	0.939394	49.5739	1	73.0254	C	A	INTRON	nan	nan	nan
FBgn0027335	Rip11	X	18537604	0.991701	142.45	1	146.06	1	96.7633	1	152.505	0.984043	145.628	0.99231	149.295	0.992345	98.5594	0.992308	155.948	T	C	INTRON	nan	nan	nan
FBgn0027348	bgm	2L	14013401	1	117.387	1	122.08	1	77.0064	1	133.783	1	116.43	1	121.067	1	76.4804	1	132.63	A	C	UPSTREAM	347_bases	nan	nan
FBgn0027492	wdb	3R	23398488	1	152.046	0.993177	163.418	1	107.68	1	163.97	1	149.066	0.993178	160.114	1	105.854	1	160.651	C	G	INTRON	nan	nan	nan
FBgn0027492	wdb	3R	23399526	1	126.187	1	118.019	1	84.2546	1	127.726	1	135.434	1	126.411	1	89.4142	1	137.137	A	G	INTRON	nan	nan	nan
FBgn0027494	RpS10a	3R	23479696	1	111.654	1	107.729	1	56.7529	1	116.909	1	100.075	1	96.7144	1	52.2142	1	104.563	G	A	DOWNSTREAM	611_bases	nan	nan
FBgn0027544	CG2217	3R	26246202	1	140.184	1	139.545	1	102.353	1	151.903	1	137.889	1	137.265	1	100.884	1	149.33	G	A	UTR_3_PRIME	nan	nan	nan
FBgn0027556	CG4928	X	16807295	0.993712	180.411	0.993714	172.307	0.993733	123.249	0.993711	193.278	1	182.022	1	173.935	1	124.922	1	194.859	G	T	UTR_5_PRIME	nan	nan	nan
FBgn0027556	CG4928	X	16808587	0.989071	110.228	1	115.092	1	69.0713	1	122.683	0.977231	102.026	0.988024	106.378	0.988106	64.8044	0.988024	113.151	A	G	INTRON	nan	nan	nan
FBgn0027556	CG4928	X	16810600	1	78.7598	1	90.247	1	51.9085	1	79.9607	1	70.7833	1	80.6079	1	47.4364	1	71.8145	T	A	INTRON	nan	nan	nan
FBgn0027556	CG4928	X	16810636	0.970607	75.4397	1	80.4449	1	41.5082	1	78.829	0.970624	72.9115	1	77.6766	1	40.4132	1	76.1388	A	G	INTRON	nan	nan	nan
FBgn0027556	CG4928	X	16811608	1	108.491	1	109.669	1	81.6353	1	116.111	1	111.18	1	112.4	1	83.425	1	119.075	G	T	INTRON	nan	nan	nan
FBgn0027556	CG4928	X	16811858	1	119.004	1	111.894	1	81.266	0.990149	116.705	1	120.515	1	113.277	1	82.1429	0.990148	118.205	T	A	INTRON	nan	nan	nan
FBgn0027556	CG4928	X	16812018	0.981483	63.4315	0.981498	59.8046	0.981553	52.2512	0.981483	77.9007	1	68.9767	1	64.8972	1	56.4436	1	85.3684	A	G	INTRON	nan	nan	nan
FBgn0027556	CG4928	X	16812259	1	91.0679	1	87.724	1	63.6464	1	100.671	1	92.5731	1	89.1508	1	64.5502	1	102.408	G	A	INTRON	nan	nan	nan
FBgn0027556	CG4928	X	16812313	1	119.63	1	115.287	1	80.3119	1	126.223	1	111.18	1	107.265	1	75.4765	1	117.11	A	T	INTRON	nan	nan	nan
FBgn0027556	CG4928	X	16814333	1	142.307	1	136.433	1	92.5059	1	151.99	1	130.193	1	125.014	1	85.8736	1	138.702	G	T	INTRON	nan	nan	nan
FBgn0027556	CG4928	X	16814364	1	149.459	1	155.376	1	98.3208	1	157.478	1	141.541	1	147.011	1	93.93	1	148.952	T	A	INTRON	nan	nan	nan
FBgn0027556	CG4928	X	16814635	1	94.0246	1	100.817	1	63.7241	1	100.173	1	80.2462	1	85.6544	1	55.6663	1	85.1425	C	T	INTRON	nan	nan	nan
FBgn0027556	CG4928	X	16815809	1	107.305	1	116.573	1	69.7547	1	118.305	1	105.072	1	114.061	1	68.5385	1	115.739	T	G	INTRON	nan	nan	nan
FBgn0027556	CG4928	X	16816992	1	158.877	1	143.953	1	91.7278	1	153.774	1	153.259	1	139.07	1	89.1447	1	148.411	C	G	INTRON	nan	nan	nan
FBgn0027556	CG4928	X	16816996	0.985276	158.381	0.983965	144.834	0.992134	94.6836	0.992095	153.397	0.993157	153.322	0.991839	140.585	1	93.0714	1	148.64	C	T	INTRON	nan	nan	nan
FBgn0027556	CG4928	X	16818482	1	121.598	1	115.704	1	83.6774	1	122.229	1	121.313	1	115.438	1	83.5096	1	121.941	C	G	UPSTREAM	711_bases	nan	nan
FBgn0027556	CG4928	X	16818482	1	121.598	1	115.704	1	83.6774	1	122.229	1	121.313	1	115.438	1	83.5096	1	121.941	C	G	INTRON	nan	nan	nan
FBgn0027556	CG4928	X	16818534	0.991715	118.314	0.981709	125.223	0.991754	83.4573	0.991707	130.622	1	117.429	0.99	124.069	1	83.5155	1	129.351	C	T	INTRON	nan	nan	nan
FBgn0027556	CG4928	X	16818534	0.991715	118.314	0.981709	125.223	0.991754	83.4573	0.991707	130.622	1	117.429	0.99	124.069	1	83.5155	1	129.351	C	T	UPSTREAM	659_bases	nan	nan
FBgn0027556	CG4928	X	16818545	0.99201	128.516	0.982734	135.829	0.992044	92.3513	0.992003	141.069	0.991498	122.953	0.982187	129.952	0.991533	88.2635	0.99149	134.964	C	T	UPSTREAM	648_bases	nan	nan
FBgn0027556	CG4928	X	16818545	0.99201	128.516	0.982734	135.829	0.992044	92.3513	0.992003	141.069	0.991498	122.953	0.982187	129.952	0.991533	88.2635	0.99149	134.964	C	T	INTRON	nan	nan	nan
FBgn0027556	CG4928	X	16818554	1	131.894	1	137.277	1	93.0721	1	139.865	0.991459	126.413	0.991456	131.577	0.991496	89.0946	0.991454	134.059	G	A	UPSTREAM	639_bases	nan	nan
FBgn0027556	CG4928	X	16818554	1	131.894	1	137.277	1	93.0721	1	139.865	0.991459	126.413	0.991456	131.577	0.991496	89.0946	0.991454	134.059	G	A	INTRON	nan	nan	nan
FBgn0027556	CG4928	X	16818564	1	138.3	1	140.848	1	94.9386	1	143.334	0.991564	133.689	0.991562	136.162	0.991601	91.5571	0.991561	138.574	C	T	INTRON	nan	nan	nan
FBgn0027556	CG4928	X	16818564	1	138.3	1	140.848	1	94.9386	1	143.334	0.991564	133.689	0.991562	136.162	0.991601	91.5571	0.991561	138.574	C	T	UPSTREAM	629_bases	nan	nan
FBgn0027556	CG4928	X	16818584	1	148.234	1	154.371	1	98.0359	1	155.931	0.992002	140.858	0.992	146.664	0.99204	93.1931	0.992	148.139	A	G	INTRON	nan	nan	nan
FBgn0027556	CG4928	X	16818584	1	148.234	1	154.371	1	98.0359	1	155.931	0.992002	140.858	0.992	146.664	0.99204	93.1931	0.992	148.139	A	G	UPSTREAM	609_bases	nan	nan
FBgn0027556	CG4928	X	16818775	1	63.5984	1	68.8506	1	48.167	1	73.763	1	63.2268	1	68.4357	1	47.9132	1	73.3062	G	C	UPSTREAM	418_bases	nan	nan
FBgn0027556	CG4928	X	16818775	1	63.5984	1	68.8506	1	48.167	1	73.763	1	63.2268	1	68.4357	1	47.9132	1	73.3062	G	C	INTRON	nan	nan	nan
FBgn0027556	CG4928	X	16819415	1	77.7234	1	85.7398	1	57.0687	1	92.9099	1	77.4003	1	85.3684	1	56.8603	1	92.4936	G	A	INTRON	nan	nan	nan
FBgn0027556	CG4928	X	16820872	1	109.809	1	119.508	1	81.4795	1	126.877	1	109.809	1	119.508	1	81.4795	1	126.877	T	A	INTRON	nan	nan	nan
FBgn0027556	CG4928	X	16821038	1	135.344	0.991342	141.953	1	94.7314	1	155.441	1	132.126	0.991342	138.509	1	92.7884	1	151.522	C	T	INTRON	nan	nan	nan
FBgn0027556	CG4928	X	16821087	0.99138	134.928	1	137.553	1	97.5252	1	146.072	0.991379	139.983	1	142.751	1	100.697	1	151.74	A	T	INTRON	nan	nan	nan
FBgn0027556	CG4928	X	16821165	0.992308	150.254	0.992308	151.163	0.992346	95.7952	0.992308	156.457	1	150.57	1	151.769	1	96.9009	1	157.002	A	C	INTRON	nan	nan	nan
FBgn0027556	CG4928	X	16821209	0.991453	140.858	0.991453	138.254	0.991493	91.0493	0.991453	151.914	0.991968	147.262	0.991969	144.536	0.992007	95.2651	0.991968	158.839	T	C	INTRON	nan	nan	nan
FBgn0027556	CG4928	X	16821224	0.990698	133.628	0.990698	125.985	0.990746	82.9834	0.990698	142.898	1	141.788	1	133.629	1	87.9362	1	151.698	C	T	INTRON	nan	nan	nan
FBgn0027556	CG4928	X	16821294	0.990338	128.34	0.990338	128.062	0.990394	79.3741	0.990338	139.983	0.990909	132.477	0.990909	132.187	0.990965	81.4548	0.990909	144.671	T	G	INTRON	nan	nan	nan
FBgn0027556	CG4928	X	16821297	1	130.647	1	127.012	1	77.1489	1	139.983	1	134.517	1	130.728	1	78.9724	1	144.257	A	C	INTRON	nan	nan	nan
FBgn0027556	CG4928	X	16821489	1	107.574	1	106.985	1	66.0483	1	118.217	1	100.823	1	100.286	1	62.6415	1	110.508	C	A	INTRON	nan	nan	nan
FBgn0027556	CG4928	X	16821509	0.988951	108.448	1	109.377	1	65.2247	1	119.732	0.988962	97.2016	1	97.9953	1	59.6749	1	106.821	A	T	INTRON	nan	nan	nan
FBgn0027556	CG4928	X	16821588	1	93.3937	1	93.7087	1	56.855	1	98.2663	1	87.0966	1	87.3817	1	53.7065	1	91.5027	T	A	INTRON	nan	nan	nan
FBgn0027556	CG4928	X	16822231	0.988104	91.0555	0.975194	92.0217	0.988171	64.8613	0.988095	103.491	1	85.6321	0.98702	86.4955	1	62.0079	1	96.7065	G	A	INTRON	nan	nan	nan
FBgn0027556	CG4928	X	16822632	1	129.102	1	120.739	1	81.6932	1	137.516	1	132.829	1	124.123	1	83.6304	1	141.597	T	C	INTRON	nan	nan	nan
FBgn0027556	CG4928	X	16822634	1	129.59	1	122.616	1	83.7973	1	135.786	1	133.078	1	125.838	1	85.6668	1	139.516	C	T	INTRON	nan	nan	nan
FBgn0027556	CG4928	X	16822644	0.991529	133.281	1	121.806	1	84.6724	1	134.687	0.991532	128.049	1	117.201	1	81.9156	1	129.376	G	A	INTRON	nan	nan	nan
FBgn0027556	CG4928	X	16825048	1	86.273	1	89.8151	1	61.0044	1	93.4707	1	90.2087	1	93.9855	1	63.4041	1	97.8878	A	T	INTRON	nan	nan	nan
FBgn0027556	CG4928	X	16825078	1	84.2558	1	89.501	1	56.3819	0.987014	91.0566	1	83.1951	1	88.3453	1	55.7798	0.987014	89.8722	C	T	INTRON	nan	nan	nan
FBgn0027556	CG4928	X	16825150	1	87.9383	1	97.8536	1	73.7422	1	104.26	0.98977	92.5851	0.989756	103.274	0.9898	77.3533	0.989748	110.2	A	T	INTRON	nan	nan	nan
FBgn0027556	CG4928	X	16825169	1	97.0494	0.98773	102.617	1	79.4342	1	111.744	1	101.159	0.98773	107.176	1	82.5211	1	116.778	C	A	INTRON	nan	nan	nan
FBgn0027556	CG4928	X	16825825	1	109.627	1	116.529	1	84.299	1	123.409	1	107.881	1	114.624	1	83.096	1	121.342	A	C	INTRON	nan	nan	nan
FBgn0027556	CG4928	X	16825846	1	118.978	1	119.849	1	78.5244	1	120.711	1	115.828	1	116.666	1	76.7745	1	117.495	G	T	INTRON	nan	nan	nan
FBgn0027556	CG4928	X	16826247	1	125.03	0.991111	132.272	1	87.8067	1	129.953	1	117.776	0.991115	124.272	1	83.3918	1	122.292	A	T	INTRON	nan	nan	nan
FBgn0027556	CG4928	X	16826572	1	143.592	1	136.062	1	93.93	1	151.124	1	146.358	1	138.622	1	95.4382	1	154.101	A	G	INTRON	nan	nan	nan
FBgn0027556	CG4928	X	16826967	1	92.7925	1	98.519	1	69.9783	1	102.069	1	88.8916	1	94.2737	1	67.3584	1	97.6061	C	T	INTRON	nan	nan	nan
FBgn0027556	CG4928	X	16826979	1	93.503	1	99.5016	1	72.119	1	101.46	0.984962	85.8069	0.984962	91.2503	0.984996	66.3112	0.984962	93.0253	A	G	INTRON	nan	nan	nan
FBgn0027556	CG4928	X	16829775	1	166.115	1	161.982	1	120.947	1	172.503	0.992126	153.713	0.992126	149.95	0.992147	112.394	0.992126	159.523	T	A	INTRON	nan	nan	nan
FBgn0027560	Tps1	2L	4392706	0.993808	194.425	1	193.187	1	135.113	1	190.361	0.993809	187.5	1	186.325	1	130.979	1	183.64	A	T	UTR_3_PRIME	nan	nan	nan
FBgn0027598	cindr	3R	26633737	1	97.4711	0.985715	99.082	1	74.6598	1	107.43	1	88.3895	0.985715	89.7905	1	68.3878	1	97.0275	A	G	UPSTREAM	612_bases	nan	nan
FBgn0027598	cindr	3R	26633747	1	91.1721	1	95.8255	1	69.0713	1	99.5016	1	84.8885	1	89.0876	1	64.8044	1	92.3982	G	T	UPSTREAM	602_bases	nan	nan
FBgn0027598	cindr	3R	26633750	1	88.9965	1	95.7156	1	64.1058	1	95.3577	1	84.7713	1	91.0341	1	61.4355	1	90.7009	G	T	UPSTREAM	599_bases	nan	nan
FBgn0027598	cindr	3R	26633787	0.986876	73.4464	0.986844	86.492	0.986965	53.2947	0.98686	79.473	1	70.7833	1	82.7684	1	52.0678	1	76.3313	G	T	UPSTREAM	562_bases	nan	nan
FBgn0027598	cindr	3R	26633793	1	72.178	1	86.5222	0.967213	51.1685	1	76.3658	1	66.7149	1	79.4827	0.967213	47.6502	1	70.4547	T	A	UPSTREAM	556_bases	nan	nan
FBgn0027598	cindr	3R	26633797	1	69.7076	1	81.2376	1	49.4635	1	72.4268	1	64.2911	1	74.5295	1	46.0967	1	66.713	T	C	UPSTREAM	552_bases	nan	nan
FBgn0027598	cindr	3R	26633802	1	65.5887	1	78.2791	1	47.5145	1	68.3619	1	59.7962	1	70.8685	1	43.8043	1	62.2259	G	A	UPSTREAM	547_bases	nan	nan
FBgn0027598	cindr	3R	26634016	1	68.107	1	88.3685	1	52.5145	1	82.1135	1	58.9458	1	75.2518	1	46.1009	1	70.2589	A	T	UPSTREAM	333_bases	nan	nan
FBgn0027598	cindr	3R	26634257	0.988096	101.496	1	103.367	1	69.4427	1	106.384	0.988096	104.293	1	106.239	1	71.071	1	109.377	T	A	UPSTREAM	92_bases	nan	nan
FBgn0027598	cindr	3R	26634268	1	102.125	1	105.192	1	75.1326	0.989696	109.282	1	107.126	1	110.411	1	78.3527	0.989691	114.797	C	G	UPSTREAM	81_bases	nan	nan
FBgn0027598	cindr	3R	26634276	1	96.9321	1	97.2125	1	70.5998	1	102.064	1	105.956	1	106.275	1	76.3035	1	111.792	A	G	UPSTREAM	73_bases	nan	nan
FBgn0027602	CG8611	X	17308554	1	129.167	1	150.831	1	96.5585	1	141.476	1	133.97	1	156.838	1	99.7237	1	146.952	G	A	NON_SYNONYMOUS_CODING	nan	P/S	Ccc/Tcc
FBgn0027602	CG8611	X	17310311	0.993531	166.885	1	162.419	1	109.622	1	168.501	0.985596	160.654	0.992063	156.419	0.99209	105.456	0.992063	162.278	C	A	INTRON	nan	nan	nan
FBgn0027602	CG8611	X	17311297	0.991228	135.533	0.991228	146.231	0.991263	93.745	0.991228	142.528	1	136.664	1	147.287	1	95.0866	1	143.611	T	C	INTRON	nan	nan	nan
FBgn0027602	CG8611	X	17311330	0.992188	150.854	0.992188	154.343	0.992215	105.747	0.992188	155.198	1	151.738	1	155.196	1	106.952	1	156.043	T	G	INTRON	nan	nan	nan
FBgn0027602	CG8611	X	17311485	1	125.323	1	139.151	1	90.3808	1	134.419	1	126.223	1	140.197	1	90.9454	1	135.414	C	T	INTRON	nan	nan	nan
FBgn0027602	CG8611	X	17311686	1	144.835	1	145.388	1	109.73	1	145.112	1	152.673	1	153.269	1	114.98	1	152.971	T	A	INTRON	nan	nan	nan
FBgn0027603	Ulp1	X	19095854	1	139.092	1	132.788	1	87.8067	1	152.614	1	154.876	1	147.535	1	95.9064	1	170.699	G	T	DOWNSTREAM	818_bases	nan	nan
FBgn0027603	Ulp1	X	19096500	1	77.0335	1	81.2316	1	52.6275	1	81.2316	1	85.2723	1	90.1311	1	57.3722	1	90.1311	G	A	DOWNSTREAM	172_bases	nan	nan
FBgn0027603	Ulp1	X	19098333	1	205.136	1	182.555	1	133.583	1	210.308	1	220.879	1	195.838	1	142.042	1	226.632	C	A	NON_SYNONYMOUS_CODING	nan	Q/H	caG/caT
FBgn0027603	Ulp1	X	19098515	1	207.996	1	197.997	1	144.938	1	210.392	0.99403	202.813	0.994031	193.166	0.994046	141.837	0.99403	205.124	C	A	NON_SYNONYMOUS_CODING	nan	V/L	Gtg/Ttg
FBgn0027603	Ulp1	X	19098921	0.988764	114.6	0.988764	105.477	0.988794	85.2384	0.988764	122.949	1	123.769	1	113.605	1	91.2108	1	133.105	G	A	SYNONYMOUS_CODING	nan	N/N	aaC/aaT
FBgn0027603	Ulp1	X	19099578	1	117.175	0.991196	121.871	1	102.839	1	127.822	1	124.289	0.991191	129.557	1	108.73	1	135.892	G	T	NON_SYNONYMOUS_CODING	nan	H/N	Cat/Aat
FBgn0027603	Ulp1	X	19101466	0.993846	198.335	1	191.378	1	148.194	0.993921	201.512	0.993846	203.074	1	195.816	1	151.27	0.993921	206.293	T	A	SYNONYMOUS_CODING	nan	A/A	gcA/gcT
FBgn0027603	Ulp1	X	19101890	1	129.452	0.99095	135.369	1	87.1452	1	142.15	1	126.206	0.99095	131.911	1	85.2895	1	138.442	A	T	INTRON	nan	nan	nan
FBgn0027603	Ulp1	X	19102320	1	141.049	1	146.688	1	103.375	1	161.18	1	132.477	1	137.628	1	97.8377	1	150.832	G	A	UPSTREAM	103_bases	nan	nan
FBgn0027603	Ulp1	X	19102342	1	145.484	1	146.128	1	108.247	1	161.658	1	136.119	1	136.705	1	102.07	1	150.792	C	G	UPSTREAM	125_bases	nan	nan
FBgn0027603	Ulp1	X	19102398	0.991342	137.332	0.99225	147.151	1	103.521	1	150.257	0.991343	132.871	0.992253	142.32	1	100.586	1	145.28	T	A	UPSTREAM	181_bases	nan	nan
FBgn0027603	Ulp1	X	19102466	1	125.838	1	135.652	1	85.6668	1	134.517	1	126.696	1	136.607	1	86.1631	1	135.461	G	T	UPSTREAM	249_bases	nan	nan
FBgn0027603	Ulp1	X	19103183	1	179.428	0.988205	185.778	1	122.868	1	196.14	1	188.356	0.988201	195.125	1	128.044	1	206.298	G	A	UPSTREAM	966_bases	nan	nan
FBgn0027621	Pfrx	X	19396124	1	115.719	1	108.728	1	74	1	114.474	1	113.151	1	106.378	1	72.6373	1	111.945	T	G	INTRON	nan	nan	nan
FBgn0027621	Pfrx	X	19397730	1	195.54	1	188.41	1	129.494	0.988186	189.958	0.993939	199.049	0.99394	191.636	0.993959	130.633	0.982142	193.321	C	G	UPSTREAM	726_bases	nan	nan
FBgn0027621	Pfrx	X	19397730	1	195.54	1	188.41	1	129.494	0.988186	189.958	0.993939	199.049	0.99394	191.636	0.993959	130.633	0.982142	193.321	C	G	INTRON	nan	nan	nan
FBgn0027779	VhaSFD	2L	16726136	0.992537	163.814	1	173.116	1	122.787	1	182.699	0.992537	161.257	1	170.393	1	121.117	1	179.759	A	G	INTRON	nan	nan	nan
FBgn0028343	l(1)G0222	X	17465077	1	163.495	1	159.54	1	119.403	1	172.132	1	172.781	1	168.501	1	125.304	1	182.137	A	G	DOWNSTREAM	810_bases	nan	nan
FBgn0028343	l(1)G0222	X	17465090	0.992958	165.252	0.992908	164.355	1	120.551	1	175.748	0.992958	172.859	0.992908	172.223	1	125.304	1	183.929	A	C	DOWNSTREAM	797_bases	nan	nan
FBgn0028343	l(1)G0222	X	17465124	1	173.427	0.993333	179.709	1	118.458	1	180.32	1	169.144	0.993334	175.204	1	115.964	1	175.794	C	T	DOWNSTREAM	763_bases	nan	nan
FBgn0028343	l(1)G0222	X	17465125	1	175.593	1	182.435	1	120.289	1	183.039	1	170.982	1	177.566	1	117.592	1	178.437	A	T	DOWNSTREAM	762_bases	nan	nan
FBgn0028343	l(1)G0222	X	17465128	1	173.974	1	181.175	1	117.141	1	182.624	1	172.503	1	179.615	1	116.303	1	181.046	T	A	DOWNSTREAM	759_bases	nan	nan
FBgn0028343	l(1)G0222	X	17465239	1	156.786	1	194.382	1	140.871	1	195.491	1	157.97	1	195.992	1	141.887	1	197.115	G	T	DOWNSTREAM	648_bases	nan	nan
FBgn0028343	l(1)G0222	X	17465248	1	147.355	1	192.653	1	143.521	1	196.752	0.993519	144.187	0.993507	188.013	0.99352	140.47	0.993507	191.971	C	G	DOWNSTREAM	639_bases	nan	nan
FBgn0028343	l(1)G0222	X	17465250	1	147.769	1	192.661	1	138.601	1	194.153	1	143.539	1	186.495	1	134.738	1	187.918	T	A	DOWNSTREAM	637_bases	nan	nan
FBgn0028343	l(1)G0222	X	17465268	0.993643	143.81	0.993632	179.588	0.993649	132.45	0.993631	195.865	1	141.911	1	176.982	1	130.761	1	192.915	A	C	DOWNSTREAM	619_bases	nan	nan
FBgn0028343	l(1)G0222	X	17465276	0.993368	140.006	0.993356	174.844	0.993372	129.923	0.993355	185.6	1	138.986	1	172.786	1	129.175	1	183.196	T	A	DOWNSTREAM	611_bases	nan	nan
FBgn0028343	l(1)G0222	X	17465284	1	144.654	1	179.125	1	130.441	1	188.86	1	142.847	1	176.673	1	128.881	1	186.215	G	A	DOWNSTREAM	603_bases	nan	nan
FBgn0028343	l(1)G0222	X	17465300	1	151.369	1	180.634	1	128.034	1	188.483	1	143.811	1	170.927	1	122.065	1	178.174	C	T	DOWNSTREAM	587_bases	nan	nan
FBgn0028343	l(1)G0222	X	17465325	0.991736	148.755	1	158.079	1	103.715	1	165.429	0.991736	141.869	1	150.699	1	99.6444	1	157.559	C	T	DOWNSTREAM	562_bases	nan	nan
FBgn0028343	l(1)G0222	X	17467871	1	172.652	0.987755	176.587	1	121.447	1	185.599	1	191.98	0.987749	196.881	1	133.022	1	207.092	G	A	SYNONYMOUS_CODING	nan	T/T	acC/acT
FBgn0028343	l(1)G0222	X	17467872	1	173.254	1	178.552	1	122.085	1	185.694	1	190.668	1	196.752	1	132.551	1	204.97	G	T	NON_SYNONYMOUS_CODING	nan	T/N	aCc/aAc
FBgn0028343	l(1)G0222	X	17469070	1	192.349	1	187.698	1	140.972	1	199.183	1	182.179	1	177.876	1	134.418	1	188.498	A	G	INTRON	nan	nan	nan
FBgn0028369	kirre	X	2891000	1	52.3158	1	56.2022	1	40.18	1	60.248	1	51.4489	1	55.243	1	39.582	1	59.1898	T	G	INTRON	nan	nan	nan
FBgn0028369	kirre	X	2891082	1	93.4454	1	93.4454	1	58.9919	1	95.5779	1	85.3684	1	85.3684	1	54.741	1	87.2421	A	G	INTRON	nan	nan	nan
FBgn0028369	kirre	X	2891906	0.992485	147.471	1	145.245	1	100.585	1	145.806	0.992486	146.153	1	143.955	1	99.8207	1	144.509	C	T	INTRON	nan	nan	nan
FBgn0028369	kirre	X	2891912	1	145.335	1	142.555	1	101.581	1	149.358	1	142.332	1	139.635	1	99.7766	1	146.237	G	T	INTRON	nan	nan	nan
FBgn0028369	kirre	X	2895423	0.927345	84.2457	0.948967	84.68	0.987245	66.9831	0.940722	87.4593	0.939759	89.1187	0.961538	89.7575	1	70.1587	0.953216	92.5122	A	G	INTRON	nan	nan	nan
FBgn0028369	kirre	X	2895425	0.940082	85.8508	0.973245	85.5801	1	65.0782	0.952125	87.8456	0.940055	92.2286	0.973245	91.6792	1	69.0837	0.952101	94.3115	G	T	INTRON	nan	nan	nan
FBgn0028369	kirre	X	2895552	1	104.712	1	106.375	1	67.4463	1	113.904	1	97.0805	1	98.5726	1	63.3177	1	105.315	T	C	INTRON	nan	nan	nan
FBgn0028369	kirre	X	2895623	1	97.3393	1	93.1517	1	69.6642	1	100.178	1	92.5101	1	88.6131	1	66.6489	1	95.1486	T	A	INTRON	nan	nan	nan
FBgn0028369	kirre	X	2895885	1	75.1471	1	75.4533	1	51.5562	1	76.6608	1	65.8554	1	66.1091	1	46.0347	1	67.1091	C	T	INTRON	nan	nan	nan
FBgn0028369	kirre	X	2895941	1	63.8289	1	61.839	1	46.3928	1	72.1403	1	59.5452	1	57.7406	1	43.6423	1	67.0563	A	G	INTRON	nan	nan	nan
FBgn0028369	kirre	X	2977476	1	67.0106	1	74.011	1	48.0255	1	74.282	1	62.4914	1	68.817	1	45.1867	1	69.0614	A	T	INTRON	nan	nan	nan
FBgn0028369	kirre	X	2978063	0.9875	101.849	0.9875	104.125	0.987549	70.904	0.9875	100.55	0.988166	106.522	0.988166	108.893	0.988216	74.3309	0.988166	105.169	C	T	INTRON	nan	nan	nan
FBgn0028369	kirre	X	2978917	1	109.395	1	110.597	1	79.3504	0.98913	107.126	1	104.47	1	105.595	1	76.219	0.989135	102.24	G	A	INTRON	nan	nan	nan
FBgn0028369	kirre	X	2980565	1	91.7489	1	99.514	1	66.4388	1	96.2686	1	91.0933	1	98.7781	1	66.0242	1	95.5666	T	C	INTRON	nan	nan	nan
FBgn0028369	kirre	X	2980569	1	90.5927	0.989968	99.6288	1	63.6664	1	94.6299	1	89.6149	0.98997	98.5095	1	63.0734	1	93.5895	C	T	INTRON	nan	nan	nan
FBgn0028369	kirre	X	2983716	1	125.174	1	134.258	1	84.3303	1	134.258	0.990432	121.408	0.990431	130.098	0.990482	82.1748	0.990431	130.098	G	C	INTRON	nan	nan	nan
FBgn0028369	kirre	X	2987420	0.969231	73.2849	0.945946	65.0841	1	53.2083	0.968	71.7202	0.969322	60.4038	0.946027	53.8598	1	45.2884	0.968085	59.2034	T	A	INTRON	nan	nan	nan
FBgn0028369	kirre	X	2987421	0.969245	69.7421	0.961165	61.2917	1	49.207	0.96876	69.1624	0.969329	59.6679	0.961208	52.8137	1	43.2812	0.968846	59.2	A	T	INTRON	nan	nan	nan
FBgn0028369	kirre	X	2991032	1	120.931	1	109.162	1	78.9355	1	120.931	0.991071	135.429	0.991077	121.394	0.991117	85.9582	0.991071	135.429	T	C	INTRON	nan	nan	nan
FBgn0028369	kirre	X	2991740	0.986647	64.2994	1	62.6891	1	46.8776	1	68.7374	0.986621	70.8883	1	69.0408	1	51.051	1	75.9928	A	G	INTRON	nan	nan	nan
FBgn0028369	kirre	X	2993823	1	66.4331	1	68.8494	1	39.5786	1	73.8798	0.975614	54.5546	0.975614	56.378	0.975866	33.7082	0.975614	60.1514	C	G	UTR_5_PRIME	nan	nan	nan
FBgn0028369	kirre	X	2994527	1	78.711	1	87.4511	1	56.1584	1	86.2139	1	71.7152	1	79.3489	1	51.7882	1	78.2709	T	C	INTRON	nan	nan	nan
FBgn0028369	kirre	X	2994529	0.985412	74.7451	1	87.4717	1	56.8603	1	84.1624	0.985429	69.4253	1	81.0229	1	53.3311	1	78.0522	A	C	INTRON	nan	nan	nan
FBgn0028369	kirre	X	2994595	1	58.4568	1	62.2669	1	46.5	1	61.1874	1	51.6219	1	54.8115	1	41.5166	1	53.9091	G	C	INTRON	nan	nan	nan
FBgn0028369	kirre	X	2994599	0.958763	58.7127	0.958763	62.7004	0.958852	47.3316	0.958763	60.1666	1	51.5765	1	54.6876	1	42.5565	1	52.7135	C	T	INTRON	nan	nan	nan
FBgn0028369	kirre	X	2994768	0.971107	63.0079	1	70.1892	1	52.5132	0.989186	75.8706	0.971152	58.3041	1	65.0127	1	49.0606	0.989202	70.103	T	G	INTRON	nan	nan	nan
FBgn0028369	kirre	X	2996142	1	59.5452	1	61.9842	1	41.4577	1	64.2765	1	55.8634	1	58.09	1	39.2376	1	60.1798	G	C	INTRON	nan	nan	nan
FBgn0028369	kirre	X	2996147	1	58.6869	1	59.686	1	40.0049	1	63.6593	1	54.6364	1	55.539	1	37.6312	1	59.1225	A	C	INTRON	nan	nan	nan
FBgn0028369	kirre	X	2996148	1	58.9392	1	60.1758	1	40.0049	1	63.6593	0.974026	52.0263	0.974026	53.1019	0.974167	35.4316	0.974026	56.1274	C	A	INTRON	nan	nan	nan
FBgn0028369	kirre	X	2996537	0.966387	68.7026	0.966387	81.5729	0.966595	48.239	0.966387	76.5002	1	86.4636	1	103.51	1	60.0066	1	96.7569	G	C	INTRON	nan	nan	nan
FBgn0028369	kirre	X	2996756	0.987663	88.107	0.987654	98.2482	0.987763	56.8935	0.987654	100.158	1	95.8197	1	106.985	1	61.729	1	109.092	G	T	INTRON	nan	nan	nan
FBgn0028369	kirre	X	3011157	1	73.3191	1	76.1887	1	51.6141	1	75.7226	1	87.0966	1	90.7711	1	59.8433	1	89.8722	C	T	INTRON	nan	nan	nan
FBgn0028369	kirre	X	3023586	0.994101	193.333	1	181.897	1	128.528	1	199.245	0.9941	209.84	1	196.781	1	137.533	1	216.245	G	A	SYNONYMOUS_CODING	nan	T/T	acG/acA
FBgn0028419	Kr-h2	2L	6070311	1	197.197	1	189.95	1	138.798	0.994287	197.76	1	204.377	1	196.752	1	143.129	0.994286	204.97	C	T	UPSTREAM	679_bases	nan	nan
FBgn0028419	Kr-h2	2L	6070536	0.992158	147.22	0.99216	143.118	0.992177	115.22	0.992157	155.26	1	148.669	1	144.509	1	116.24	1	156.824	A	G	UPSTREAM	454_bases	nan	nan
FBgn0028419	Kr-h2	2L	6070590	0.99034	117.574	0.990338	125.512	0.99036	97.8967	0.990338	122.657	1	121.026	1	129.132	1	100.938	1	126.217	A	G	UPSTREAM	400_bases	nan	nan
FBgn0028419	Kr-h2	2L	6070732	0.989418	113.308	0.989418	112.738	0.989444	89.5728	0.989418	122.164	1	104.141	1	103.646	1	83.3887	1	111.809	A	C	UPSTREAM	258_bases	nan	nan
FBgn0028419	Kr-h2	2L	6070742	1	114.98	1	112.967	1	89.669	1	122.811	1	102.68	1	100.966	1	80.9727	1	109.328	A	C	UPSTREAM	248_bases	nan	nan
FBgn0028419	Kr-h2	2L	6070775	1	98.5178	1	102.699	1	82.7005	1	108.893	1	97.8878	1	102.03	1	82.2094	1	108.167	T	G	UPSTREAM	215_bases	nan	nan
FBgn0028419	Kr-h2	2L	6070859	1	103.928	1	115.239	1	81.4321	1	112.496	1	92.71	1	102.285	1	73.4442	1	99.9695	C	A	UPSTREAM	131_bases	nan	nan
FBgn0028419	Kr-h2	2L	6070866	1	105.418	1	118.651	1	79.4174	1	114.859	1	94.2537	1	105.487	1	71.8914	1	102.277	C	A	UPSTREAM	124_bases	nan	nan
FBgn0028419	Kr-h2	2L	6070875	0.98913	108.008	1	120.604	1	81.7119	1	117.87	0.989143	96.6775	1	107.664	1	74.1916	1	105.338	G	T	UPSTREAM	115_bases	nan	nan
FBgn0028419	Kr-h2	2L	6070882	1	112.087	1	121.603	1	80.9267	1	117.131	1	97.8923	1	105.71	1	71.8914	1	102.042	A	G	UPSTREAM	108_bases	nan	nan
FBgn0028419	Kr-h2	2L	6070893	1	115.613	0.991155	125.977	1	83.2128	1	126.533	1	101.884	0.991168	110.508	1	74.5182	1	110.968	G	A	UPSTREAM	97_bases	nan	nan
FBgn0028419	Kr-h2	2L	6070897	0.98995	116.99	1	127.738	1	83.0971	1	129.383	0.989961	103.657	1	112.963	1	74.9749	1	114.344	A	C	UPSTREAM	93_bases	nan	nan
FBgn0028419	Kr-h2	2L	6070906	1	121.691	1	128.5	1	77.4589	1	132.671	1	105.219	1	110.739	1	68.6413	1	114.106	C	T	UPSTREAM	84_bases	nan	nan
FBgn0028419	Kr-h2	2L	6070937	1	119.157	1	127.726	1	86.8495	1	120	1	111.484	1	119.264	1	81.9322	1	112.25	G	C	UPSTREAM	53_bases	nan	nan
FBgn0028419	Kr-h2	2L	6071247	0.986531	173.841	0.992565	170.697	0.992591	109.959	0.992565	180.122	0.993942	185.388	1	181.995	1	116.807	1	192.173	T	G	INTRON	nan	nan	nan
FBgn0028419	Kr-h2	2L	6071247	0.986531	173.841	0.992565	170.697	0.992591	109.959	0.992565	180.122	0.993942	185.388	1	181.995	1	116.807	1	192.173	T	G	UPSTREAM	966_bases	nan	nan
FBgn0028419	Kr-h2	2L	6071285	1	185.26	0.993829	184.975	1	113.938	1	187.239	0.993443	184.327	0.987291	184.039	0.993471	112.602	0.993443	186.32	C	T	INTRON	nan	nan	nan
FBgn0028419	Kr-h2	2L	6071285	1	185.26	0.993829	184.975	1	113.938	1	187.239	0.993443	184.327	0.987291	184.039	0.993471	112.602	0.993443	186.32	C	T	UPSTREAM	928_bases	nan	nan
FBgn0028419	Kr-h2	2L	6071293	1	185.151	1	182.597	1	113.46	1	187.378	0.993548	186.753	0.993548	184.13	0.993576	113.378	0.993548	189.041	G	A	UPSTREAM	920_bases	nan	nan
FBgn0028419	Kr-h2	2L	6071293	1	185.151	1	182.597	1	113.46	1	187.378	0.993548	186.753	0.993548	184.13	0.993576	113.378	0.993548	189.041	G	A	INTRON	nan	nan	nan
FBgn0028419	Kr-h2	2L	6071308	1	186.677	1	179.129	1	117.969	1	189.187	0.993333	184.161	0.993333	176.649	0.993359	115.82	0.993333	186.659	C	T	INTRON	nan	nan	nan
FBgn0028419	Kr-h2	2L	6071308	1	186.677	1	179.129	1	117.969	1	189.187	0.993333	184.161	0.993333	176.649	0.993359	115.82	0.993333	186.659	C	T	UPSTREAM	905_bases	nan	nan
FBgn0028419	Kr-h2	2L	6071329	1	184.52	0.992647	172.997	1	121.774	1	190.215	0.993549	180.849	0.986222	169.484	0.993573	118.96	0.993548	186.464	T	A	INTRON	nan	nan	nan
FBgn0028419	Kr-h2	2L	6071329	1	184.52	0.992647	172.997	1	121.774	1	190.215	0.993549	180.849	0.986222	169.484	0.993573	118.96	0.993548	186.464	T	A	UPSTREAM	884_bases	nan	nan
FBgn0028419	Kr-h2	2L	6071420	0.993174	188.885	0.986205	170.688	0.993197	119.805	0.993174	182.097	0.992933	183.593	0.98594	165.554	0.992956	116.196	0.992933	176.978	T	A	INTRON	nan	nan	nan
FBgn0028419	Kr-h2	2L	6071420	0.993174	188.885	0.986205	170.688	0.993197	119.805	0.993174	182.097	0.992933	183.593	0.98594	165.554	0.992956	116.196	0.992933	176.978	T	A	UPSTREAM	793_bases	nan	nan
FBgn0028419	Kr-h2	2L	6071508	1	177.927	1	180.883	1	118.618	1	190.17	0.993591	179.609	0.99359	182.651	0.993614	118.79	0.99359	192.212	C	G	UPSTREAM	705_bases	nan	nan
FBgn0028419	Kr-h2	2L	6071508	1	177.927	1	180.883	1	118.618	1	190.17	0.993591	179.609	0.99359	182.651	0.993614	118.79	0.99359	192.212	C	G	INTRON	nan	nan	nan
FBgn0028420	Kr-h1	2L	6082499	0.920799	131.025	1	140.858	1	94.1448	0.984975	141.654	0.920789	132.834	1	142.865	1	95.2729	0.984973	143.677	T	A	UTR_5_PRIME	nan	nan	nan
FBgn0028420	Kr-h1	2L	6084597	1	144.281	1	148.857	1	96.0696	0.992337	152.961	0.990698	128.319	0.990698	132.261	0.99074	86.3142	0.983042	135.538	A	G	INTRON	nan	nan	nan
FBgn0028420	Kr-h1	2L	6093587	1	124.717	0.99087	126.192	1	90.4468	1	134.816	1	127.703	0.990868	129.228	1	92.3316	1	138.155	C	T	SYNONYMOUS_CODING	nan	A/A	gcC/gcT
FBgn0028420	Kr-h1	2L	6095961	1	75.0755	1	87.1469	1	58.8437	1	87.5934	0.981132	67.2678	0.981132	77.8889	0.98118	52.8763	0.981132	78.2806	G	A	UTR_3_PRIME	nan	nan	nan
FBgn0028482	CG16857	2L	4326478	1	94.9775	1	101.459	1	55.9784	1	101.113	1	92.5653	1	98.8101	1	54.827	1	98.4767	C	T	INTRON	nan	nan	nan
FBgn0028482	CG16857	2L	4327531	1	149.524	0.992762	140.717	1	100.046	1	147.517	1	158.382	0.992759	148.832	1	105.004	1	156.204	C	T	INTRON	nan	nan	nan
FBgn0028482	CG16857	2L	4327814	1	96.842	1	100.654	0.974031	64.2341	1	110.206	1	96.842	1	100.654	0.974031	64.2341	1	110.206	T	G	INTRON	nan	nan	nan
FBgn0028482	CG16857	2L	4330976	0.985891	179.521	0.985891	170.774	0.985939	114.445	0.985891	169.058	1	189.969	1	180.631	1	120.78	1	178.801	C	T	INTRON	nan	nan	nan
FBgn0028525	c(2)M	2L	16306654	1	153.741	1	151.184	1	105.705	1	164.285	1	150.843	1	148.355	1	104.003	1	161.1	C	T	DOWNSTREAM	713_bases	nan	nan
FBgn0028550	Atf3	X	1142163	0.993266	178.786	0.986172	170.302	0.993284	128.782	0.993266	176.421	0.976953	161.804	0.969922	154.219	0.977003	116.887	0.976953	159.692	A	G	INTRON	nan	nan	nan
FBgn0028550	Atf3	X	1143720	1	104.581	1	106.092	1	76.2264	1	113.762	1	102.482	1	103.95	1	74.8856	1	111.397	G	C	INTRON	nan	nan	nan
FBgn0028550	Atf3	X	1143752	0.930173	97.8807	0.97861	107.428	0.989297	76.894	0.971778	118.038	0.940587	98.2071	0.989307	107.574	1	77.567	0.982439	117.962	T	C	INTRON	nan	nan	nan
FBgn0028550	Atf3	X	1143803	0.95295	96.1929	0.952204	109.695	0.989808	72.7823	0.981241	121.959	0.96319	93.0983	0.962478	105.604	1	71.342	0.991502	117.255	C	T	INTRON	nan	nan	nan
FBgn0028550	Atf3	X	1144722	1	92.2693	1	85.5388	1	78.7819	1	111.653	1	99.5439	1	92.0575	1	84.5702	1	121.249	C	T	INTRON	nan	nan	nan
FBgn0028550	Atf3	X	1146483	0.992888	147.957	1	147.698	1	101.817	0.993086	151.854	0.98498	153.519	0.992095	153.113	0.992123	104.281	0.985205	157.567	T	G	INTRON	nan	nan	nan
FBgn0028550	Atf3	X	1147101	1	156.749	1	156.116	1	107.034	1	164.674	1	168.133	1	167.433	1	113.601	1	176.905	A	G	INTRON	nan	nan	nan
FBgn0028550	Atf3	X	1147108	1	154.704	1	153.06	1	106.527	1	162.889	0.993426	161.648	0.993427	159.898	0.993452	110.594	0.993424	170.371	A	G	INTRON	nan	nan	nan
FBgn0028550	Atf3	X	1147939	1	128.709	1	126.756	1	101.618	1	150.482	1	129.822	1	127.845	1	102.412	1	151.874	T	C	INTRON	nan	nan	nan
FBgn0028550	Atf3	X	1149897	1	115.079	1	120.45	1	86.1078	1	127.639	0.990342	115.39	0.990338	120.897	0.990379	85.7705	0.990338	128.276	T	C	INTRON	nan	nan	nan
FBgn0028550	Atf3	X	1150549	0.991032	148.504	0.991032	141.531	0.991071	90.8377	0.991032	141.531	1	150.287	1	143.196	1	91.7214	1	143.196	A	T	INTRON	nan	nan	nan
FBgn0028550	Atf3	X	1150974	1	165.276	1	161.687	1	112.533	1	165.276	0.993152	168.224	0.993153	164.486	0.993177	113.5	0.993152	168.224	T	C	INTRON	nan	nan	nan
FBgn0028550	Atf3	X	1152942	1	76.348	1	80.3065	1	59.9495	1	89.0839	1	76.9585	1	80.9626	1	60.3823	1	89.8446	T	C	INTRON	nan	nan	nan
FBgn0028550	Atf3	X	1153190	1	140.35	1	150.647	1	97.9273	1	153.328	1	136.062	1	145.906	1	95.3521	1	148.466	A	G	INTRON	nan	nan	nan
FBgn0028550	Atf3	X	1153217	0.991032	138.533	1	146.662	1	99.6914	1	156.406	0.991032	133.99	1	141.737	1	96.8393	1	151.009	G	A	INTRON	nan	nan	nan
FBgn0028550	Atf3	X	1153866	1	175.422	1	164.389	1	118.551	1	179.773	1	183.623	1	171.854	1	123.215	1	188.27	T	C	INTRON	nan	nan	nan
FBgn0028550	Atf3	X	1153884	1	185.968	1	176.319	1	120.288	0.993922	187.984	1	188.129	1	178.32	1	121.447	0.993922	190.179	C	T	INTRON	nan	nan	nan
FBgn0028550	Atf3	X	1153900	1	178.221	1	165.294	1	118.737	1	177.949	1	187.5	1	173.614	1	123.903	1	187.207	A	T	INTRON	nan	nan	nan
FBgn0028550	Atf3	X	1154258	1	138.728	1	142.923	1	101.216	1	141.545	1	138.412	1	142.593	1	101.015	1	141.22	A	T	INTRON	nan	nan	nan
FBgn0028550	Atf3	X	1156539	0.990789	119.149	0.990785	124.178	0.99083	84.2907	0.990783	134.558	0.99057	117.753	0.990566	122.698	0.990612	83.4306	0.990566	132.901	C	T	INTRON	nan	nan	nan
FBgn0028550	Atf3	X	1156541	1	124.494	1	127.666	1	86.9882	1	136.856	0.990787	121.068	0.990785	124.178	0.99083	84.2907	0.990783	133.186	T	C	INTRON	nan	nan	nan
FBgn0028550	Atf3	X	1156565	1	100.178	1	107.574	1	69.6089	1	115.365	1	104.222	1	112.055	1	72.0134	1	120.322	C	T	INTRON	nan	nan	nan
FBgn0028550	Atf3	X	1156753	1	93.4938	1	97.604	1	76.4856	1	115.549	0.989148	92.8459	0.989142	97.0163	0.989182	75.6201	0.98913	115.254	C	A	INTRON	nan	nan	nan
FBgn0028550	Atf3	X	1156754	1	93.7644	1	96.789	1	75.0193	1	114.512	0.988966	93.151	0.988961	96.2214	0.989004	74.1592	0.98895	114.241	C	T	INTRON	nan	nan	nan
FBgn0028550	Atf3	X	1157183	1	38.2758	1	33.3116	1	32.5757	1	44.9656	1	45.0582	1	38.8528	1	37.9404	1	53.554	C	G	INTRON	nan	nan	nan
FBgn0028550	Atf3	X	1157187	0.969697	38.672	1	35.5646	1	33.976	1	45.9536	0.969697	45.0552	1	40.9527	1	39.0206	1	53.7776	G	T	INTRON	nan	nan	nan
FBgn0028550	Atf3	X	1157461	1	161.653	1	149.606	1	99.4616	1	166.24	1	168.543	1	155.767	1	102.896	1	173.415	A	G	INTRON	nan	nan	nan
FBgn0028550	Atf3	X	1157692	1	145.646	1	141.387	1	97.5805	1	143.274	1	153.956	1	149.347	1	102.244	1	151.388	G	A	INTRON	nan	nan	nan
FBgn0028550	Atf3	X	1158477	0.987879	107.242	0.987879	106.986	0.987905	82.5774	0.987879	118.299	1	113.003	1	112.727	1	86.5299	1	124.935	A	G	INTRON	nan	nan	nan
FBgn0028550	Atf3	X	1159010	1	71.7513	1	72.7031	1	49.7574	1	76.0537	1	67.3422	1	68.2117	1	47.1137	1	71.269	C	G	INTRON	nan	nan	nan
FBgn0028550	Atf3	X	1159041	1	69.7429	1	76.9485	1	47.4728	1	81.9336	1	63.7407	1	70.0637	1	43.9526	1	74.4186	T	A	INTRON	nan	nan	nan
FBgn0028550	Atf3	X	1159385	0.928506	87.7438	0.92472	84.6442	0.988095	67.6782	0.988024	102.307	0.940166	81.7873	0.936329	78.9663	1	63.9035	1	95.5666	C	A	INTRON	nan	nan	nan
FBgn0028550	Atf3	X	1160134	0.986135	168.251	1	163.871	1	108.442	1	179.168	0.986135	171.481	1	166.931	1	110.14	1	182.648	G	C	INTRON	nan	nan	nan
FBgn0028550	Atf3	X	1160175	0.992885	158.199	1	152.353	1	106.739	1	168.818	0.992885	156.607	1	150.869	1	105.844	1	167.1	G	T	INTRON	nan	nan	nan
FBgn0028550	Atf3	X	1160193	1	155.31	1	144	1	101.55	1	160.128	1	150.86	1	140.004	1	99.1125	1	155.48	A	G	INTRON	nan	nan	nan
FBgn0028550	Atf3	X	1160236	1	171.584	1	160.987	1	110.26	1	172.503	1	161.782	1	152.031	1	105.003	1	162.627	A	T	INTRON	nan	nan	nan
FBgn0028550	Atf3	X	1160646	1	136.554	1	144.113	1	91.9088	1	146.618	1	136.025	1	143.542	1	91.6072	1	146.033	C	T	INTRON	nan	nan	nan
FBgn0028582	lqf	3L	7525732	1	113.904	1	115.972	1	75.2344	0.990957	119.591	1	107.958	1	109.873	1	71.9169	0.990962	113.095	T	C	UPSTREAM	494_bases	nan	nan
FBgn0028582	lqf	3L	7525732	1	113.904	1	115.972	1	75.2344	0.990957	119.591	1	107.958	1	109.873	1	71.9169	0.990962	113.095	T	C	INTRON	nan	nan	nan
FBgn0028582	lqf	3L	7526069	1	125.911	1	133.545	1	89.7413	1	129.953	0.991493	132.679	0.99149	140.914	0.991528	93.8988	0.99149	137.037	C	T	INTRON	nan	nan	nan
FBgn0028582	lqf	3L	7526069	1	125.911	1	133.545	1	89.7413	1	129.953	0.991493	132.679	0.99149	140.914	0.991528	93.8988	0.99149	137.037	C	T	UPSTREAM	157_bases	nan	nan
FBgn0028671	Vha100-1	3R	24956740	1	140.502	1	142.193	1	95.3667	1	138.2	1	137.277	1	138.913	1	93.5059	1	135.05	G	C	UPSTREAM	249_bases	nan	nan
FBgn0028671	Vha100-1	3R	24956740	1	140.502	1	142.193	1	95.3667	1	138.2	1	137.277	1	138.913	1	93.5059	1	135.05	G	C	UPSTREAM	32_bases	nan	nan
FBgn0028671	Vha100-1	3R	24956761	1	125.924	0.98295	131.192	1	82.186	1	128.01	1	112.952	0.982969	117.185	1	74.8856	1	114.474	G	A	UPSTREAM	228_bases	nan	nan
FBgn0028671	Vha100-1	3R	24956761	1	125.924	0.98295	131.192	1	82.186	1	128.01	1	112.952	0.982969	117.185	1	74.8856	1	114.474	G	A	UPSTREAM	11_bases	nan	nan
FBgn0028671	Vha100-1	3R	24956962	1	83.7746	1	100.366	1	68.7177	1	98.3951	1	82.3378	1	98.5095	1	67.6324	1	96.5896	G	A	UPSTREAM	27_bases	nan	nan
FBgn0028671	Vha100-1	3R	24956962	1	83.7746	1	100.366	1	68.7177	1	98.3951	1	82.3378	1	98.5095	1	67.6324	1	96.5896	G	A	UTR_5_PRIME	nan	nan	nan
FBgn0028671	Vha100-1	3R	24956962	1	83.7746	1	100.366	1	68.7177	1	98.3951	1	82.3378	1	98.5095	1	67.6324	1	96.5896	G	A	STOP_GAINED	nan	W/*	tGg/tAg
FBgn0028671	Vha100-1	3R	24958412	1	137.88	1	143.302	1	82.9171	1	139.827	1	120.335	1	124.791	1	74.2394	1	121.936	C	A	INTRON	nan	nan	nan
FBgn0028671	Vha100-1	3R	24959271	0.985428	173.828	0.985428	163.08	0.985464	121.552	0.985428	170.357	1	190.228	1	178.203	1	132.081	1	186.341	T	C	INTRON	nan	nan	nan
FBgn0028671	Vha100-1	3R	24960861	0.982533	133.169	0.973684	129.026	0.982605	90.5908	0.982533	139.059	1	140.947	0.991072	136.607	1	96.3813	1	147.122	G	A	SYNONYMOUS_CODING	nan	Q/Q	caG/caA
FBgn0028671	Vha100-1	3R	24962136	0.994669	206.614	1	192.961	1	133.524	1	195.334	0.99467	201.534	1	188.352	1	130.793	1	190.645	G	A	NON_SYNONYMOUS_CODING	nan	D/N	Gat/Aat
FBgn0028737	Ef1beta	2R	12757642	1	140.927	0.991492	134.258	1	89.7152	0.904126	120.654	1	128.09	0.9915	122.264	1	82.8925	0.904212	108.728	A	T	DOWNSTREAM	961_bases	nan	nan
FBgn0028879	CG15270	2L	15088140	1	190.816	1	186.749	1	143.196	1	185.472	1	182.648	1	178.827	1	137.758	1	177.627	G	A	SYNONYMOUS_CODING	nan	E/E	gaG/gaA
FBgn0028884	CG4892	2L	16135344	0.985294	85.0664	0.985294	85.8445	0.985385	55.8779	0.985294	92.6337	1	101.883	1	102.864	1	65.7406	1	111.454	A	G	DOWNSTREAM	932_bases	nan	nan
FBgn0028884	CG4892	2L	16135346	0.984962	82.4758	0.984962	84.2944	0.985058	54.4237	0.984962	91.6994	0.978042	94.9919	0.978036	97.2557	0.978206	60.7892	0.978022	106.525	A	G	DOWNSTREAM	934_bases	nan	nan
FBgn0028884	CG4892	2L	16135347	0.984616	84.2453	0.984616	84.9995	0.984717	54.443	0.984616	92.0108	0.977286	97.9166	0.977283	98.8515	0.977469	61.6702	0.977276	107.58	T	A	DOWNSTREAM	935_bases	nan	nan
FBgn0028888	CG4168	2L	15166652	1	176.579	0.993997	183.26	1	121.407	1	185.937	1	183.638	0.993995	190.708	1	125.525	1	193.543	T	C	SYNONYMOUS_CODING	nan	S/S	tcA/tcG
FBgn0028888	CG4168	2L	15175221	1	126.753	1	127.328	1	95.8285	1	135.265	0.989796	120.576	0.989796	121.122	0.989823	91.1353	0.989796	128.66	C	T	INTRON	nan	nan	nan
FBgn0028888	CG4168	2L	15176177	1	108.601	1	96.6851	1	74.4944	1	114.007	0.987805	104.26	0.987808	92.7556	0.987856	71.3069	0.987805	109.477	T	C	INTRON	nan	nan	nan
FBgn0028889	tRNA:L:35C	2L	15132064	0.990527	115.548	0.990524	119.662	0.990594	71.5427	0.990524	119.352	1	101.28	1	104.612	1	64.8376	1	104.362	G	C	DOWNSTREAM	242_bases	nan	nan
FBgn0028961	AlstR	X	3470734	1	27.6974	1	31.7892	1	17.2827	1	23.5072	1	30.1696	1	34.78	1	18.5575	1	25.4728	C	T	INTRON	nan	nan	nan
FBgn0028961	AlstR	X	3472421	1	149.177	1	147.893	1	101.229	1	160.099	1	138.127	1	136.976	1	94.8155	1	147.893	A	T	INTRON	nan	nan	nan
FBgn0028961	AlstR	X	3473225	0.985508	81.7371	1	76.8961	1	53.0367	0.985612	80.5068	0.985528	73.6136	1	69.435	1	48.5804	0.985633	72.3432	T	C	INTRON	nan	nan	nan
FBgn0028961	AlstR	X	3473334	1	26.471	1	28.1668	1	19.3899	1	37.9183	1	23.488	1	24.9203	1	17.4311	1	33.0422	T	A	INTRON	nan	nan	nan
FBgn0028961	AlstR	X	3473347	1	27.2329	1	30.7243	1	19.1514	1	36.9473	1	26.0287	1	29.3006	1	18.4089	1	35.1068	T	G	INTRON	nan	nan	nan
FBgn0028961	AlstR	X	3473546	1	57.162	1	59.0676	1	46.2854	1	68.5428	1	56.245	1	58.1071	1	45.6035	1	67.3573	T	C	INTRON	nan	nan	nan
FBgn0028961	AlstR	X	3473548	0.98323	59.9904	0.964861	62.5562	0.983328	46.8791	0.983193	69.715	1	61.1998	0.981651	63.745	1	48.1248	1	70.8685	C	A	INTRON	nan	nan	nan
FBgn0028961	AlstR	X	3473593	1	57.4746	1	66.8428	1	46.8453	1	73.1813	1	55.2844	1	64.1337	1	45.2012	1	70.1038	C	T	INTRON	nan	nan	nan
FBgn0028961	AlstR	X	3473795	1	94.394	1	97.6393	1	71.7586	1	109.999	1	89.0876	1	92.0743	1	68.145	1	103.416	G	A	INTRON	nan	nan	nan
FBgn0028961	AlstR	X	3473806	1	89.5315	0.984849	86.7122	1	66.2891	0.989481	103.273	1	83.5178	0.984849	80.9626	1	62.3397	0.989491	95.7609	T	A	INTRON	nan	nan	nan
FBgn0028961	AlstR	X	3473843	0.985916	91.5162	1	95.5839	1	66.6283	1	108.235	0.985916	85.2934	1	88.9691	1	62.6358	1	100.358	G	A	INTRON	nan	nan	nan
FBgn0028961	AlstR	X	3474103	1	109.863	1	104.287	1	83.9994	1	133.386	1	95.2621	1	90.7032	1	73.926	1	114.286	G	A	INTRON	nan	nan	nan
FBgn0028961	AlstR	X	3474668	0.962407	85.1452	0.977886	87.3935	0.978086	55.2243	0.97784	108.947	0.972742	83.7462	0.988394	85.9426	0.988499	54.4541	0.988372	106.971	A	G	INTRON	nan	nan	nan
FBgn0028961	AlstR	X	3475184	0.961385	58.745	0.98182	70.0919	0.98219	32.7195	0.98182	65.7784	0.979169	60.5955	1	72.4743	1	33.532	1	67.9537	C	T	INTRON	nan	nan	nan
FBgn0028961	AlstR	X	3475396	1	58.5463	1	58.7768	1	36.4342	1	63.9035	1	63.2715	1	63.5288	1	38.8286	1	69.2639	G	A	INTRON	nan	nan	nan
FBgn0028961	AlstR	X	3475490	1	55.1937	1	58.2923	1	26.3237	1	58.2923	1	49.7167	1	52.3859	1	24.3116	1	52.3859	G	A	INTRON	nan	nan	nan
FBgn0028961	AlstR	X	3476260	1	102.814	1	104.979	1	67.4986	0.989961	104.344	1	101.158	1	103.274	1	66.5869	0.989963	102.616	C	T	INTRON	nan	nan	nan
FBgn0028961	AlstR	X	3476724	1	74.1559	1	75.1062	1	56.098	1	85.9015	1	70.05	1	70.9261	1	53.3214	1	80.8528	T	A	INTRON	nan	nan	nan
FBgn0028961	AlstR	X	3476778	1	85.9213	1	86.7805	1	65.8031	1	95.7363	1	84.659	1	85.5002	1	64.9383	1	94.2643	G	A	INTRON	nan	nan	nan
FBgn0028961	AlstR	X	3477114	1	125.021	1	126.793	1	84.1432	1	129.67	1	117.11	1	118.724	1	79.6089	1	121.342	G	C	INTRON	nan	nan	nan
FBgn0028961	AlstR	X	3477442	1	146.695	1	148.832	1	96.1945	1	152.715	1	157.18	1	159.54	1	101.894	1	163.832	A	G	INTRON	nan	nan	nan
FBgn0028961	AlstR	X	3477823	0.99187	147.529	1	152.058	1	107.325	1	155.832	0.984061	147.236	0.992126	151.752	0.992153	107.138	0.992126	155.514	C	T	INTRON	nan	nan	nan
FBgn0028961	AlstR	X	3478552	1	107.853	1	110.792	1	81.366	1	116.816	1	111.403	1	114.483	1	83.7357	1	120.798	A	T	INTRON	nan	nan	nan
FBgn0028961	AlstR	X	3480051	1	164.059	1	157.735	1	95.2299	1	155.23	1	157.391	1	151.429	1	92.135	1	149.066	C	T	INTRON	nan	nan	nan
FBgn0028961	AlstR	X	3481970	0.992006	135.493	0.992002	142.967	0.99203	104.107	0.992	156.185	1	139.407	1	147.196	1	106.792	1	160.989	G	C	INTRON	nan	nan	nan
FBgn0028961	AlstR	X	3482642	0.959018	111.928	0.982392	123.139	0.982451	93.8024	0.98238	141.055	0.966842	107.042	0.990525	117.787	0.990557	89.6444	0.990521	134.934	C	G	INTRON	nan	nan	nan
FBgn0028961	AlstR	X	3483218	1	97.001	1	100.26	1	43.7928	1	78.4852	1	100.925	1	104.375	1	45.0748	1	81.3822	G	C	INTRON	nan	nan	nan
FBgn0028961	AlstR	X	3483222	1	94.8571	1	94.8571	1	43.5246	1	76.1538	1	97.9915	1	97.9915	1	44.5733	1	78.4435	T	A	INTRON	nan	nan	nan
FBgn0028961	AlstR	X	3483225	1	94.2537	0.986755	93.0157	1	46.9302	1	77.6793	1	98.1442	0.986755	96.9295	1	48.3846	1	80.6282	A	G	INTRON	nan	nan	nan
FBgn0028961	AlstR	X	3483508	1	95.0039	1	98.9785	1	44.489	1	95.725	1	90.4546	1	94.159	1	42.9163	1	91.127	G	A	INTRON	nan	nan	nan
FBgn0028961	AlstR	X	3483509	1	93.2805	1	97.1818	1	44.5594	1	93.9886	1	88.6548	1	92.2816	1	42.9154	1	89.3134	A	C	INTRON	nan	nan	nan
FBgn0028961	AlstR	X	3483521	1	91.3205	1	98.1946	1	49.8158	1	97.9706	0.982906	81.1989	0.982906	87.1672	0.98306	44.6656	0.982906	86.9731	G	A	INTRON	nan	nan	nan
FBgn0028961	AlstR	X	3484689	0.989584	119.852	1	136.893	1	56.6651	1	111.574	0.989589	107.761	1	122.336	1	52.3715	1	100.634	G	A	INTRON	nan	nan	nan
FBgn0028961	AlstR	X	3484712	1	128.617	1	140.273	1	77.1985	0.98995	125.97	1	117.732	1	127.979	1	71.8581	0.989951	115.398	C	T	INTRON	nan	nan	nan
FBgn0028961	AlstR	X	3485116	1	105.487	1	107.246	1	70.7374	1	106.956	1	105.487	1	107.246	1	70.7374	1	106.956	G	T	INTRON	nan	nan	nan
FBgn0028961	AlstR	X	3491221	1	129.59	1	136.743	1	93.3762	1	150.144	1	125.883	1	132.741	1	91.0445	1	145.573	A	G	INTRON	nan	nan	nan
FBgn0028961	AlstR	X	3514767	0.981965	128.465	0.99177	143.355	0.9918	99.6994	0.99177	144.817	0.971379	119.079	0.981088	132.422	0.981147	93.0947	0.981088	133.728	G	A	INTRON	nan	nan	nan
FBgn0028961	AlstR	X	3514886	1	120.502	1	122.914	0.978261	75.7069	1	126.98	1	123.117	1	125.605	0.978261	77.0956	1	129.799	G	A	INTRON	nan	nan	nan
FBgn0028961	AlstR	X	3514906	1	116.379	1	119.677	1	80.1545	1	128.597	1	118.49	1	121.874	1	81.3963	1	131.033	A	G	INTRON	nan	nan	nan
FBgn0028961	AlstR	X	3515254	1	63.6125	1	65.8328	1	51.8641	1	74.3254	1	61.9196	1	64.0557	1	50.5943	1	72.2159	T	C	INTRON	nan	nan	nan
FBgn0028961	AlstR	X	3515297	1	64.9411	1	67.3422	1	48.4582	1	73.3742	1	60.6517	1	62.829	1	45.6087	1	68.2851	T	C	INTRON	nan	nan	nan
FBgn0028961	AlstR	X	3515315	1	69.0248	1	70.9261	1	49.558	1	79.5018	0.9802	61.4818	0.9802	63.0933	0.980326	44.7895	0.9802	70.3256	G	A	INTRON	nan	nan	nan
FBgn0028961	AlstR	X	3518873	1	165.395	0.99278	167.92	1	122.879	1	175.486	0.992248	153.521	0.985058	155.829	0.992268	114.476	0.992248	162.736	A	T	INTRON	nan	nan	nan
FBgn0028961	AlstR	X	3518956	0.985921	158.772	1	159.335	1	106.492	1	166.661	0.978799	163.155	0.992832	164.053	0.99286	108.382	0.992832	171.82	G	A	INTRON	nan	nan	nan
FBgn0028961	AlstR	X	3519233	1	121.914	1	127.712	1	90.6152	1	129.558	1	122.543	1	128.384	1	91.027	1	130.244	T	C	INTRON	nan	nan	nan
FBgn0028961	AlstR	X	3519323	1	126.305	1	126.305	1	86.8635	1	120.604	1	143.957	1	143.957	1	97.0699	1	137.096	A	G	INTRON	nan	nan	nan
FBgn0028961	AlstR	X	3519371	1	119.977	1	119.728	1	76.6761	1	117.706	0.981735	128.627	0.981735	128.342	0.981838	79.8071	0.981735	126.031	T	A	INTRON	nan	nan	nan
FBgn0028961	AlstR	X	3519372	1	119.684	1	120.944	1	78.396	1	118.661	1	131.895	1	133.343	1	85.0049	1	130.72	G	T	INTRON	nan	nan	nan
FBgn0028961	AlstR	X	3519981	1	92.8755	1	96.3678	1	62.4701	1	94.645	1	78.4058	1	81.1447	1	54.0832	1	79.7948	C	A	INTRON	nan	nan	nan
FBgn0028961	AlstR	X	3520209	1	102.311	1	122.275	1	89.5177	1	127.905	1	95.9943	1	114.156	1	84.2813	1	119.255	A	G	INTRON	nan	nan	nan
FBgn0028961	AlstR	X	3520549	1	123.086	1	119.01	1	71.3268	1	124.773	1	112.294	1	108.717	1	66.2891	1	113.774	G	C	INTRON	nan	nan	nan
FBgn0028961	AlstR	X	3520572	1	129.53	1	128.316	1	76.8002	0.990476	124.745	1	111.578	1	110.357	1	67.9637	0.990489	107.15	G	A	INTRON	nan	nan	nan
FBgn0028961	AlstR	X	3520598	0.990952	128.01	0.990956	121.66	0.991009	80.0376	0.990952	127.703	1	115.024	1	109.566	1	73.2871	1	114.761	C	T	INTRON	nan	nan	nan
FBgn0028961	AlstR	X	3521490	1	111.473	1	109.698	1	80.054	1	115.739	1	110.853	1	109.092	1	79.667	1	115.085	A	G	INTRON	nan	nan	nan
FBgn0028961	AlstR	X	3525480	0.991635	135.086	0.991633	139.441	0.991668	96.0334	0.991641	124.692	0.991072	128.981	0.991071	133.135	0.991108	91.6393	0.991079	119.058	C	G	INTRON	nan	nan	nan
FBgn0028961	AlstR	X	3528138	1	140.313	1	142.754	1	90.7407	1	147.466	1	132.712	1	134.966	1	86.6251	1	139.311	C	T	INTRON	nan	nan	nan
FBgn0028961	AlstR	X	3528145	1	147.723	1	146.287	1	94.6061	1	148.575	1	139.499	1	138.175	1	90.2168	1	140.283	C	T	INTRON	nan	nan	nan
FBgn0028961	AlstR	X	3528281	1	129.219	1	133.368	1	89.1393	1	140.004	1	121.111	1	124.891	1	84.3264	1	130.926	A	G	INTRON	nan	nan	nan
FBgn0028961	AlstR	X	3528312	0.991975	131.741	0.99197	140.885	0.992004	96.5016	0.991968	144.869	1	126.125	1	134.546	1	93.4301	1	138.207	C	T	INTRON	nan	nan	nan
FBgn0028961	AlstR	X	3528611	1	99.2973	1	106.664	1	65.2182	1	106.664	1	80.0045	1	85.3949	1	54.3417	1	85.3949	C	G	INTRON	nan	nan	nan
FBgn0028961	AlstR	X	3529529	0.981015	111.113	0.981018	109.423	0.981205	61.2761	0.981021	107.699	1	104.891	1	103.367	1	59.3435	1	101.811	C	T	INTRON	nan	nan	nan
FBgn0028961	AlstR	X	3529804	1	106.799	1	117.352	1	66.6114	0.979595	109.632	1	101.286	1	111.397	1	63.924	0.979606	104.01	T	A	INTRON	nan	nan	nan
FBgn0028961	AlstR	X	3529831	1	102.699	1	120.198	1	71.4186	1	114.696	1	101.609	1	118.834	1	70.7667	1	113.42	T	A	INTRON	nan	nan	nan
FBgn0028961	AlstR	X	3530242	1	64.8585	1	68.8494	1	41.211	1	68.2567	1	58.5255	1	61.9682	1	37.8293	1	61.4576	G	A	INTRON	nan	nan	nan
FBgn0028961	AlstR	X	3530256	1	58.6298	1	64.1623	1	42.5271	1	65.2411	1	54.041	1	58.9585	1	39.5912	1	59.9149	T	A	INTRON	nan	nan	nan
FBgn0028961	AlstR	X	3530648	1	79.8068	1	86.8101	1	61.7641	1	88.229	1	78.3967	1	85.2212	1	60.7825	1	86.6031	G	A	INTRON	nan	nan	nan
FBgn0028961	AlstR	X	3530672	1	98.9243	1	102.125	1	76.0375	1	110.969	0.987732	92.4627	0.98773	95.4401	0.987781	71.1041	0.98773	103.657	G	T	INTRON	nan	nan	nan
FBgn0028961	AlstR	X	3531321	1	83.695	1	93.5552	0.977276	65.3248	1	92.1579	1	81.4266	1	90.8989	0.977276	63.7261	1	89.5577	G	A	INTRON	nan	nan	nan
FBgn0028961	AlstR	X	3532220	0.985185	78.1171	1	76.1467	1	64.5365	1	91.5716	0.985197	73.2311	1	71.2578	1	60.8987	1	85.6269	G	T	INTRON	nan	nan	nan
FBgn0028961	AlstR	X	3536745	1	121.653	1	117.167	1	85.7549	1	133.877	1	116.895	1	112.656	1	82.8511	1	128.428	G	C	INTRON	nan	nan	nan
FBgn0028961	AlstR	X	3536936	0.99225	148.403	0.992254	139.987	0.992288	96.1918	0.992248	154.451	1	140.874	1	133.055	1	92.1044	1	146.484	G	A	INTRON	nan	nan	nan
FBgn0028961	AlstR	X	3536958	1	151.137	1	141.462	1	102.716	1	158.294	1	146.34	1	137.096	1	99.9401	1	153.172	T	C	INTRON	nan	nan	nan
FBgn0028961	AlstR	X	3536974	0.992251	146.52	1	137.265	1	97.6354	1	156.026	0.992252	144.279	1	135.224	1	96.3768	1	153.576	A	G	INTRON	nan	nan	nan
FBgn0028961	AlstR	X	3537375	1	99.0125	1	107.034	1	64.4734	0.989964	102.896	1	106.992	1	115.969	1	68.7723	0.989955	111.334	A	T	INTRON	nan	nan	nan
FBgn0028961	AlstR	X	3537379	1	98.5996	1	105.81	1	65.9067	1	103.414	1	106.985	1	115.1	1	70.5935	1	112.4	T	A	INTRON	nan	nan	nan
FBgn0028961	AlstR	X	3537766	0.989584	122.01	0.989584	124.885	0.98964	76.8318	0.989584	129.619	1	116.798	1	119.498	1	74.1182	1	123.942	T	G	INTRON	nan	nan	nan
FBgn0028961	AlstR	X	3537859	0.992	146.963	0.992	157.283	0.99203	104.107	0.984786	152.96	1	142.022	1	151.528	1	100.9	0.992759	147.336	A	C	INTRON	nan	nan	nan
FBgn0028961	AlstR	X	3537865	0.99187	142.468	1	156.35	1	104.797	0.992784	153.118	0.991872	139.71	1	153.256	1	103.045	0.992785	150.114	A	C	INTRON	nan	nan	nan
FBgn0028961	AlstR	X	3537891	0.991805	140.295	1	151.269	1	101.34	1	147.298	0.991806	139.044	1	149.876	1	100.553	1	145.957	G	A	INTRON	nan	nan	nan
FBgn0028961	AlstR	X	3538269	1	143.054	1	151.363	1	100.334	1	149.42	0.991561	141.53	0.991561	149.712	0.991593	99.4137	0.991561	147.799	T	C	INTRON	nan	nan	nan
FBgn0028961	AlstR	X	3539859	1	189.674	1	171.605	1	119.332	1	177.835	0.993399	191.185	0.993401	172.659	0.993423	119.252	0.993399	179.043	A	C	INTRON	nan	nan	nan
FBgn0028961	AlstR	X	3542385	1	136.817	1	147.529	1	87.1387	1	149.667	1	127.394	1	137.051	1	82.1283	1	138.974	C	A	INTRON	nan	nan	nan
FBgn0028961	AlstR	X	3542406	1	119.009	1	126.661	1	82.7507	1	128.243	1	110.541	1	117.418	1	77.6588	1	118.837	G	A	INTRON	nan	nan	nan
FBgn0028961	AlstR	X	3543003	1	134.835	1	152.924	1	96.0716	1	160.24	1	136.882	1	155.376	1	97.3346	1	162.863	A	G	INTRON	nan	nan	nan
FBgn0028961	AlstR	X	3543179	1	149.969	1	156.966	0.984375	101.202	1	159.199	1	153.505	1	160.742	0.984375	103.265	1	163.053	T	C	INTRON	nan	nan	nan
FBgn0028961	AlstR	X	3543180	0.992032	148.763	0.992032	156.512	0.992063	102.893	0.985217	159.242	0.992539	153.795	0.992537	161.926	0.992568	105.859	0.985718	164.793	G	C	INTRON	nan	nan	nan
FBgn0028961	AlstR	X	3543429	1	166.489	1	173.104	1	108.194	1	172.544	0.992933	165.554	0.992933	172.541	0.992963	107.066	0.992933	171.974	T	C	INTRON	nan	nan	nan
FBgn0028961	AlstR	X	3543443	1	166.489	0.993401	171.72	1	104.012	1	175.31	1	169.123	0.9934	174.516	1	105.358	1	178.147	A	G	INTRON	nan	nan	nan
FBgn0028961	AlstR	X	3543469	1	150.498	1	160.044	1	100.4	0.993223	162.105	1	160.429	1	170.904	1	105.945	0.99322	173.352	T	A	INTRON	nan	nan	nan
FBgn0028961	AlstR	X	3545319	1	119.845	1	127.051	1	79.4159	1	142.15	0.989193	105.443	0.98919	111.431	0.989258	71.2638	0.98919	123.891	T	A	INTRON	nan	nan	nan
FBgn0028961	AlstR	X	3545764	1	94.6722	1	99.8014	1	57.7442	0.990756	106.805	1	96.1774	1	101.425	1	58.4902	0.990755	108.633	G	A	INTRON	nan	nan	nan
FBgn0028961	AlstR	X	3546195	1	98.2767	1	109.499	1	59.0732	1	94.5255	1	93.3607	1	103.772	1	56.6656	1	89.8722	C	T	INTRON	nan	nan	nan
FBgn0028961	AlstR	X	3547966	1	53.7157	1	58.3395	1	37.8622	1	61.4238	1	52.6001	1	57.086	1	37.1792	1	60.0756	C	T	INTRON	nan	nan	nan
FBgn0028961	AlstR	X	3548040	1	66.8613	1	73.5895	1	53.4472	1	77.2546	1	58.6559	1	64.2208	1	47.4225	1	67.2349	G	T	INTRON	nan	nan	nan
FBgn0028961	AlstR	X	3548843	0.966769	101.023	0.977401	106.832	0.957926	72.4074	0.977401	113.736	0.968311	104.979	0.978947	111.019	0.959458	74.8402	0.978947	118.308	A	G	INTRON	nan	nan	nan
FBgn0028961	AlstR	X	3549321	1	31.9231	1	30.9334	1	20.5131	1	36.0708	1	31.6451	1	30.6674	1	20.3628	1	35.7408	A	G	INTRON	nan	nan	nan
FBgn0028961	AlstR	X	3555211	1	93.8309	1	94.4821	1	73.4216	1	108.53	1	95.1917	1	95.8564	1	74.381	1	110.206	C	T	INTRON	nan	nan	nan
FBgn0028961	AlstR	X	3556769	1	107.866	1	115.786	1	79.7997	1	115.226	0.987879	100.823	0.987879	108.004	0.987924	75.187	0.987879	107.497	G	A	INTRON	nan	nan	nan
FBgn0028961	AlstR	X	3557523	0.991526	141.808	1	139.299	1	90.6899	0.992512	149.16	0.982904	137.027	0.991305	134.638	0.99135	88.1476	0.983851	143.936	G	T	NON_SYNONYMOUS_CODING	nan	V/F	Gtt/Ttt
FBgn0028961	AlstR	X	3558179	1	166.279	1	169.435	1	119.033	1	178.437	1	157.775	1	160.701	1	113.727	1	169.038	C	T	INTRON	nan	nan	nan
FBgn0028961	AlstR	X	3560453	1	61.0029	1	57.1314	1	34.1774	1	58.5463	1	60.1875	1	56.3881	1	33.8166	1	57.7768	T	G	UTR_3_PRIME	nan	nan	nan
FBgn0029155	Men-b	3R	22979965	0.99278	169.927	0.992781	159.208	0.992808	109.828	0.99278	175.746	0.992806	168.404	0.992807	157.657	0.992834	108.213	0.992806	174.24	T	C	SYNONYMOUS_CODING	nan	C/C	tgT/tgC
FBgn0029568	CG11381	X	1096971	1	128.617	1	127.784	1	87.8951	1	132.663	0.990566	128.512	0.990566	127.664	0.990606	87.1517	0.990566	132.633	A	C	UPSTREAM	841_bases	nan	nan
FBgn0029629	CG8636	X	2503253	0.989796	118.333	0.989796	127.822	0.989825	91.206	0.989796	129.091	1	124.388	1	134.591	1	95.3676	1	135.958	C	T	DOWNSTREAM	23_bases	nan	nan
FBgn0029629	CG8636	X	2503288	1	140.533	0.992457	145.55	1	102.249	1	143.353	1	143.334	0.992456	148.495	1	104.025	1	146.234	A	G	UTR_3_PRIME	nan	nan	nan
FBgn0029629	CG8636	X	2503646	0.993941	190.157	0.986581	176.011	0.993962	126.064	0.993939	205.786	1	195.263	0.992593	180.578	1	128.898	1	211.507	A	G	SYNONYMOUS_CODING	nan	I/I	atT/atC
FBgn0029629	CG8636	X	2503796	1	190.251	1	181.284	1	147.594	1	201.37	1	195.207	1	185.907	1	151.036	1	206.749	C	T	SYNONYMOUS_CODING	nan	A/A	gcG/gcA
FBgn0029657	CG12535	X	3317069	1	112.634	1	119.823	1	68.5675	1	113.258	1	101.825	1	108.038	1	63.1506	1	102.365	G	A	INTRON	nan	nan	nan
FBgn0029657	CG12535	X	3319655	1	61.9401	1	70.1557	1	44.5133	1	74.7362	1	65.7784	1	74.748	1	46.9061	1	79.7665	G	T	INTRON	nan	nan	nan
FBgn0029657	CG12535	X	3320856	1	48.1154	1	50.3144	1	34.5826	1	56.1555	1	61.6231	1	64.7568	1	42.8759	1	73.1887	T	G	INTRON	nan	nan	nan
FBgn0029657	CG12535	X	3322976	1	144.558	1	137.051	1	83.6462	1	146.647	1	144.857	1	137.328	1	83.7839	1	146.952	G	A	INTRON	nan	nan	nan
FBgn0029657	CG12535	X	3331682	1	102.412	1	104.886	1	70.1029	1	108.158	1	103.832	1	106.355	1	70.9308	1	109.693	C	G	INTRON	nan	nan	nan
FBgn0029657	CG12535	X	3331729	1	100.084	1	105.874	1	70.4447	1	98.5595	1	97.9586	1	103.572	1	69.1515	1	96.4797	A	C	INTRON	nan	nan	nan
FBgn0029657	CG12535	X	3331747	1	100.608	1	102.778	1	72.9259	1	101.856	1	98.5726	1	100.68	1	71.6348	1	99.7845	G	A	INTRON	nan	nan	nan
FBgn0029657	CG12535	X	3331751	1	102.726	1	106.391	1	68.1054	0.987879	99.2099	1	100.084	1	103.615	1	66.6266	0.987879	96.6367	A	C	INTRON	nan	nan	nan
FBgn0029657	CG12535	X	3331765	0.988096	100.634	1	100.634	1	70.391	1	107.478	0.988096	102.628	1	102.628	1	71.5894	1	109.669	C	T	INTRON	nan	nan	nan
FBgn0029657	CG12535	X	3333952	1	57.1779	1	63.3143	1	37.2007	1	62.7238	1	51.9769	1	57.3366	1	34.2793	1	56.8222	A	T	INTRON	nan	nan	nan
FBgn0029661	CG16781	X	3357901	0.99257	147.631	1	144.322	1	99.3064	1	149.244	0.992566	157.478	1	153.85	1	104.861	1	159.247	G	A	INTRON	nan	nan	nan
FBgn0029662	CG12206	X	3366365	1	201.674	1	201.37	1	136.179	1	212.778	1	211.995	1	211.668	1	142.042	1	223.933	G	A	NON_SYNONYMOUS_CODING	nan	P/S	Ccc/Tcc
FBgn0029662	CG12206	X	3367741	0.989638	113.303	1	121.331	1	83.1774	1	128.877	0.989648	103.771	1	110.839	1	76.9935	1	117.46	G	A	UPSTREAM	258_bases	nan	nan
FBgn0029662	CG12206	X	3367741	0.989638	113.303	1	121.331	1	83.1774	1	128.877	0.989648	103.771	1	110.839	1	76.9935	1	117.46	G	A	INTRON	nan	nan	nan
FBgn0029662	CG12206	X	3367753	1	115.707	1	121.483	1	85.5232	1	130.201	1	104.398	1	109.378	1	78.108	1	116.866	T	A	INTRON	nan	nan	nan
FBgn0029662	CG12206	X	3367753	1	115.707	1	121.483	1	85.5232	1	130.201	1	104.398	1	109.378	1	78.108	1	116.866	T	A	UPSTREAM	270_bases	nan	nan
FBgn0029662	CG12206	X	3367754	1	115.999	1	121.988	1	85.7618	1	130.589	1	104.913	1	110.094	1	78.4918	1	117.508	A	G	INTRON	nan	nan	nan
FBgn0029662	CG12206	X	3367754	1	115.999	1	121.988	1	85.7618	1	130.589	1	104.913	1	110.094	1	78.4918	1	117.508	A	G	UPSTREAM	271_bases	nan	nan
FBgn0029662	CG12206	X	3367762	1	118.403	1	120.807	1	85.0656	1	132.154	1	104.211	1	106.213	1	76.1018	1	115.622	G	A	UPSTREAM	279_bases	nan	nan
FBgn0029662	CG12206	X	3367762	1	118.403	1	120.807	1	85.0656	1	132.154	1	104.211	1	106.213	1	76.1018	1	115.622	G	A	INTRON	nan	nan	nan
FBgn0029662	CG12206	X	3367799	1	95.2243	1	100.486	1	72.2709	1	106.582	1	85.8561	1	90.3885	1	65.8937	1	95.621	C	T	INTRON	nan	nan	nan
FBgn0029662	CG12206	X	3367799	1	95.2243	1	100.486	1	72.2709	1	106.582	1	85.8561	1	90.3885	1	65.8937	1	95.621	C	T	UPSTREAM	316_bases	nan	nan
FBgn0029662	CG12206	X	3367854	1	88.5493	1	96.7084	1	65.8152	1	100.524	1	82.5251	1	89.8913	1	61.8415	1	93.3275	G	A	UPSTREAM	371_bases	nan	nan
FBgn0029662	CG12206	X	3367854	1	88.5493	1	96.7084	1	65.8152	1	100.524	1	82.5251	1	89.8913	1	61.8415	1	93.3275	G	A	INTRON	nan	nan	nan
FBgn0029662	CG12206	X	3367861	1	85.3204	1	96.3359	1	66.395	1	98.2198	1	82.1135	1	92.529	1	64.144	1	94.3075	A	C	UPSTREAM	378_bases	nan	nan
FBgn0029662	CG12206	X	3367861	1	85.3204	1	96.3359	1	66.395	1	98.2198	1	82.1135	1	92.529	1	64.144	1	94.3075	A	C	INTRON	nan	nan	nan
FBgn0029662	CG12206	X	3367876	1	82.4419	1	93.7762	1	68.5205	1	96.1823	1	79.6243	1	90.3956	1	66.3502	1	92.6783	A	G	INTRON	nan	nan	nan
FBgn0029662	CG12206	X	3367876	1	82.4419	1	93.7762	1	68.5205	1	96.1823	1	79.6243	1	90.3956	1	66.3502	1	92.6783	A	G	UPSTREAM	393_bases	nan	nan
FBgn0029662	CG12206	X	3367936	1	108.003	1	115.972	1	69.0713	1	118.555	1	100.963	1	108.19	1	65.3062	1	110.528	C	G	INTRON	nan	nan	nan
FBgn0029662	CG12206	X	3367936	1	108.003	1	115.972	1	69.0713	1	118.555	1	100.963	1	108.19	1	65.3062	1	110.528	C	G	UPSTREAM	453_bases	nan	nan
FBgn0029662	CG12206	X	3367997	1	112.967	0.990436	116.388	1	67.2581	1	123.323	1	108.51	0.99044	111.739	1	65.1107	1	118.277	C	T	INTRON	nan	nan	nan
FBgn0029662	CG12206	X	3367997	1	112.967	0.990436	116.388	1	67.2581	1	123.323	1	108.51	0.99044	111.739	1	65.1107	1	118.277	C	T	UPSTREAM	514_bases	nan	nan
FBgn0029663	CG10804	X	3375712	1	59.4883	1	60.1186	1	42.1286	1	69.6444	1	59.2041	1	59.8301	1	41.9539	1	69.289	G	T	UPSTREAM	731_bases	nan	nan
FBgn0029663	CG10804	X	3375712	1	59.4883	1	60.1186	1	42.1286	1	69.6444	1	59.2041	1	59.8301	1	41.9539	1	69.289	G	T	INTRON	nan	nan	nan
FBgn0029663	CG10804	X	3376039	1	147.371	1	158.005	1	106.088	1	161.703	1	158.836	1	170.695	1	113.22	1	174.827	C	T	INTRON	nan	nan	nan
FBgn0029663	CG10804	X	3376041	1	142.47	1	156.255	1	106.088	1	163.092	1	151.448	1	166.521	1	111.96	1	174.016	A	T	INTRON	nan	nan	nan
FBgn0029663	CG10804	X	3376569	0.925926	141.851	0.925926	147.68	0.926249	88.0659	0.919136	143.998	0.925431	147.683	0.925424	153.936	0.925774	90.8416	0.918632	150.132	A	T	UPSTREAM	214_bases	nan	nan
FBgn0029663	CG10804	X	3376671	1	131.796	1	140.592	1	87.0894	1	142.539	1	136.005	1	145.212	1	89.4142	1	147.251	G	A	UPSTREAM	316_bases	nan	nan
FBgn0029663	CG10804	X	3376723	1	124.602	1	129.445	1	76.6017	1	129.221	1	122.717	1	127.455	1	75.6571	1	127.236	A	G	UPSTREAM	368_bases	nan	nan
FBgn0029663	CG10804	X	3376821	0.991777	129.902	1	131.201	1	80.4886	1	134.239	0.991775	133.935	1	135.292	1	82.5211	1	138.467	G	A	UPSTREAM	466_bases	nan	nan
FBgn0029663	CG10804	X	3376937	1	152.118	1	148.896	1	100.775	1	159.496	1	146.896	1	143.83	1	97.8611	1	153.91	C	T	UPSTREAM	582_bases	nan	nan
FBgn0029663	CG10804	X	3376938	1	155.327	1	152.125	1	101.526	1	161.193	1	150.078	1	147.029	1	98.6534	1	155.66	C	T	UPSTREAM	583_bases	nan	nan
FBgn0029663	CG10804	X	3376942	0.991561	150.085	0.991561	149.287	0.976389	99.0413	0.991561	154.744	1	147.705	1	146.938	0.984734	98.4564	1	152.179	A	C	UPSTREAM	587_bases	nan	nan
FBgn0029663	CG10804	X	3376944	1	157.765	1	153.635	1	101.123	1	160.429	1	149.47	1	145.646	1	96.6959	1	151.936	G	T	UPSTREAM	589_bases	nan	nan
FBgn0029663	CG10804	X	3376978	0.993295	156.257	1	151.323	1	98.9555	1	157.765	0.993297	149.342	1	144.715	1	95.3319	1	150.756	G	A	UPSTREAM	623_bases	nan	nan
FBgn0029663	CG10804	X	3377076	1	184.921	0.992367	160.614	1	117.538	1	188.984	0.992908	182.731	0.985304	158.482	0.992931	115.553	0.992908	186.785	C	A	UPSTREAM	721_bases	nan	nan
FBgn0029664	CG10802	X	3376039	1	147.371	1	158.005	1	106.088	1	161.703	1	158.836	1	170.695	1	113.22	1	174.827	C	T	UPSTREAM	963_bases	nan	nan
FBgn0029664	CG10802	X	3376041	1	142.47	1	156.255	1	106.088	1	163.092	1	151.448	1	166.521	1	111.96	1	174.016	A	T	UPSTREAM	961_bases	nan	nan
FBgn0029664	CG10802	X	3376569	0.925926	141.851	0.925926	147.68	0.926249	88.0659	0.919136	143.998	0.925431	147.683	0.925424	153.936	0.925774	90.8416	0.918632	150.132	A	T	UPSTREAM	433_bases	nan	nan
FBgn0029664	CG10802	X	3376671	1	131.796	1	140.592	1	87.0894	1	142.539	1	136.005	1	145.212	1	89.4142	1	147.251	G	A	UPSTREAM	331_bases	nan	nan
FBgn0029664	CG10802	X	3376723	1	124.602	1	129.445	1	76.6017	1	129.221	1	122.717	1	127.455	1	75.6571	1	127.236	A	G	UPSTREAM	279_bases	nan	nan
FBgn0029664	CG10802	X	3376821	0.991777	129.902	1	131.201	1	80.4886	1	134.239	0.991775	133.935	1	135.292	1	82.5211	1	138.467	G	A	UPSTREAM	181_bases	nan	nan
FBgn0029664	CG10802	X	3376937	1	152.118	1	148.896	1	100.775	1	159.496	1	146.896	1	143.83	1	97.8611	1	153.91	C	T	UPSTREAM	65_bases	nan	nan
FBgn0029664	CG10802	X	3376938	1	155.327	1	152.125	1	101.526	1	161.193	1	150.078	1	147.029	1	98.6534	1	155.66	C	T	UPSTREAM	64_bases	nan	nan
[truncated: 8,060 more rows]
