# Supplementary material for: Evolution of longevity improves immunity in Drosophila
Source: Evol Lett. 2018 Nov 12;2(6):567–79. doi: 10.1002/evl3.89 (PMC6292704; doi:10.1002/evl3.89)
Supplement: Supplementary file 3 — Table S2. (xls). Shared candidate genes across three independent studies. [file EVL3-2-567-s003.xls]

## Sheet: Candidate sets
Our candidate genes				Remolina et al. 2012				Carnes et al. 2015
FlyBase ID	Chromosome	Gene name		FlyBase ID	Chromosome	Gene name		FlyBase ID	Chromosome	Gene name
FBgn0027093	X	Aats-arg		FBgn0029514	3L	312		FBgn0250848	3L	26-29-p
FBgn0027087	X	Aats-his		FBgn0250848	3L	26-29-p		FBgn0053100	3R	4EHP
FBgn0000024	3R	Ace		FBgn0023129	3L	aay		FBgn0004168	2R	5-HT1A
FBgn0020513	X	ade5		FBgn0035244	3L	ABCB7		FBgn0259178	3R	5PtaseI
FBgn0039747	3R	AdoR		FBgn0015585	3L	Acp63F		FBgn0000008	2R	a
FBgn0086361	3R	alph		FBgn0000042	X	Act5C		FBgn0052062	3L	A2bp1
FBgn0000075	2L	amd		FBgn0020513	X	ade5		FBgn0020766	2R	Aats-phe
FBgn0086782	X	amn		FBgn0250789	3L	alpha-Spec		FBgn0027082	3L	Aats-pro
FBgn0023179	3R	amon		FBgn0025725	3L	alphaCOP		FBgn0264442	2L	ab
FBgn0030328	X	Amun		FBgn0087040	3L	alphaTub67C		FBgn0035244	3L	ABCB7
FBgn0261788	3L	Ank2		FBgn0004372	3L	aly		FBgn0000018	2L	abo
FBgn0000094	3R	Anp		FBgn0040281	3L	Aplip1		FBgn0000024	3R	Ace
FBgn0004569	3L	aos		FBgn0000109	3L	Aprt		FBgn0028484	3L	Ack
FBgn0030089	X	AP-1gamma		FBgn0038742	3R	Arc42		FBgn0083936	2R	Acp54A1
FBgn0263351	3R	AP-2mu		FBgn0000116	3L	Argk		FBgn0000667	X	Actn
FBgn0015589	3R	Apc		FBgn0041164	3L	armi		FBgn0038341	3R	AdamTS-A
FBgn0039598	3R	aqrs		FBgn0000121	3L	Arr2		FBgn0026086	X	Adar
FBgn0000114	2L	aret		FBgn0035407	3L	Asciz		FBgn0028658	2L	adat
FBgn0030088	X	Arfrp1		FBgn0030343	X	ATP7		FBgn0053138	2R	AGBE
FBgn0017418	X	ari-1		FBgn0019644	3L	ATPsyn-b		FBgn0250789	3L	alpha-Spec
FBgn0011741	X	Arp6		FBgn0016120	3R	ATPsyn-d		FBgn0023179	3R	amon
FBgn0031781	2L	Arpc4		FBgn0067783	3R	att-ORFA		FBgn0052626	X	AMPdeam
FBgn0000140	3R	asp		FBgn0067782	3R	att-ORFB		FBgn0027356	2R	Amph
FBgn0015591	3R	AstA		FBgn0030410	X	Aven		FBgn0000094	3R	Anp
FBgn0266429	X	AstA-R1		FBgn0013751	3L	Awh		FBgn0050488	2R	antr
FBgn0020762	2L	Atet		FBgn0025525	3L	bab2		FBgn0029879	X	APC7
FBgn0028550	X	Atf3		FBgn0013433	2L	beat-Ia		FBgn0032136	2L	Apoltp
FBgn0030960	X	Atg101		FBgn0028645	2L	beat-Ib		FBgn0033807	2R	AQP
FBgn0030343	X	ATP7		FBgn0028644	2L	beat-Ic		FBgn0025186	2R	ari-2
FBgn0262870	3L	axo		FBgn0260859	3L	Bet3		FBgn0032329	2L	Art8
FBgn0011758	X	B-H1		FBgn0013753	3L	Bgb		FBgn0034606	2R	ASPP
FBgn0004854	X	B-H2		FBgn0000182	2L	BicC		FBgn0266429	X	AstA-R1
FBgn0004870	3L	bab1		FBgn0041161	3L	blue		FBgn0032336	2L	AstC
FBgn0026149	X	BCL7-like		FBgn0014135	3R	bnl		FBgn0032337	2L	AstCC
FBgn0265607	2L	beat-IIIa		FBgn0011206	3L	bol		FBgn0261823	2R	Asx
FBgn0053179	2L	beat-IIIb		FBgn0013755	3L	Bro		FBgn0028550	X	Atf3
FBgn0032629	2L	beat-IIIc		FBgn0264001	3L	bru-3		FBgn0034366	2R	Atg7
FBgn0039584	3R	beat-VI		FBgn0263108	3L	BtbVII		FBgn0002921	3R	Atpalpha
FBgn0250908	3R	beat-VII		FBgn0005592	3L	btl		FBgn0038530	3R	AttD
FBgn0250788	X	beta-Spec		FBgn0001991	2L	Ca-alpha1D		FBgn0026597	3R	Axn
FBgn0003890	3R	betaTub97EF		FBgn0263111	X	cac		FBgn0262870	3L	axo
FBgn0027348	2L	bgm		FBgn0031114	X	cactin		FBgn0000153	2L	b
FBgn0014133	X	bif		FBgn0025866	3L	CalpB		FBgn0023407	2L	B4
FBgn0004389	3R	bnk		FBgn0041342	3L	Cct1		FBgn0004870	3L	bab1
FBgn0014135	3R	bnl		FBgn0035231	3L	Cct2		FBgn0025525	3L	bab2
FBgn0010300	2L	brat		FBgn0035470	3L	Ccz1		FBgn0034724	2R	babos
FBgn0039654	3R	Brd8		FBgn0011573	3L	Cdc37		FBgn0025463	X	Bap60
FBgn0000228	2L	Bsg25D		FBgn0035918	3L	Cdc6		FBgn0033844	2R	bbc
FBgn0031696	2L	Bub1		FBgn0004876	3R	cdi		FBgn0087007	3L	bbg
FBgn0259176	2L	bun		FBgn0015618	3L	Cdk8		FBgn0013432	X	bcn92
FBgn0265598	X	Bx		FBgn0030342	X	CG10347		FBgn0013433	2L	beat-Ia
FBgn0004856	X	Bx42		FBgn0030348	X	CG10352		FBgn0028645	2L	beat-Ib
FBgn0011566	X	Bzd		FBgn0030349	X	CG10353		FBgn0028644	2L	beat-Ic
FBgn0028525	2L	c(2)M		FBgn0035453	3L	CG10357		FBgn0038498	3R	beat-IIa
FBgn0040234	X	c12.2		FBgn0035452	3L	CG10359		FBgn0250908	3R	beat-VII
FBgn0001991	2L	Ca-alpha1D		FBgn0030358	X	CG10362		FBgn0013753	3L	Bgb
FBgn0000250	2L	cact		FBgn0036052	3L	CG10809		FBgn0000182	2L	BicC
FBgn0031114	X	cactin		FBgn0028858	2L	CG10839		FBgn0039282	3R	Bili
FBgn0051989	2L	Cap-D3		FBgn0035455	3L	CG10862		FBgn0015907	2R	bl
FBgn0039722	3R	Capa		FBgn0038804	3R	CG10877		FBgn0038387	3R	blp
FBgn0022213	2L	Cas		FBgn0038796	3R	CG10881		FBgn0011211	2R	blw
FBgn0020224	3L	Cbl		FBgn0038773	3R	CG10887		FBgn0036449	3L	bmm
FBgn0261353	3L	Ccdc56		FBgn0038769	3R	CG10889		FBgn0040388	X	boi
FBgn0259231	X	CCKLR-17D1		FBgn0030408	X	CG11085		FBgn0011206	3L	bol
FBgn0030954	X	CCKLR-17D3		FBgn0030400	X	CG11138		FBgn0040237	3R	bor
FBgn0004107	3R	cdc2c		FBgn0031139	X	CG11227		FBgn0000206	3R	boss
FBgn0032821	2L	CdGAPr		FBgn0030375	X	CG11356		FBgn0004893	2L	bowl
FBgn0016131	2R	Cdk4		FBgn0038732	3R	CG11391		FBgn0000210	X	br
FBgn0000276	3R	CecA1		FBgn0038733	3R	CG11407		FBgn0010300	2L	brat
FBgn0039590	3R	CG10011		FBgn0038737	3R	CG11447		FBgn0013755	3L	Bro
FBgn0032798	2L	CG10132		FBgn0038734	3R	CG11453		FBgn0262475	2L	bru-2
FBgn0032793	2L	CG10189		FBgn0035397	3L	CG11486		FBgn0264001	3L	bru-3
FBgn0032790	2L	CG10194		FBgn0035424	3L	CG11505		FBgn0003502	2L	Btk29A
FBgn0030342	X	CG10347		FBgn0035437	3L	CG11526		FBgn0266756	3R	btsz
FBgn0030348	X	CG10352		FBgn0035400	3L	CG11537		FBgn0259228	X	C3G
FBgn0030349	X	CG10353		FBgn0038705	3R	CG11626		FBgn0001991	2L	Ca-alpha1D
FBgn0002036	2L	CG10561		FBgn0038731	3R	CG11659		FBgn0264386	X	Ca-alpha1T
FBgn0032817	2L	CG10631		FBgn0040648	X	CG11666		FBgn0259822	2L	Ca-beta
FBgn0029664	X	CG10802		FBgn0038690	3R	CG11703		FBgn0263111	X	cac
FBgn0029666	X	CG10803		FBgn0031115	X	CG11710		FBgn0015609	2L	CadN
FBgn0029663	X	CG10804		FBgn0038683	3R	CG11779		FBgn0039722	3R	Capa
FBgn0038865	3R	CG10824		FBgn0030346	X	CG11802		FBgn0023095	3L	caps
FBgn0039235	3R	CG10899		FBgn0035234	3L	CG12003		FBgn0261458	2L	capt
FBgn0030073	X	CG10962		FBgn0035236	3L	CG12004		FBgn0000256	2L	capu
FBgn0030078	X	CG10970		FBgn0035464	3L	CG12006		FBgn0024249	2R	cato
FBgn0031139	X	CG11227		FBgn0035430	3L	CG12009		FBgn0050106	2R	CCHa1-R
FBgn0030056	X	CG11284		FBgn0035443	3L	CG12010		FBgn0041342	3L	Cct1
FBgn0030058	X	CG11294		FBgn0035257	3L	CG12011		FBgn0015618	3L	Cdk8
FBgn0039818	3R	CG11318		FBgn0035444	3L	CG12012		FBgn0000277	3R	CecA2
FBgn0040364	X	CG11378		FBgn0035445	3L	CG12014		FBgn0028509	2L	CenG1A
FBgn0040362	X	CG11379		FBgn0035436	3L	CG12016		FBgn0034644	2R	CG10082
FBgn0040359	X	CG11380		FBgn0035429	3L	CG12017		FBgn0039084	3R	CG10175
FBgn0029568	X	CG11381		FBgn0027903	3L	CG12018		FBgn0038397	3R	CG10185
FBgn0040367	X	CG11382		FBgn0035273	3L	CG12020		FBgn0038394	3R	CG10264
FBgn0040363	X	CG11384		FBgn0035283	3L	CG12024		FBgn0038420	3R	CG10311
FBgn0039671	3R	CG11470		FBgn0035285	3L	CG12025		FBgn0038423	3R	CG10317
FBgn0039749	3R	CG11498		FBgn0035421	3L	CG12034		FBgn0032700	2L	CG10338
FBgn0035437	3L	CG11526		FBgn0035263	3L	CG12035		FBgn0032707	2L	CG10348
FBgn0040648	X	CG11666		FBgn0035426	3L	CG12078		FBgn0034731	2R	CG10384
FBgn0030678	X	CG11679		FBgn0035402	3L	CG12082		FBgn0038395	3R	CG10407
FBgn0031115	X	CG11710		FBgn0043458	3L	CG12084		FBgn0039296	3R	CG10420
FBgn0030346	X	CG11802		FBgn0035227	3L	CG12090		FBgn0035649	3L	CG10483
FBgn0039616	3R	CG11828		FBgn0035228	3L	CG12091		FBgn0035612	3L	CG10625
FBgn0039633	3R	CG11873		FBgn0035232	3L	CG12099		FBgn0035603	3L	CG10635
FBgn0039637	3R	CG11880		FBgn0035238	3L	CG12104		FBgn0029660	X	CG10801
FBgn0039642	3R	CG11882		FBgn0035241	3L	CG12105		FBgn0038773	3R	CG10887
FBgn0039645	3R	CG11898		FBgn0029822	X	CG12236		FBgn0034253	2R	CG10936
FBgn0030065	X	CG12075		FBgn0038665	3R	CG12269		FBgn0031736	2L	CG11030
FBgn0031018	X	CG12200		FBgn0028857	2L	CG12448		FBgn0034693	2R	CG11073
FBgn0029662	X	CG12206		FBgn0031103	X	CG12679		FBgn0034507	2R	CG11192
FBgn0031026	X	CG12231		FBgn0035392	3L	CG1271		FBgn0034500	2R	CG11200
FBgn0035811	3L	CG12262		FBgn0030420	X	CG12717		FBgn0036329	3L	CG11262
FBgn0030676	X	CG12379		FBgn0030373	X	CG12721		FBgn0034713	2R	CG11291
FBgn0035571	3L	CG12493		FBgn0029825	X	CG12728		FBgn0034721	2R	CG11298
FBgn0038968	3R	CG12499		FBgn0035401	3L	CG1291		FBgn0034901	2R	CG11300
FBgn0035171	3L	CG12502		FBgn0031141	X	CG1304		FBgn0039798	3R	CG11313
FBgn0031703	2L	CG12512		FBgn0031134	X	CG1314		FBgn0031857	2L	CG11321
FBgn0036102	3L	CG12523		FBgn0031129	X	CG1324		FBgn0031856	2L	CG11322
FBgn0029657	X	CG12535		FBgn0032577	2L	CG13244		FBgn0034737	2R	CG11362
FBgn0030952	X	CG12609		FBgn0045827	2L	CG13245		FBgn0040364	X	CG11378
FBgn0031103	X	CG12679		FBgn0032582	2L	CG13258		FBgn0040363	X	CG11384
FBgn0030666	X	CG12708		FBgn0035921	3L	CG13305		FBgn0034200	2R	CG11395
FBgn0030420	X	CG12717		FBgn0040828	3L	CG13306		FBgn0034198	2R	CG11400
FBgn0030055	X	CG12772		FBgn0035932	3L	CG13308		FBgn0026876	X	CG11403
FBgn0039523	3R	CG12885		FBgn0035933	3L	CG13309		FBgn0035359	3L	CG1143
FBgn0030859	X	CG12990		FBgn0035928	3L	CG13310		FBgn0039749	3R	CG11498
FBgn0030847	X	CG12991		FBgn0035929	3L	CG13311		FBgn0039733	3R	CG11504
FBgn0030846	X	CG12992		FBgn0035931	3L	CG13312		FBgn0036196	3L	CG11658
FBgn0040877	X	CG12994		FBgn0035941	3L	CG13313		FBgn0036170	3L	CG11714
FBgn0030826	X	CG12995		FBgn0035949	3L	CG13314		FBgn0039313	3R	CG11892
FBgn0030807	X	CG13000		FBgn0040827	3L	CG13315		FBgn0035236	3L	CG12004
FBgn0030806	X	CG13001		FBgn0036421	3L	CG13481		FBgn0035445	3L	CG12014
FBgn0030804	X	CG13002		FBgn0036419	3L	CG13482		FBgn0027903	3L	CG12018
FBgn0030798	X	CG13003		FBgn0036406	3L	CG13484		FBgn0035283	3L	CG12024
FBgn0030797	X	CG13004		FBgn0036382	3L	CG13737		FBgn0035285	3L	CG12025
FBgn0030794	X	CG13005		FBgn0036390	3L	CG13738		FBgn0035585	3L	CG12027
FBgn0031141	X	CG1304		FBgn0035186	3L	CG13912		FBgn0039831	3R	CG12054
FBgn0036577	3L	CG13073		FBgn0035237	3L	CG13917		FBgn0043458	3L	CG12084
FBgn0032780	2L	CG13085		FBgn0035248	3L	CG13919		FBgn0035227	3L	CG12090
FBgn0031134	X	CG1314		FBgn0025712	3L	CG13920		FBgn0035241	3L	CG12105
FBgn0032609	2L	CG13280		FBgn0035267	3L	CG13921		FBgn0030041	X	CG12116
FBgn0035858	3L	CG13674		FBgn0035286	3L	CG13924		FBgn0039131	3R	CG12268
FBgn0035844	3L	CG13676		FBgn0035243	3L	CG13926		FBgn0036483	3L	CG12316
FBgn0035816	3L	CG13685		FBgn0035246	3L	CG13928		FBgn0036082	3L	CG12362
FBgn0032824	2L	CG13962		FBgn0035256	3L	CG13930		FBgn0035360	3L	CG1246
FBgn0039522	3R	CG13972		FBgn0035258	3L	CG13931		FBgn0086604	2R	CG12484
FBgn0031786	2L	CG13989		FBgn0035270	3L	CG13933		FBgn0034782	2R	CG12490
FBgn0031785	2L	CG13991		FBgn0035282	3L	CG13936		FBgn0035171	3L	CG12502
FBgn0031776	2L	CG13993		FBgn0035287	3L	CG13937		FBgn0029930	X	CG12541
FBgn0031770	2L	CG13995		FBgn0036057	3L	CG14164		FBgn0030952	X	CG12609
FBgn0031700	2L	CG14022		FBgn0036036	3L	CG14174		FBgn0031103	X	CG12679
FBgn0030981	X	CG14191		FBgn0036013	3L	CG14177		FBgn0029771	X	CG12730
FBgn0030996	X	CG14194		FBgn0038695	3R	CG14280		FBgn0024365	X	CG12773
FBgn0030998	X	CG14195		FBgn0038685	3R	CG14282		FBgn0038356	3R	CG12784
FBgn0031002	X	CG14196		FBgn0038674	3R	CG14285		FBgn0033497	2R	CG12912
FBgn0031023	X	CG14200		FBgn0038673	3R	CG14286		FBgn0034022	2R	CG12964
FBgn0031032	X	CG14204		FBgn0038660	3R	CG14291		FBgn0036605	3L	CG13041
FBgn0031034	X	CG14205		FBgn0038658	3R	CG14292		FBgn0036591	3L	CG13050
FBgn0031037	X	CG14207		FBgn0038656	3R	CG14294		FBgn0036607	3L	CG13059
FBgn0031033	X	CG14219		FBgn0038655	3R	CG14297		FBgn0035333	3L	CG1317
FBgn0031062	X	CG14230		FBgn0038654	3R	CG14298		FBgn0033703	2R	CG13170
FBgn0039462	3R	CG14252		FBgn0030406	X	CG1463		FBgn0035643	3L	CG13287
FBgn0039467	3R	CG14253		FBgn0030361	X	CG1492		FBgn0035648	3L	CG13288
FBgn0039479	3R	CG14257		FBgn0035412	3L	CG14957		FBgn0033787	2R	CG13321
FBgn0029665	X	CG14270		FBgn0035413	3L	CG14958		FBgn0033792	2R	CG13325
FBgn0039655	3R	CG14507		FBgn0035428	3L	CG14960		FBgn0033856	2R	CG13334
FBgn0039647	3R	CG14509		FBgn0035439	3L	CG14961		FBgn0033884	2R	CG13344
FBgn0039641	3R	CG14511		FBgn0035409	3L	CG14963		FBgn0039797	3R	CG1340
FBgn0039640	3R	CG14516		FBgn0035410	3L	CG14964		FBgn0034662	2R	CG13492
FBgn0039617	3R	CG14521		FBgn0035414	3L	CG14965		FBgn0034684	2R	CG13501
FBgn0039612	3R	CG14523		FBgn0035415	3L	CG14966		FBgn0034723	2R	CG13506
FBgn0039613	3R	CG14527		FBgn0035420	3L	CG14967		FBgn0034786	2R	CG13531
FBgn0039611	3R	CG14528		FBgn0035431	3L	CG14968		FBgn0039209	3R	CG13624
FBgn0040357	X	CG14624		FBgn0035440	3L	CG14969		FBgn0039277	3R	CG13650
FBgn0040358	X	CG14625		FBgn0035449	3L	CG14971		FBgn0040376	X	CG13759
FBgn0040360	X	CG14626		FBgn0040694	3L	CG14974		FBgn0040375	X	CG13760
FBgn0040361	X	CG14627		FBgn0035469	3L	CG14977		FBgn0035332	3L	CG13801
FBgn0040365	X	CG14628		FBgn0038709	3R	CG15025		FBgn0034502	2R	CG13871
FBgn0035782	3L	CG14835		FBgn0031100	X	CG1504		FBgn0035165	3L	CG13887
FBgn0035797	3L	CG14837		FBgn0031144	X	CG1529		FBgn0035169	3L	CG13890
FBgn0040922	X	CG15036		FBgn0031143	X	CG1532		FBgn0035158	3L	CG13895
FBgn0031100	X	CG1504		FBgn0031132	X	CG15450		FBgn0035161	3L	CG13898
FBgn0030940	X	CG15040		FBgn0031130	X	CG15452		FBgn0035186	3L	CG13912
FBgn0030918	X	CG15056		FBgn0040650	X	CG15456		FBgn0035237	3L	CG13917
FBgn0030905	X	CG15059		FBgn0040651	X	CG15458		FBgn0035248	3L	CG13919
FBgn0030331	X	CG15221		FBgn0031108	X	CG15459		FBgn0025712	3L	CG13920
FBgn0028879	2L	CG15270		FBgn0040649	X	CG15461		FBgn0035267	3L	CG13921
FBgn0031088	X	CG15322		FBgn0030417	X	CG15725		FBgn0035286	3L	CG13924
FBgn0030077	X	CG15365		FBgn0030409	X	CG15728		FBgn0035256	3L	CG13930
FBgn0031596	2L	CG15429		FBgn0030390	X	CG15731		FBgn0035270	3L	CG13933
FBgn0031602	2L	CG15431		FBgn0030374	X	CG15734		FBgn0029606	X	CG14052
FBgn0040705	2L	CG15434		FBgn0030364	X	CG15735		FBgn0029596	X	CG14054
FBgn0031608	2L	CG15435		FBgn0030347	X	CG15739		FBgn0036138	3L	CG14143
FBgn0031610	2L	CG15436		FBgn0030340	X	CG15740		FBgn0030981	X	CG14191
FBgn0031606	2L	CG15439		FBgn0030338	X	CG15741		FBgn0038532	3R	CG14322
FBgn0031607	2L	CG15440		FBgn0029817	X	CG15764		FBgn0029922	X	CG14431
FBgn0031609	2L	CG15443		FBgn0030336	X	CG1578		FBgn0029915	X	CG14434
FBgn0031132	X	CG15450		FBgn0040575	3R	CG15922		FBgn0029911	X	CG14435
FBgn0038892	3R	CG15498		FBgn0030389	X	CG15927		FBgn0029899	X	CG14438
FBgn0039727	3R	CG15523		FBgn0031101	X	CG1631		FBgn0029898	X	CG14439
FBgn0039769	3R	CG15534		FBgn0036032	3L	CG16711		FBgn0029895	X	CG14441
FBgn0039770	3R	CG15537		FBgn0036028	3L	CG16717		FBgn0262730	X	CG14446
FBgn0039804	3R	CG15544		FBgn0036029	3L	CG16719		FBgn0039408	3R	CG14551
FBgn0030667	X	CG15599		FBgn0029820	X	CG16721		FBgn0030558	X	CG1461
FBgn0030673	X	CG15601		FBgn0038719	3R	CG16727		FBgn0040357	X	CG14624
FBgn0030694	X	CG15602		FBgn0035393	3L	CG16753		FBgn0040365	X	CG14628
FBgn0031627	2L	CG15630		FBgn0031116	X	CG1695		FBgn0029588	X	CG14798
FBgn0030665	X	CG15646		FBgn0031099	X	CG17065		FBgn0029589	X	CG14810
FBgn0030347	X	CG15739		FBgn0031098	X	CG17068		FBgn0038342	3R	CG14870
FBgn0030340	X	CG15740		FBgn0038741	3R	CG17186		FBgn0038422	3R	CG14880
FBgn0030336	X	CG1578		FBgn0038761	3R	CG17190		FBgn0032331	2L	CG14913
FBgn0030983	X	CG15882		FBgn0040571	3R	CG17193		FBgn0030361	X	CG1492
FBgn0030700	X	CG15914		FBgn0038775	3R	CG17199		FBgn0035358	3L	CG14949
FBgn0040743	2R	CG15919		FBgn0035249	3L	CG17249		FBgn0035440	3L	CG14969
FBgn0039844	3R	CG1607		FBgn0028896	2L	CG17329		FBgn0035449	3L	CG14971
FBgn0031101	X	CG1631		FBgn0036396	3L	CG17359		FBgn0031100	X	CG1504
FBgn0029941	X	CG1677		FBgn0036395	3L	CG17361		FBgn0034377	2R	CG15071
FBgn0032779	2L	CG16771		FBgn0036393	3L	CG17362		FBgn0041702	2R	CG15107
FBgn0029661	X	CG16781		FBgn0036391	3L	CG17364		FBgn0034416	2R	CG15109
FBgn0038881	3R	CG16791		FBgn0035423	3L	CG17737		FBgn0040729	2R	CG15126
FBgn0028482	2L	CG16857		FBgn0035425	3L	CG17746		FBgn0032648	2L	CG15144
FBgn0030701	X	CG16952		FBgn0038717	3R	CG17751		FBgn0032649	2L	CG15145
FBgn0035584	3L	CG17030		FBgn0038718	3R	CG17752		FBgn0030331	X	CG15221
FBgn0031099	X	CG17065		FBgn0030360	X	CG1806		FBgn0031504	2L	CG15403
FBgn0031098	X	CG17068		FBgn0028856	2L	CG18063		FBgn0031542	2L	CG15414
FBgn0030687	X	CG17209		FBgn0031119	X	CG1812		FBgn0031602	2L	CG15431
FBgn0038821	3R	CG17267		FBgn0030359	X	CG18130		FBgn0029746	X	CG15465
FBgn0032755	2L	CG17344		FBgn0035239	3L	CG18170		FBgn0039727	3R	CG15523
FBgn0035880	3L	CG17352		FBgn0035262	3L	CG18171		FBgn0039732	3R	CG15525
FBgn0031597	2L	CG17612		FBgn0035265	3L	CG18173		FBgn0039742	3R	CG15528
FBgn0029751	X	CG17764		FBgn0036035	3L	CG18178		FBgn0039768	3R	CG15533
FBgn0031611	2L	CG17840		FBgn0036023	3L	CG18179		FBgn0039769	3R	CG15534
FBgn0038919	3R	CG17843		FBgn0036024	3L	CG18180		FBgn0029700	X	CG15576
FBgn0030061	X	CG1785		FBgn0038653	3R	CG18208		FBgn0030654	X	CG15643
FBgn0030063	X	CG1789		FBgn0030403	X	CG1824		FBgn0034104	2R	CG15705
FBgn0032597	2L	CG17904		FBgn0031127	X	CG1835		FBgn0034122	2R	CG15711
FBgn0032600	2L	CG17912		FBgn0030351	X	CG1840		FBgn0034131	2R	CG15712
FBgn0032595	2L	CG17996		FBgn0030345	X	CG1847		FBgn0030347	X	CG15739
FBgn0032791	2L	CG18094		FBgn0038701	3R	CG18493		FBgn0035312	3L	CG15820
FBgn0030956	X	CG18259		FBgn0035290	3L	CG1887		FBgn0035308	3L	CG15822
FBgn0039667	3R	CG2010		FBgn0030377	X	CG1924		FBgn0038131	3R	CG15888
FBgn0039669	3R	CG2014		FBgn0035271	3L	CG2021		FBgn0029864	X	CG15894
FBgn0027544	3R	CG2217		FBgn0030344	X	CG2025		FBgn0034462	2R	CG15905
FBgn0030323	X	CG2371		FBgn0035388	3L	CG2162		FBgn0031561	2L	CG16712
FBgn0030326	X	CG2444		FBgn0035213	3L	CG2199		FBgn0042198	2R	CG16741
FBgn0024997	X	CG2681		FBgn0035211	3L	CG2211		FBgn0034974	2R	CG16786
FBgn0024998	X	CG2685		FBgn0035204	3L	CG2277		FBgn0032338	2L	CG16854
FBgn0029672	X	CG2875		FBgn0035205	3L	CG2469		FBgn0034498	2R	CG16868
FBgn0051036	3R	CG31036		FBgn0030411	X	CG2540		FBgn0040394	X	CG16903
FBgn0051038	3R	CG31038		FBgn0030407	X	CG2543		FBgn0031116	X	CG1695
FBgn0051041	3R	CG31041		FBgn0030396	X	CG2556		FBgn0040571	3R	CG17193
FBgn0051050	3R	CG31050		FBgn0030386	X	CG2574		FBgn0031488	2L	CG17265
FBgn0051064	3R	CG31064		FBgn0030384	X	CG2577		FBgn0034202	2R	CG17287
FBgn0051075	3R	CG31075		FBgn0030376	X	CG2750		FBgn0034201	2R	CG17290
FBgn0051475	3R	CG31475		FBgn0029823	X	CG3011		FBgn0031861	2L	CG17375
FBgn0051639	2L	CG31639		FBgn0029819	X	CG3016		FBgn0039830	3R	CG1746
FBgn0051642	2L	CG31642		FBgn0036015	3L	CG3088		FBgn0040755	2R	CG17580
FBgn0051644	2L	CG31644		FBgn0051206	3R	CG31206		FBgn0083978	3L	CG17672
FBgn0032618	2L	CG31743		FBgn0051210	-	CG31210		FBgn0035423	3L	CG17737
FBgn0051804	2L	CG31804		FBgn0051213	3R	CG31213		FBgn0039374	3R	CG17770
FBgn0062978	2L	CG31808		FBgn0051219	3R	CG31219		FBgn0040899	X	CG17776
FBgn0051812	2L	CG31812		FBgn0051220	3R	CG31220		FBgn0040900	X	CG17777
FBgn0051915	2L	CG31915		FBgn0051221	3R	CG31221		FBgn0028394	2L	CG17834
FBgn0052066	3L	CG32066		FBgn0051226	3R	CG31226		FBgn0030163	X	CG1791
FBgn0052238	3L	CG32238		FBgn0051244	3R	CG31244		FBgn0023550	X	CG18031
FBgn0052264	3L	CG32264		FBgn0051245	3R	CG31245		FBgn0030360	X	CG1806
FBgn0052354	3L	CG32354		FBgn0051404	3R	CG31404		FBgn0028901	2L	CG18109
FBgn0052364	3L	CG32364		FBgn0051459	3R	CG31459		FBgn0035239	3L	CG18170
FBgn0052365	3L	CG32365		FBgn0051475	3R	CG31475		FBgn0035262	3L	CG18171
FBgn0052369	3L	CG32369		FBgn0028893	2L	CG31819		FBgn0035265	3L	CG18173
FBgn0052373	3L	CG32373		FBgn0051820	2L	CG31820		FBgn0038653	3R	CG18208
FBgn0052506	X	CG32506		FBgn0051821	2L	CG31821		FBgn0038470	3R	CG18213
FBgn0052507	X	CG32507		FBgn0052022	3L	CG32022		FBgn0031869	2L	CG18304
FBgn0052532	X	CG32532		FBgn0052023	3L	CG32023		FBgn0028900	2L	CG18518
FBgn0052533	X	CG32533		FBgn0052024	3L	CG32024		FBgn0031469	2L	CG18558
FBgn0052536	X	CG32536		FBgn0052026	3L	CG32026		FBgn0035642	3L	CG18586
FBgn0052537	X	CG32537		FBgn0043806	3L	CG32032		FBgn0032551	2L	CG18636
FBgn0052544	X	CG32544		FBgn0052036	3L	CG32036		FBgn0042185	3L	CG18769
FBgn0052547	X	CG32547		FBgn0052037	3L	CG32037		FBgn0035290	3L	CG1887
FBgn0052548	X	CG32548		FBgn0052039	3L	CG32039		FBgn0030164	X	CG1889
FBgn0052563	X	CG32563		FBgn0052040	3L	CG32040		FBgn0015359	3L	CG2034
FBgn0052564	X	CG32564		FBgn0044328	3L	CG32052		FBgn0035213	3L	CG2199
FBgn0052582	X	CG32582		FBgn0052137	3L	CG32137		FBgn0039767	3R	CG2218
FBgn0052709	-	CG32709		FBgn0052138	3L	CG32138		FBgn0029990	X	CG2233
FBgn0052791	X	CG32791		FBgn0052141	3L	CG32141		FBgn0039790	3R	CG2246
FBgn0053003	2L	CG33003		FBgn0036014	3L	CG3222		FBgn0030320	X	CG2247
FBgn0053096	3R	CG33096		FBgn0052262	3L	CG32262		FBgn0039792	3R	CG2267
FBgn0053158	3L	CG33158		FBgn0052263	3L	CG32263		FBgn0035204	3L	CG2277
FBgn0053172	X	CG33172		FBgn0052264	3L	CG32264		FBgn0030396	X	CG2556
FBgn0053203	3R	CG33203		FBgn0052266	3L	CG32266		FBgn0025838	X	CG2652
FBgn0029750	X	CG3323		FBgn0052267	3L	CG32267		FBgn0024998	X	CG2685
FBgn0053252	X	CG33252		FBgn0052269	3L	CG32269		FBgn0024973	X	CG2701
FBgn0030992	X	CG33253		FBgn0052270	3L	CG32270		FBgn0030376	X	CG2750
FBgn0035802	3L	CG33275		FBgn0052271	3L	CG32271		FBgn0040391	X	CG2854
FBgn0053278	3L	CG33278		FBgn0047135	3L	CG32276		FBgn0023526	X	CG2865
FBgn0053310	2L	CG33310		FBgn0052277	3L	CG32277		FBgn0023529	X	CG2918
FBgn0053346	3R	CG33346		FBgn0052278	3L	CG32278		FBgn0023528	X	CG2924
FBgn0031598	2L	CG3338		FBgn0052280	3L	CG32280		FBgn0028491	X	CG2930
FBgn0039510	3R	CG3339		FBgn0052281	3L	CG32281		FBgn0031468	2L	CG2975
FBgn0053459	2R	CG33459		FBgn0052284	3L	CG32284		FBgn0031474	2L	CG2991
FBgn0053696	3L	CG33696		FBgn0052313	3L	CG32313		FBgn0050015	2R	CG30015
FBgn0053970	3R	CG33970		FBgn0052318	3L	CG32318		FBgn0050046	2R	CG30046
FBgn0085197	2L	CG34168		FBgn0052319	3L	CG32319		FBgn0050076	2R	CG30076
FBgn0085324	3R	CG34295		FBgn0052320	3L	CG32320		FBgn0050089	2R	CG30089
FBgn0085342	2L	CG34313		FBgn0052333	3L	CG32333		FBgn0050096	2R	CG30096
FBgn0085349	X	CG34320		FBgn0063667	3L	CG32335		FBgn0050098	2R	CG30098
FBgn0085360	X	CG34331		FBgn0052485	3L	CG32485		FBgn0050122	2R	CG30122
FBgn0085361	X	CG34332		FBgn0266918	3L	CG32486		FBgn0050197	2R	CG30197
FBgn0085376	3R	CG34347		FBgn0052487	3L	CG32487		FBgn0050265	2R	CG30265
FBgn0085382	3R	CG34353		FBgn0052488	3L	CG32488		FBgn0050268	2R	CG30268
FBgn0085383	3R	CG34354		FBgn0052506	X	CG32506		FBgn0050271	2R	CG30271
FBgn0085391	3R	CG34362		FBgn0052507	X	CG32507		FBgn0050272	2R	CG30272
FBgn0085430	X	CG34401		FBgn0052647	X	CG32647		FBgn0050274	2R	CG30274
FBgn0085451	X	CG34422		FBgn0052649	X	CG32649		FBgn0050278	2R	CG30278
FBgn0085462	3R	CG34433		FBgn0052650	X	CG32650		FBgn0031645	2L	CG3036
FBgn0085478	X	CG34449		FBgn0052651	X	CG32651		FBgn0050395	2R	CG30395
FBgn0085480	3L	CG34451		FBgn0052652	X	CG32652		FBgn0034703	2R	CG3045
FBgn0085481	3L	CG34452		FBgn0052655	X	CG32655		FBgn0050456	2R	CG30456
FBgn0261444	X	CG3638		FBgn0052755	X	CG32755		FBgn0050460	2R	CG30460
FBgn0031600	2L	CG3652		FBgn0052756	X	CG32756		FBgn0050463	2R	CG30463
FBgn0038820	3R	CG4000		FBgn0036017	3L	CG3280		FBgn0050466	2R	CG30466
FBgn0030418	X	CG4004		FBgn0036016	3L	CG3306		FBgn0023527	X	CG3071
FBgn0028888	2L	CG4168		FBgn0053159	3L	CG33159		FBgn0023524	X	CG3078
FBgn0087041	2L	CG42231		FBgn0053160	3L	CG33160		FBgn0029608	X	CG3091
FBgn0259163	3L	CG42268		FBgn0053230	3L	CG33230		FBgn0051016	3R	CG31016
FBgn0259198	X	CG42302		FBgn0036018	3L	CG3335		FBgn0051021	3R	CG31021
FBgn0259213	2L	CG42313		FBgn0053696	3L	CG33696		FBgn0051028	3R	CG31028
FBgn0259223	X	CG42323		FBgn0053700	3L	CG33700		FBgn0051030	3R	CG31030
FBgn0259242	X	CG42340		FBgn0053702	3L	CG33702		FBgn0051036	3R	CG31036
FBgn0259734	X	CG42388		FBgn0053703	3L	CG33703		FBgn0031473	2L	CG3104
FBgn0259735	2L	CG42389		FBgn0035240	3L	CG33791		FBgn0051140	3R	CG31140
FBgn0259927	X	CG42450		FBgn0053926	3L	CG33926		FBgn0031471	2L	CG3117
FBgn0259935	3L	CG42458		FBgn0064119	3R	CG33934		FBgn0031466	2L	CG3119
FBgn0260487	3R	CG42534		FBgn0053965	3L	CG33965		FBgn0051249	3R	CG31249
FBgn0260656	-	CG42539		FBgn0053966	3L	CG33966		FBgn0051324	3R	CG31324
FBgn0260657	3L	CG42540		FBgn0036008	3L	CG3408		FBgn0051427	3R	CG31427
FBgn0260759	3R	CG42557		FBgn0083974	3R	CG34138		FBgn0051445	3R	CG31445
FBgn0260760	3R	CG42558		FBgn0085196	2L	CG34167		FBgn0051446	3R	CG31446
FBgn0260873	X	CG42583		FBgn0085197	2L	CG34168		FBgn0051646	2L	CG31646
FBgn0260967	3L	CG42590		FBgn0085273	3L	CG34244		FBgn0029896	X	CG3168
FBgn0260968	3L	CG42591		FBgn0085294	3L	CG34265		FBgn0031449	2L	CG31689
FBgn0261262	3R	CG42613		FBgn0085313	3R	CG34284		FBgn0051690	2L	CG31690
FBgn0261536	3L	CG42660		FBgn0085315	3R	CG34286		FBgn0051694	2L	CG31694
FBgn0261537	3L	CG42661		FBgn0085352	X	CG34323		FBgn0051706	2L	CG31706
FBgn0261555	3L	CG42673		FBgn0036000	3L	CG3434		FBgn0051708	2L	CG31708
FBgn0261568	2L	CG42682		FBgn0085385	3L	CG34356		FBgn0023525	X	CG3191
FBgn0261570	X	CG42684		FBgn0035998	3L	CG3437		FBgn0051950	2L	CG31950
FBgn0261683	2L	CG42730		FBgn0085411	3L	CG34382		FBgn0051961	2L	CG31961
FBgn0261704	3R	CG42740		FBgn0085455	3L	CG34426		FBgn0029887	X	CG3198
FBgn0261803	X	CG42749		FBgn0085456	3L	CG34427		FBgn0052037	3L	CG32037
FBgn0262357	2L	CG43055		FBgn0085484	3L	CG34455		FBgn0052039	3L	CG32039
FBgn0262587	3R	CG43124		FBgn0085485	3L	CG34456		FBgn0052082	3L	CG32082
FBgn0262588	3R	CG43125		FBgn0035996	3L	CG3448		FBgn0052085	3L	CG32085
FBgn0262606	X	CG43132		FBgn0038706	3R	CG3517		FBgn0052137	3L	CG32137
FBgn0262719	3L	CG43163		FBgn0035995	3L	CG3529		FBgn0052138	3L	CG32138
FBgn0262822	X	CG43193		FBgn0035999	3L	CG3552		FBgn0052191	3L	CG32191
FBgn0262984	3L	CG43292		FBgn0038697	3R	CG3581		FBgn0052313	3L	CG32313
FBgn0263131	3L	CG43373		FBgn0035987	3L	CG3689		FBgn0052320	3L	CG32320
FBgn0263706	X	CG43658		FBgn0029824	X	CG3726		FBgn0052333	3L	CG32333
FBgn0263747	X	CG43672		FBgn0038700	3R	CG3734		FBgn0052373	3L	CG32373
FBgn0263748	X	CG43673		FBgn0038702	3R	CG3739		FBgn0052413	3L	CG32413
FBgn0264090	X	CG43759		FBgn0038692	3R	CG3773		FBgn0052479	3L	CG32479
FBgn0265413	X	CG44325		FBgn0030425	X	CG3775		FBgn0052645	X	CG32645
FBgn0266100	3L	CG44837		FBgn0030421	X	CG3812		FBgn0052683	X	CG32683
FBgn0266354	X	CG45002		FBgn0036422	3L	CG3868		FBgn0052698	X	CG32698
FBgn0266696	3L	CG45186		FBgn0036423	3L	CG3919		FBgn0267253	X	CG32700
FBgn0038735	3R	CG4662		FBgn0035989	3L	CG3967		FBgn0052750	X	CG32750
FBgn0030790	X	CG4768		FBgn0035988	3L	CG3982		FBgn0052751	X	CG32751
FBgn0038756	3R	CG4783		FBgn0030418	X	CG4004		FBgn0052762	X	CG32762
FBgn0030792	X	CG4789		FBgn0029821	X	CG4020		FBgn0052783	X	CG32783
FBgn0030796	X	CG4829		FBgn0035986	3L	CG4022		FBgn0052791	X	CG32791
FBgn0030799	X	CG4872		FBgn0035983	3L	CG4080		FBgn0023531	X	CG32809
FBgn0030803	X	CG4880		FBgn0259143	X	CG42258		FBgn0052855	3R	CG32855
FBgn0028884	2L	CG4892		FBgn0259163	3L	CG42268		FBgn0052856	3R	CG32856
FBgn0034139	2R	CG4927		FBgn0259224	3L	CG42324		FBgn0034711	2R	CG3290
FBgn0027556	X	CG4928		FBgn0259704	3R	CG42358		FBgn0053017	2R	CG33017
FBgn0034137	2R	CG4945		FBgn0259705	3R	CG42359		FBgn0028916	2L	CG33090
FBgn0039563	3R	CG4951		FBgn0259932	3L	CG42455		FBgn0053123	2L	CG33123
FBgn0034145	2R	CG5065		FBgn0259933	3L	CG42456		FBgn0053129	2L	CG33129
FBgn0030838	X	CG5445		FBgn0260026	3L	CG42494		FBgn0053136	2R	CG33136
FBgn0039427	3R	CG5447		FBgn0260234	3R	CG42508		FBgn0053143	2R	CG33143
FBgn0039461	3R	CG5500		FBgn0260430	3L	CG42525		FBgn0053181	X	CG33181
FBgn0034158	2R	CG5522		FBgn0260431	3L	CG42526		FBgn0053203	3R	CG33203
FBgn0039537	3R	CG5590		FBgn0260867	X	CG42577		FBgn0053230	3L	CG33230
FBgn0039529	3R	CG5612		FBgn0260868	X	CG42578		FBgn0053233	3L	CG33233
FBgn0030839	X	CG5613		FBgn0260869	X	CG42579		FBgn0053234	3L	CG33234
FBgn0039525	3R	CG5646		FBgn0260870	X	CG42580		FBgn0035802	3L	CG33275
FBgn0032455	2L	CG5792		FBgn0261262	3R	CG42613		FBgn0053281	2L	CG33281
FBgn0015338	2L	CG5861		FBgn0261550	3R	CG42668		FBgn0032120	2L	CG33298
FBgn0039495	3R	CG5909		FBgn0261555	3L	CG42673		FBgn0031514	2L	CG3332
FBgn0032587	2L	CG5953		FBgn0261562	3L	CG42676		FBgn0067629	3R	CG33332
FBgn0032588	2L	CG5968		FBgn0261926	-	CG42793		FBgn0053458	2R	CG33458
FBgn0039500	3R	CG5984		FBgn0261999	2L	CG42817		FBgn0031513	2L	CG3347
FBgn0039501	3R	CG5987		FBgn0262000	2L	CG42818		FBgn0053668	X	CG33668
FBgn0017429	3L	CG5989		FBgn0038799	3R	CG4288		FBgn0053700	3L	CG33700
FBgn0039492	3R	CG6051		FBgn0262508	3L	CG43078		FBgn0053704	2R	CG33704
FBgn0030914	X	CG6106		FBgn0038795	3R	CG4335		FBgn0035240	3L	CG33791
FBgn0030913	X	CG6123		FBgn0038787	3R	CG4360		FBgn0053966	3L	CG33966
FBgn0035914	3L	CG6282		FBgn0038784	3R	CG4362		FBgn0053970	3R	CG33970
FBgn0032624	2L	CG6304		FBgn0038783	3R	CG4367		FBgn0054040	2R	CG34040
FBgn0039464	3R	CG6330		FBgn0264305	3L	CG43783		FBgn0036008	3L	CG3408
FBgn0034162	2R	CG6426		FBgn0264489	3L	CG43897		FBgn0083991	3R	CG34155
FBgn0030936	X	CG6481		FBgn0038771	3R	CG4390		FBgn0085191	2L	CG34162
FBgn0038909	3R	CG6569		FBgn0264542	X	CG43921		FBgn0085217	2R	CG34188
FBgn0030944	X	CG6617		FBgn0030431	X	CG4407		FBgn0085228	2R	CG34199
FBgn0030946	X	CG6659		FBgn0038765	3R	CG4424		FBgn0085294	3L	CG34265
FBgn0038917	3R	CG6678		FBgn0038763	3R	CG4433		FBgn0085303	3R	CG34274
FBgn0030947	X	CG6696		FBgn0035980	3L	CG4447		FBgn0085349	X	CG34320
FBgn0030951	X	CG6873		FBgn0035981	3L	CG4452		FBgn0085369	2L	CG34340
FBgn0030955	X	CG6891		FBgn0038753	3R	CG4459		FBgn0085371	3L	CG34342
FBgn0035896	3L	CG6983		FBgn0035982	3L	CG4461		FBgn0085380	2L	CG34351
FBgn0038972	3R	CG7054		FBgn0038752	3R	CG4462		FBgn0085382	3R	CG34353
FBgn0030961	X	CG7058		FBgn0038750	3R	CG4465		FBgn0085383	3R	CG34354
FBgn0035877	3L	CG7083		FBgn0035969	3L	CG4476		FBgn0085384	3R	CG34355
FBgn0030963	X	CG7101		FBgn0035971	3L	CG4477		FBgn0035998	3L	CG3437
FBgn0035888	3L	CG7120		FBgn0035970	3L	CG4483		FBgn0085399	2R	CG34370
FBgn0035878	3L	CG7182		FBgn0266101	3L	CG44838		FBgn0085415	2R	CG34386
FBgn0030081	X	CG7246		FBgn0266436	3L	CG45066		FBgn0085422	2L	CG34393
FBgn0030966	X	CG7280		FBgn0266437	3L	CG45067		FBgn0085425	2R	CG34396
FBgn0030969	X	CG7288		FBgn0038745	3R	CG4538		FBgn0085446	X	CG34417
FBgn0030968	X	CG7322		FBgn0038740	3R	CG4562		FBgn0085484	3L	CG34455
FBgn0030970	X	CG7326		FBgn0038738	3R	CG4572		FBgn0024984	X	CG3457
FBgn0030975	X	CG7349		FBgn0029839	X	CG4660		FBgn0034792	2R	CG3499
FBgn0030974	X	CG7358		FBgn0030429	X	CG4661		FBgn0035995	3L	CG3529
FBgn0030976	X	CG7378		FBgn0038735	3R	CG4662		FBgn0035999	3L	CG3552
FBgn0030980	X	CG7406		FBgn0029838	X	CG4666		FBgn0023540	X	CG3630
FBgn0030982	X	CG7423		FBgn0038739	3R	CG4686		FBgn0034785	2R	CG3649
FBgn0030991	X	CG7453		FBgn0038744	3R	CG4733		FBgn0034755	2R	CG3746
FBgn0035812	3L	CG7457		FBgn0027546	X	CG4766		FBgn0025378	X	CG3795
FBgn0035792	3L	CG7548		FBgn0038751	3R	CG4770		FBgn0029863	X	CG3823
FBgn0030990	X	CG7556		FBgn0038756	3R	CG4783		FBgn0023507	X	CG3835
FBgn0035833	3L	CG7565		FBgn0028514	2L	CG4793		FBgn0033793	2R	CG3955
FBgn0039673	3R	CG7568		FBgn0038762	3R	CG4836		FBgn0035989	3L	CG3967
FBgn0030087	X	CG7766		FBgn0038766	3R	CG4854		FBgn0030418	X	CG4004
FBgn0031001	X	CG7884		FBgn0028520	2L	CG4891		FBgn0038469	3R	CG4009
FBgn0030995	X	CG7914		FBgn0028884	2L	CG4892		FBgn0025629	X	CG4045
FBgn0035848	3L	CG7979		FBgn0035959	3L	CG4911		FBgn0034976	2R	CG4049
FBgn0030997	X	CG7990		FBgn0028897	2L	CG4935		FBgn0025630	X	CG4061
FBgn0031004	X	CG7992		FBgn0038768	3R	CG4936		FBgn0035983	3L	CG4080
FBgn0035857	3L	CG8006		FBgn0035960	3L	CG4942		FBgn0029770	X	CG4151
FBgn0031008	X	CG8010		FBgn0035944	3L	CG5021		FBgn0025627	X	CG4194
FBgn0031010	X	CG8028		FBgn0038774	3R	CG5023		FBgn0025628	X	CG4199
FBgn0031011	X	CG8034		FBgn0035945	3L	CG5026		FBgn0250844	2L	CG4218
FBgn0031012	X	CG8051		FBgn0035951	3L	CG5068		FBgn0250869	X	CG42240
FBgn0035825	3L	CG8111		FBgn0035953	3L	CG5087		FBgn0250911	3L	CG42245
FBgn0030663	X	CG8117		FBgn0035957	3L	CG5144		FBgn0259140	3L	CG42255
FBgn0030664	X	CG8119		FBgn0043457	3R	CG5180		FBgn0259145	2R	CG42260
FBgn0030864	X	CG8173		FBgn0038803	3R	CG5191		FBgn0259179	2R	CG42284
FBgn0030674	X	CG8184		FBgn0035955	3L	CG5194		FBgn0259200	3L	CG42304
FBgn0030863	X	CG8188		FBgn0038694	3R	CG5217		FBgn0259202	2R	CG42306
FBgn0030675	X	CG8191		FBgn0038691	3R	CG5250		FBgn0259224	3L	CG42324
FBgn0030679	X	CG8206		FBgn0035952	3L	CG5280		FBgn0259242	X	CG42340
FBgn0030683	X	CG8239		FBgn0038704	3R	CG5316		FBgn0259735	2L	CG42389
FBgn0035824	3L	CG8281		FBgn0038686	3R	CG5555		FBgn0259935	3L	CG42458
FBgn0030852	X	CG8316		FBgn0035948	3L	CG5644		FBgn0259957	2L	CG42467
FBgn0030851	X	CG8326		FBgn0035943	3L	CG5653		FBgn0259994	X	CG42492
FBgn0030696	X	CG8509		FBgn0035942	3L	CG5660		FBgn0260234	3R	CG42508
FBgn0035791	3L	CG8539		FBgn0035926	3L	CG5804		FBgn0260429	2R	CG42524
FBgn0035788	3L	CG8541		FBgn0038682	3R	CG5835		FBgn0260658	X	CG42541
FBgn0035787	3L	CG8543		FBgn0029835	X	CG5921		FBgn0260795	3L	CG42575
FBgn0030697	X	CG8565		FBgn0029836	X	CG5928		FBgn0260868	X	CG42578
FBgn0030699	X	CG8578		FBgn0029834	X	CG5937		FBgn0260968	3L	CG42591
FBgn0027602	X	CG8611		FBgn0029833	X	CG5941		FBgn0261262	3R	CG42613
FBgn0029629	X	CG8636		FBgn0029831	X	CG5966		FBgn0261548	X	CG42666
FBgn0030837	X	CG8661		FBgn0017429	3L	CG5989		FBgn0261555	3L	CG42673
FBgn0030836	X	CG8664		FBgn0038672	3R	CG6005		FBgn0261625	2R	CG42708
FBgn0025833	2R	CG8910		FBgn0038675	3R	CG6013		FBgn0261698	2R	CG42732
FBgn0030680	X	CG8944		FBgn0038676	3R	CG6026		FBgn0261704	3R	CG42740
FBgn0030688	X	CG8952		FBgn0038679	3R	CG6040		FBgn0261801	3L	CG42747
FBgn0030693	X	CG8974		FBgn0029826	X	CG6041		FBgn0263354	2L	CG42784
FBgn0030809	X	CG9086		FBgn0029827	X	CG6048		FBgn0261925	2L	CG42792
FBgn0030802	X	CG9099		FBgn0029828	X	CG6067		FBgn0025626	X	CG4281
FBgn0030800	X	CG9104		FBgn0038725	3R	CG6184		FBgn0034742	2R	CG4294
FBgn0030793	X	CG9125		FBgn0038723	3R	CG6195		FBgn0262476	2R	CG43066
FBgn0030791	X	CG9132		FBgn0038720	3R	CG6231		FBgn0262508	3L	CG43078
FBgn0035199	3L	CG9134		FBgn0038708	3R	CG6255		FBgn0262562	3R	CG43102
FBgn0031769	2L	CG9135		FBgn0035914	3L	CG6282		FBgn0025632	X	CG4313
FBgn0031777	2L	CG9154		FBgn0038730	3R	CG6300		FBgn0262794	3R	CG43175
FBgn0031779	2L	CG9175		FBgn0035923	3L	CG6511		FBgn0262881	2R	CG43236
FBgn0035181	3L	CG9205		FBgn0035924	3L	CG6576		FBgn0034745	2R	CG4329
FBgn0031784	2L	CG9222		FBgn0035911	3L	CG6638		FBgn0263131	3L	CG43373
FBgn0030332	X	CG9360		FBgn0036402	3L	CG6650		FBgn0263216	X	CG43386
FBgn0031089	X	CG9572		FBgn0036403	3L	CG6661		FBgn0028481	2L	CG4341
FBgn0031092	X	CG9577		FBgn0036063	3L	CG6674		FBgn0034665	2R	CG4372
FBgn0031094	X	CG9578		FBgn0035902	3L	CG6683		FBgn0263980	2R	CG43729
FBgn0031093	X	CG9581		FBgn0036062	3L	CG6685		FBgn0263993	X	CG43736
FBgn0030787	X	CG9609		FBgn0036058	3L	CG6707		FBgn0039078	3R	CG4374
FBgn0039594	3R	CG9990		FBgn0036056	3L	CG6709		FBgn0264090	X	CG43759
FBgn0039597	3R	CG9997		FBgn0035901	3L	CG6745		FBgn0034664	2R	CG4377
FBgn0263258	X	chas		FBgn0036040	3L	CG6749		FBgn0264308	2L	CG43778
FBgn0000319	X	Chc		FBgn0036031	3L	CG6761		FBgn0264489	3L	CG43897
FBgn0000307	2L	chif		FBgn0035903	3L	CG6765		FBgn0264540	2R	CG43919
FBgn0027598	3R	cindr		FBgn0036030	3L	CG6767		FBgn0264542	X	CG43921
FBgn0000317	2L	ck		FBgn0036405	3L	CG6833		FBgn0264775	3R	CG44013
FBgn0000259	X	CkIIbeta		FBgn0038715	3R	CG7333		FBgn0264776	3R	CG44014
FBgn0020503	2L	CLIP-190		FBgn0038716	3R	CG7342		FBgn0265046	2R	CG44163
FBgn0023076	3L	Clk		FBgn0038727	3R	CG7432		FBgn0265084	3L	CG44195
FBgn0259236	3L	comm3		FBgn0038652	3R	CG7720		FBgn0265178	2R	CG44243
FBgn0005775	3L	Con		FBgn0036415	3L	CG7768		FBgn0265185	2R	CG44250
FBgn0261573	X	CoRest		FBgn0035229	3L	CG7852		FBgn0265186	2R	CG44251
FBgn0039805	3R	Cpr100A		FBgn0035235	3L	CG7879		FBgn0265595	X	CG44422
FBgn0039481	3R	Cpr97Eb		FBgn0036417	3L	CG7906		FBgn0039064	3R	CG4467
FBgn0051647	2L	CR31647		FBgn0036416	3L	CG7924		FBgn0035971	3L	CG4477
FBgn0054006	3R	CR34006		FBgn0035251	3L	CG7967		FBgn0266100	3L	CG44837
FBgn0085364	X	CR34335		FBgn0035252	3L	CG7970		FBgn0266101	3L	CG44838
FBgn0261857	3R	CR42786		FBgn0035253	3L	CG7971		FBgn0266259	3R	CG44954
FBgn0262097	2L	CR42850		FBgn0035254	3L	CG7974		FBgn0266354	X	CG45002
FBgn0262883	3R	CR43238		FBgn0035260	3L	CG7991		FBgn0266432	2R	CG45062
FBgn0262989	X	CR43297		FBgn0035268	3L	CG8001		FBgn0266433	2R	CG45063
FBgn0262991	X	CR43299		FBgn0036410	3L	CG8100		FBgn0266442	3R	CG45072
FBgn0263406	3R	CR43452		FBgn0027567	3L	CG8108		FBgn0266443	3R	CG45073
FBgn0263453	3R	CR43476		FBgn0036043	3L	CG8177		FBgn0266445	2L	CG45075
FBgn0263744	2L	CR43669		FBgn0036022	3L	CG8329		FBgn0266459	2L	CG45084
FBgn0263745	2L	CR43670		FBgn0036020	3L	CG8336		FBgn0266489	2R	CG45088
FBgn0263746	2L	CR43671		FBgn0036381	3L	CG8745		FBgn0266696	3L	CG45186
FBgn0265784	X	CrebB		FBgn0040812	3L	CG8750		FBgn0038355	3R	CG4520
FBgn0036198	3L	crim		FBgn0036380	3L	CG8757		FBgn0029906	X	CG4542
FBgn0025680	3R	cry		FBgn0036397	3L	CG8783		FBgn0034734	2R	CG4554
FBgn0010383	X	Cyp18a1		FBgn0036386	3L	CG8833		FBgn0029912	X	CG4557
FBgn0001992	2L	Cyp303a1		FBgn0036394	3L	CG9040		FBgn0029932	X	CG4607
FBgn0035790	3L	Cyp316a1		FBgn0035189	3L	CG9119		FBgn0038735	3R	CG4662
FBgn0031693	2L	Cyp4ac1		FBgn0035196	3L	CG9129		FBgn0039355	3R	CG4730
FBgn0031694	2L	Cyp4ac2		FBgn0035197	3L	CG9130		FBgn0034733	2R	CG4752
FBgn0015033	3L	Cyp4d8		FBgn0035198	3L	CG9133		FBgn0035600	3L	CG4769
FBgn0000406	2L	Cyt-b5-r		FBgn0035199	3L	CG9134		FBgn0035607	3L	CG4835
FBgn0025641	X	DAAM		FBgn0035203	3L	CG9149		FBgn0038766	3R	CG4854
FBgn0000422	2L	Ddc		FBgn0035207	3L	CG9153		FBgn0028884	2L	CG4892
FBgn0039638	3R	dgt6		FBgn0035216	3L	CG9168		FBgn0038768	3R	CG4936
FBgn0013813	3R	Dhc98D		FBgn0035218	3L	CG9173		FBgn0036597	3L	CG4962
FBgn0262873	3R	Diedel2		FBgn0035208	3L	CG9184		FBgn0031322	2L	CG5001
FBgn0085358	X	Diedel3		FBgn0035206	3L	CG9186		FBgn0039358	3R	CG5028
FBgn0011274	2L	Dif		FBgn0035193	3L	CG9192		FBgn0039342	3R	CG5107
FBgn0031601	2L	Dim1		FBgn0035192	3L	CG9194		FBgn0039343	3R	CG5111
FBgn0042650	X	disco-r		FBgn0043001	X	Chrac-16		FBgn0038471	3R	CG5220
FBgn0039802	3R	dj-1beta		FBgn0022702	3L	Cht2		FBgn0038353	3R	CG5399
FBgn0260632	2L	dl		FBgn0035398	3L	Cht7		FBgn0038354	3R	CG5404
FBgn0001624	X	dlg1		FBgn0262582	3R	cic		FBgn0030838	X	CG5445
FBgn0039683	3R	dmrt99B		FBgn0035427	3L	ckd		FBgn0034158	2R	CG5522
FBgn0011762	3L	DNApol-alpha50		FBgn0015024	X	CkIalpha		FBgn0035641	3L	CG5568
FBgn0000479	X	dnc		FBgn0000355	3L	Cp15		FBgn0035645	3L	CG5592
FBgn0265998	3R	Doa		FBgn0000356	3L	Cp16		FBgn0039529	3R	CG5612
FBgn0266137	3R	Dop1R2		FBgn0000357	3L	Cp18		FBgn0038359	3R	CG5614
FBgn0053517	X	Dop2R		FBgn0000358	3L	Cp19		FBgn0038357	3R	CG5623
FBgn0000492	3R	Dr		FBgn0030394	X	Cpr11A		FBgn0039527	3R	CG5639
FBgn0015380	2L	drl		FBgn0030398	X	Cpr11B		FBgn0026593	3L	CG5707
FBgn0263219	3L	Dscam4		FBgn0035279	3L	Cpr62Ba		FBgn0038930	3R	CG5778
FBgn0004511	X	dy		FBgn0035280	3L	Cpr62Bb		FBgn0034717	2R	CG5819
FBgn0260003	3R	Dys		FBgn0035281	3L	Cpr62Bc		FBgn0032587	2L	CG5953
FBgn0011766	3R	E2f		FBgn0052029	3L	Cpr66D		FBgn0026576	3R	CG5991
FBgn0262579	3L	Ect4		FBgn0035985	3L	Cpr67B		FBgn0063649	3R	CG6006
FBgn0028737	2R	Ef1beta		FBgn0038714	3R	Cpr92A		FBgn0036202	3L	CG6024
FBgn0030691	X	Efhc1.1		FBgn0031135	X	CR11235		FBgn0034725	2R	CG6044
FBgn0039726	3R	eIF2B-alpha		FBgn0052657	X	CR32657		FBgn0038407	3R	CG6126
FBgn0035823	3L	eIF4E-5		FBgn0040859	X	CR32658		FBgn0039420	3R	CG6154
FBgn0040368	X	eIF4E-7		FBgn0052660	X	CR32660		FBgn0036154	3L	CG6168
FBgn0004593	3L	Eig71Ef		FBgn0030356	X	CR32661		FBgn0036152	3L	CG6175
FBgn0004594	3L	Eig71Eg		FBgn0053701	3L	CR33701		FBgn0027581	2R	CG6191
FBgn0014848	3L	Eig71Eh		FBgn0053963	X	CR33963		FBgn0033859	2R	CG6197
FBgn0014849	3L	Eig71Ei		FBgn0085314	3R	CR34285		FBgn0030647	X	CG6324
FBgn0000567	3L	Eip74EF		FBgn0085340	X	CR34311		FBgn0033874	2R	CG6347
FBgn0264490	3R	Eip93F		FBgn0001994	2L	crp		FBgn0033875	2R	CG6357
FBgn0020443	2L	Elf		FBgn0025680	3R	cry		FBgn0029690	X	CG6414
FBgn0035849	3L	ERR		FBgn0011204	3L	cue		FBgn0029689	X	CG6428
FBgn0005659	3R	Ets98B		FBgn0010317	3L	CycJ		FBgn0032363	2L	CG6509
FBgn0041156	3L	exex		FBgn0038681	3R	Cyp12a4		FBgn0033880	2R	CG6553
FBgn0262111	X	f		FBgn0038680	3R	Cyp12a5		FBgn0034694	2R	CG6613
FBgn0039694	3R	fig		FBgn0030339	X	Cyp28c1		FBgn0038917	3R	CG6678
FBgn0024238	X	Fim		FBgn0001992	2L	Cyp303a1		FBgn0036031	3L	CG6761
FBgn0030897	X	Frq1		FBgn0030367	X	Cyp311a1		FBgn0038286	3R	CG6966
FBgn0083228	X	Frq2		FBgn0030369	X	Cyp318a1		FBgn0034187	2R	CG6967
FBgn0016081	3L	fry		FBgn0031126	X	Cyp6v1		FBgn0035868	3L	CG7194
FBgn0001079	X	fu		FBgn0000411	3L	D		FBgn0038258	3R	CG7362
FBgn0030327	X	FucT6		FBgn0263930	3L	dally		FBgn0030980	X	CG7406
FBgn0031702	2L	fusl		FBgn0263239	3L	dar1		FBgn0036153	3L	CG7573
FBgn0259108	X	futsch		FBgn0036038	3L	defl		FBgn0040565	3R	CG7606
FBgn0260446	2L	GABA-B-R1		FBgn0013811	3L	Dhc62B		FBgn0028935	2L	CG7653
FBgn0030930	X	GalNAc-T2		FBgn0035964	3L	Dhpr		FBgn0033635	2R	CG7777
FBgn0035879	3L	GAPcenA		FBgn0038797	3R	Dic2		FBgn0032021	2L	CG7781
FBgn0029667	X	Gas8		FBgn0000463	3R	Dl		FBgn0034133	2R	CG7813
FBgn0001105	X	Gbeta13F		FBgn0024510	3L	dlt		FBgn0032014	2L	CG7840
FBgn0039580	3R	Gfat2		FBgn0022338	3R	dnk		FBgn0035235	3L	CG7879
FBgn0030932	X	Ggt-1		FBgn0028789	3L	Doc1		FBgn0031003	X	CG7889
FBgn0015391	2L	glu		FBgn0035956	3L	Doc2		FBgn0039728	3R	CG7896
FBgn0024963	3R	GluClalpha		FBgn0035954	3L	Doc3		FBgn0039730	3R	CG7903
FBgn0046113	2L	GluRIIC		FBgn0002183	3L	dre4		FBgn0035252	3L	CG7970
FBgn0264574	3L	Glut1		FBgn0027594	3L	drpr		FBgn0035253	3L	CG7971
FBgn0039562	3R	Gp93		FBgn0010381	3L	Drs		FBgn0035260	3L	CG7991
FBgn0024232	2R	gprs		FBgn0052274	3L	Drsl1		FBgn0031004	X	CG7992
FBgn0039520	3R	Gr98a		FBgn0052279	3L	Drsl2		FBgn0036410	3L	CG8100
FBgn0030685	X	Graf		FBgn0052283	3L	Drsl3		FBgn0036043	3L	CG8177
FBgn0261278	2L	grp		FBgn0052282	3L	Drsl4		FBgn0034021	2R	CG8180
FBgn0019982	2L	Gs1l		FBgn0035434	3L	Drsl5		FBgn0035703	3L	CG8270
FBgn0031117	X	GstT3		FBgn0052268	3L	Drsl6		FBgn0034071	2R	CG8405
FBgn0010825	3L	Gug		FBgn0260003	3R	Dys		FBgn0033913	2R	CG8468
FBgn0013973	3R	Gycbeta100B		FBgn0264006	3L	dysc		FBgn0035711	3L	CG8519
FBgn0016660	2L	H15		FBgn0015218	3L	eIF-4E		FBgn0035767	3L	CG8596
FBgn0010113	3R	hdc		FBgn0026259	3L	eIF5B		FBgn0035733	3L	CG8641
FBgn0030899	X	Her		FBgn0005640	3L	Eip63E		FBgn0033717	2R	CG8839
FBgn0031107	X	HERC2		FBgn0004875	3L	enc		FBgn0033679	2R	CG8888
FBgn0052529	X	Hers		FBgn0038659	3R	EndoA		FBgn0034493	2R	CG8908
FBgn0042710	3R	Hex-t2		FBgn0028515	2L	EndoGI		FBgn0025833	2R	CG8910
FBgn0001208	3L	Hn		FBgn0061515	3L	endos		FBgn0038404	3R	CG8925
FBgn0030082	X	HP1b		FBgn0035909	3L	ergic53		FBgn0038405	3R	CG8927
FBgn0030994	X	HP1D3csd		FBgn0000639	3L	Fbp1		FBgn0035315	3L	CG8960
FBgn0031005	X	Hs3st-B		FBgn0011769	3L	Fdxh		FBgn0034106	2R	CG9068
FBgn0038755	3R	Hs6st		FBgn0266084	3L	Fhos		FBgn0035199	3L	CG9134
FBgn0001218	X	Hsc70-3		FBgn0026592	3L	Fie		FBgn0035207	3L	CG9153
FBgn0001248	3L	Idh		FBgn0035385	3L	FMRFaR		FBgn0035216	3L	CG9168
FBgn0001250	X	if		FBgn0024236	3L	foi		FBgn0035218	3L	CG9173
FBgn0044046	X	Ilp7		FBgn0016081	3L	fry		FBgn0035208	3L	CG9184
FBgn0001253	3L	ImpE1		FBgn0005390	X	fs(1)M3		FBgn0031516	2L	CG9663
FBgn0085351	X	inaF-A		FBgn0035217	3L	FucTD		FBgn0031515	2L	CG9664
FBgn0259918	X	inaF-B		FBgn0001083	X	fw		FBgn0030158	X	CG9686
FBgn0085350	X	inaF-C		FBgn0001085	3L	fz		FBgn0030159	X	CG9689
FBgn0030945	X	Ing3		FBgn0029818	X	GAA1		FBgn0039784	3R	CG9698
FBgn0086613	3R	Ino80		FBgn0263199	3L	Galk		FBgn0039787	3R	CG9702
FBgn0039599	3R	intr		FBgn0035916	3L	GAPsec		FBgn0039756	3R	CG9743
FBgn0030858	X	IntS2		FBgn0260779	3R	gatA		FBgn0034783	2R	CG9825
FBgn0030989	X	Inx5		FBgn0035245	3L	GC		FBgn0261292	2R	CheB53a
FBgn0027107	X	Inx6		FBgn0000808	X	gd		FBgn0261293	2R	CheB53b
FBgn0036010	3L	Ir67a		FBgn0262869	3R	Gfrl		FBgn0029504	X	CHES-1-like
FBgn0086677	2R	jeb		FBgn0266124	3L	ghi		FBgn0086758	2L	chinmo
FBgn0001297	3R	kay		FBgn0035411	3L	Girdin		FBgn0022702	3L	Cht2
FBgn0031016	X	kek5		FBgn0035266	3L	Gk		FBgn0034582	2R	Cht9
FBgn0028369	X	kirre		FBgn0001108	3L	Gl		FBgn0259152	3R	Clbn
FBgn0266450	2L	Kr-h1		FBgn0024963	3R	GluClalpha		FBgn0023076	3L	Clk
FBgn0266449	2L	Kr-h2		FBgn0264000	3L	GluRIB		FBgn0039360	3R	CLS
FBgn0039688	3R	Kul		FBgn0040321	3L	GNBP3		FBgn0261612	2R	CngA
FBgn0027330	X	l(1)G0020		FBgn0035468	3L	Gr63a		FBgn0013765	2R	cnn
FBgn0026666	X	l(1)G0136		FBgn0045471	3R	Gr92a		FBgn0051040	3R	Cog7
FBgn0028343	X	l(1)G0222		FBgn0029830	X	Grip		FBgn0005775	3L	Con
FBgn0002031	2L	l(2)37Cc		FBgn0035416	3L	gry		FBgn0263995	3R	cpo
FBgn0022153	2L	l(2)k05819		FBgn0035907	3L	GstO1		FBgn0033728	2R	Cpr49Ae
FBgn0000464	2L	Lar		FBgn0035906	3L	GstO2		FBgn0033867	2R	Cpr50Ca
FBgn0261618	3R	larp		FBgn0035904	3L	GstO3		FBgn0033869	2R	Cpr50Cb
FBgn0008651	3R	lbl		FBgn0031117	X	GstT3		FBgn0033942	2R	Cpr51A
FBgn0051072	3R	Lerp		FBgn0026239	3R	gukh		FBgn0035281	3L	Cpr62Bc
FBgn0026411	X	Lim1		FBgn0027790	3L	GV1		FBgn0024698	2R	Cpsf160
FBgn0002023	2L	Lim3		FBgn0001168	3L	h		FBgn0051822	2L	CR31822
FBgn0028582	3L	lqf		FBgn0042712	3L	HBS1		FBgn0053013	2R	CR33013
FBgn0032633	2L	Lrch		FBgn0028375	2L	heix		FBgn0053701	3L	CR33701
FBgn0260940	3R	lsn		FBgn0031107	X	HERC2		FBgn0054044	3R	CR34044
FBgn0002563	2L	Lsp1beta		FBgn0029167	3L	Hml		FBgn0261707	2L	CR42743
FBgn0052372	3L	ltl		FBgn0038755	3R	Hs6st		FBgn0261708	3R	CR42745
FBgn0040765	2R	luna		FBgn0001216	3L	Hsc70-1		FBgn0263324	2R	CR43405
FBgn0002577	X	m		FBgn0026418	3L	Hsc70Cb		FBgn0263415	X	CR43461
FBgn0002641	X	mal		FBgn0001223	3L	Hsp22		FBgn0263628	X	CR43637
FBgn0004797	2L	mdy		FBgn0001224	3L	Hsp23		FBgn0264350	2L	CR43806
FBgn0030993	X	Mec2		FBgn0001225	3L	Hsp26		FBgn0264675	X	CR43960
FBgn0029155	3R	Men-b		FBgn0001226	3L	Hsp27		FBgn0264838	3R	CR44046
FBgn0051004	3R	mesh		FBgn0001227	3L	Hsp67Ba		FBgn0264906	3R	CR44097
FBgn0040089	X	meso18E		FBgn0001228	3L	Hsp67Bb		FBgn0264985	3R	CR44136
FBgn0039561	3R	mfrn		FBgn0001229	3L	Hsp67Bc		FBgn0264999	2L	CR44150
FBgn0261260	X	mgl		FBgn0001233	3L	Hsp83		FBgn0265086	2L	CR44197
FBgn0264695	2L	Mhc		FBgn0031128	X	hydra		FBgn0265147	2L	CR44216
FBgn0261963	2L	mid		FBgn0028429	3L	I-2		FBgn0265315	3R	CR44288
FBgn0002772	3R	Mlc1		FBgn0261624	X	I-3		FBgn0265379	3R	CR44320
FBgn0023215	X	Mnt		FBgn0044051	3L	Ilp1		FBgn0265457	X	CR44357
FBgn0262741	3R	MRE23		FBgn0036046	3L	Ilp2		FBgn0265468	3L	CR44361
FBgn0032456	2L	MRP		FBgn0044050	3L	Ilp3		FBgn0265500	2R	CR44369
FBgn0030786	X	mRpL22		FBgn0044049	3L	Ilp4		FBgn0265526	2R	CR44376
FBgn0053002	2L	mRpL27		FBgn0044048	3L	Ilp5		FBgn0265530	2R	CR44380
FBgn0030686	X	mRpL3		FBgn0001254	3L	ImpE2		FBgn0265551	3R	CR44401
FBgn0002838	3R	ms(3)K81		FBgn0260466	3R	Indy-2		FBgn0265650	2R	CR44457
FBgn0013301	2L	Mst35Bb		FBgn0086613	3R	Ino80		FBgn0265659	2R	CR44466
FBgn0035789	3L	mthl6		FBgn0035462	3L	IntS10		FBgn0265663	X	CR44470
FBgn0035847	3L	mthl7		FBgn0027107	X	Inx6		FBgn0265677	2L	CR44484
FBgn0261381	3L	mtTFB1		FBgn0036053	3L	iPLA2-VIA		FBgn0265678	2L	CR44485
FBgn0031000	X	Muc18B		FBgn0030385	X	Ir11a		FBgn0265699	2R	CR44506
FBgn0040950	2L	Muc26B		FBgn0053971	3L	Ir62a		FBgn0265708	3L	CR44515
FBgn0030999	X	Mur18B		FBgn0036010	3L	Ir67a		FBgn0265709	3L	CR44516
FBgn0004647	X	N		FBgn0038789	3R	Ir92a		FBgn0265711	3L	CR44518
FBgn0086778	X	nAChRalpha7		FBgn0261984	3R	Ire1		FBgn0265712	3L	CR44519
FBgn0031020	X	Nat1		FBgn0040308	3L	Jafrac2		FBgn0265812	2L	CR44601
FBgn0011817	3L	nmo		FBgn0036004	3L	Jarid2		FBgn0265813	2L	CR44602
FBgn0016920	2L	nompC		FBgn0031104	X	jb		FBgn0265901	X	CR44690
FBgn0261675	X	Npc1b		FBgn0025820	3L	JTBR		FBgn0265926	3L	CR44715
FBgn0039801	3R	Npc2h		FBgn0004378	3L	Klp61F		FBgn0265932	3L	CR44721
FBgn0035461	3L	ntc		FBgn0004379	3L	Klp67A		FBgn0265941	2L	CR44728
FBgn0024944	3R	Oamb		FBgn0004167	3L	kst		FBgn0265947	2L	CR44734
FBgn0032433	2L	Oatp33Ea		FBgn0027334	X	l(1)G0004		FBgn0265979	2R	CR44758
FBgn0030985	X	Obp18a		FBgn0010786	3L	l(3)02640		FBgn0265981	2R	CR44760
FBgn0031109	X	Obp19a		FBgn0267348	3L	LanB2		FBgn0266026	2L	CR44791
FBgn0031110	X	Obp19b		FBgn0041203	X	LIMK1		FBgn0266027	2L	CR44792
FBgn0031111	X	Obp19c		FBgn0002562	X	Lsp1alpha		FBgn0266068	2L	CR44821
FBgn0011280	X	Obp19d		FBgn0004425	3L	LysB		FBgn0266144	2L	CR44850
FBgn0039685	3R	Obp99b		FBgn0004426	3L	LysC		FBgn0266145	2L	CR44851
FBgn0031097	X	obst-A		FBgn0004427	3L	LysD		FBgn0266147	2L	CR44853
FBgn0004102	X	oc		FBgn0004428	3L	LysE		FBgn0266148	2L	CR44854
FBgn0041626	X	Or19a		FBgn0004429	3L	LysP		FBgn0266180	X	CR44886
FBgn0036009	3L	Or67a		FBgn0004430	3L	LysS		FBgn0266199	X	CR44894
FBgn0067407	3R	Or98P		FBgn0004431	3L	LysX		FBgn0266200	X	CR44895
FBgn0259834	X	out		FBgn0029003	X	mab-21		FBgn0266279	X	CR44964
FBgn0030341	X	p24-1		FBgn0002641	X	mal		FBgn0266350	X	CR44999
FBgn0025809	X	Paf-AHalpha		FBgn0020633	3L	Mcm7		FBgn0266401	3R	CR45041
FBgn0026192	X	par-6		FBgn0038772	3R	mdlc		FBgn0266406	3R	CR45046
FBgn0023216	X	Parg		FBgn0038760	3R	MED25		FBgn0266676	3L	CR45166
FBgn0036007	3L	path		FBgn0025874	3L	Meics		FBgn0266689	3L	CR45179
FBgn0003041	3L	pbl		FBgn0035247	3L	metl		FBgn0266701	3R	CR45191
FBgn0016694	3L	Pdp1		FBgn0266757	3L	mfr		FBgn0266707	X	CR45197
FBgn0003068	X	per		FBgn0026060	X	Mipp2		FBgn0266767	2R	CR45232
FBgn0022770	X	Peritrophin-A		FBgn0262368	3L	mir-282		FBgn0266779	3L	CR45244
FBgn0027621	X	Pfrx		FBgn0262415	3L	mir-289		FBgn0266810	2R	CR45272
FBgn0036529	3L	pgant8		FBgn0021776	3R	mira		FBgn0266877	2L	CR45338
FBgn0014869	3R	Pglym78		FBgn0030395	X	Mks1		FBgn0266925	2R	CR45376
FBgn0030695	X	PGRP-LE		FBgn0014340	X	mof		FBgn0266952	3L	CR45403
FBgn0031091	X	Phf7		FBgn0038662	3R	Mpc1		FBgn0266953	3L	CR45404
FBgn0035438	3L	PHGPx		FBgn0011787	3L	mRpL12		FBgn0266954	3L	CR45405
FBgn0011754	X	PhKgamma		FBgn0035272	3L	mRpL46		FBgn0266976	3L	CR45427
FBgn0004959	X	phm		FBgn0038678	3R	mRpL55		FBgn0267035	X	CR45479
FBgn0267350	X	PI4KIIIalpha		FBgn0035209	3L	msd1		FBgn0267037	X	CR45481
FBgn0261811	X	pico		FBgn0035210	3L	msd5		FBgn0267112	3R	CR45552
FBgn0024315	2R	Picot		FBgn0011361	3L	mtacp1		FBgn0267113	3R	CR45553
FBgn0004462	X	Pk17E		FBgn0040305	3L	MTF-1		FBgn0267122	3R	CR45562
FBgn0040079	2L	pkaap		FBgn0002869	3R	MtnB		FBgn0267159	3R	CR45599
FBgn0003091	2R	Pkc53E		FBgn0038790	3R	MtnC		FBgn0267195	3R	CR45635
FBgn0003093	3R	Pkc98E		FBgn0053192	3R	MtnD		FBgn0267196	3R	CR45636
FBgn0039431	3R	plum		FBgn0052656	X	Muc11A		FBgn0267201	3R	CR45641
FBgn0047095	X	pncr004:X		FBgn0264272	3L	mwh		FBgn0267202	3R	CR45642
FBgn0051660	2L	pog		FBgn0010246	3L	Myo61F		FBgn0267203	3R	CR45643
FBgn0004957	X	por		FBgn0036039	3L	Naa60		FBgn0267220	3L	CR45660
FBgn0023177	X	Pp4-19C		FBgn0051216	3R	Naam		FBgn0267261	2L	CR45697
FBgn0051105	3R	ppk22		FBgn0036414	3L	nan		FBgn0267270	2L	CR45706
FBgn0035785	3L	ppk26		FBgn0261530	3L	nbs		FBgn0267281	2L	CR45717
FBgn0030795	X	ppk28		FBgn0026404	3L	Nc		FBgn0267289	2L	CR45725
FBgn0051065	3R	ppk31		FBgn0266582	3L	NDUFS3		FBgn0267291	2L	CR45727
FBgn0052792	X	ppk8		FBgn0017430	3L	Nelf-E		FBgn0267306	3L	CR45742
FBgn0003137	3R	Ppn		FBgn0029843	X	Nep1		FBgn0267307	3L	CR45743
FBgn0030057	X	Ppt1		FBgn0035993	3L	Nf-YA		FBgn0267311	3L	CR45747
FBgn0030329	X	prtp		FBgn0002940	3R	ninaE		FBgn0036198	3L	crim
FBgn0261976	2L	Psf2		FBgn0083975	3R	Nlg4		FBgn0000377	X	crn
FBgn0030926	X	psh		FBgn0002962	3R	nos		FBgn0024994	X	Csat
FBgn0004370	X	Ptp10D		FBgn0027785	3R	NP15.6		FBgn0015925	2R	csul
FBgn0004369	3R	Ptp99A		FBgn0261675	X	Npc1b		FBgn0000382	X	csw
FBgn0030964	X	Pvf1		FBgn0013342	3L	nSyb		FBgn0062413	X	Ctr1A
FBgn0031142	X	r-cup		FBgn0035461	3L	ntc		FBgn0030521	X	CtsB1
FBgn0015789	X	Rab10		FBgn0036059	3L	nudE		FBgn0011204	3L	cue
FBgn0031090	X	Rab35		FBgn0013718	3L	nuf		FBgn0015376	2L	cutlet
FBgn0014011	3L	Rac2		FBgn0038722	3R	Nup58		FBgn0000395	2R	cv-2
FBgn0015286	X	Rala		FBgn0263456	3L	nwk		FBgn0086901	3R	cv-c
FBgn0030801	X	Rcp		FBgn0263232	3L	Nxf3		FBgn0010382	2L	CycE
FBgn0261549	X	rdgA		FBgn0031109	X	Obp19a		FBgn0015036	X	Cyp4ae1
FBgn0038946	3R	rdhB		FBgn0031110	X	Obp19b		FBgn0005670	X	Cyp4d1
FBgn0266098	X	rg		FBgn0031111	X	Obp19c		FBgn0023541	X	Cyp4d14
FBgn0260442	3L	rhea		FBgn0011280	X	Obp19d		FBgn0011576	X	Cyp4d2
FBgn0030808	X	RhoGAP15B		FBgn0031097	X	obst-A		FBgn0015033	3L	Cyp4d8
FBgn0261461	X	RhoGAP18B		FBgn0036009	3L	Or67a		FBgn0025641	X	DAAM
FBgn0026375	X	RhoGAPp190		FBgn0036019	3L	Or67b		FBgn0019643	2R	Dat
FBgn0035574	3L	RhoGEF64C		FBgn0038798	3R	Or92a		FBgn0034072	2R	Dg
FBgn0026374	X	Rhp		FBgn0264307	3L	orb2		FBgn0033932	2R	Dh44-R1
FBgn0031006	X	rictor		FBgn0003011	3R	ort		FBgn0040212	3R	Dhap-at
FBgn0027335	X	Rip11		FBgn0035264	3L	Oseg4		FBgn0013810	2L	Dhc36C
FBgn0003267	3R	ro		FBgn0030341	X	p24-1		FBgn0013811	3L	Dhc62B
FBgn0017579	3L	RpL14		FBgn0015781	3R	P5cr		FBgn0261797	3L	Dhc64C
FBgn0261606	2L	RpL27A		FBgn0036005	3L	pall		FBgn0085358	X	Diedel3
FBgn0014026	X	RpL7A		FBgn0036007	3L	path		FBgn0011274	2L	Dif
FBgn0027494	3R	RpS10a		FBgn0067864	3L	Patj		FBgn0033885	2R	DJ-1alpha
FBgn0034138	2R	RpS15		FBgn0259171	X	Pde9		FBgn0001624	X	dlg1
FBgn0030789	X	Rrp45		FBgn0022770	X	Peritrophin-A		FBgn0039683	3R	dmrt99B
FBgn0024941	X	RSG7		FBgn0013563	3L	Pex1		FBgn0000479	X	dnc
FBgn0266019	X	rudhira		FBgn0035233	3L	Pex10		FBgn0260866	2R	dnr1
FBgn0083981	X	RunxA		FBgn0035922	3L	Pex7		FBgn0037993	3R	dpr15
FBgn0052351	3L	S-Lap2		FBgn0035405	3L	pfk		FBgn0261871	2L	dpr2
FBgn0030788	X	Sap30		FBgn0035975	3L	PGRP-LA		FBgn0035170	3L	dpr20
FBgn0263289	3R	scrib		FBgn0035976	3L	PGRP-LC		FBgn0038282	3R	dpr9
FBgn0003345	X	sd		FBgn0035977	3L	PGRP-LF		FBgn0015380	2L	drl
FBgn0015541	3R	sda		FBgn0035438	3L	PHGPx		FBgn0033791	2R	Drl-2
FBgn0067861	X	Sdic1		FBgn0035997	3L	phol		FBgn0027594	3L	drpr
FBgn0040336	X	Seipin		FBgn0035435	3L	PIG-C		FBgn0035434	3L	Drsl5
FBgn0011260	2R	Sema-2a		FBgn0086706	3L	pix		FBgn0052268	3L	Drsl6
FBgn0051632	2L	sens-2		FBgn0014006	3R	Pk92B		FBgn0261046	3R	Dscam3
FBgn0004197	3R	Ser		FBgn0040079	2L	pkaap		FBgn0039528	3R	dsd
FBgn0011834	X	Ser6		FBgn0259680	X	Pkcdelta		FBgn0031464	2L	Duox
FBgn0003371	X	sgg		FBgn0250871	X	pot		FBgn0000996	2R	dup
FBgn0085387	X	shakB		FBgn0023177	X	Pp4-19C		FBgn0250837	2L	dUTPase
FBgn0031039	X	Shawn		FBgn0261285	3R	Ppcs		FBgn0020307	2R	dve
FBgn0003392	X	shi		FBgn0035458	3L	ppk27		FBgn0016930	2L	Dyrk2
FBgn0263873	2L	sick		FBgn0024734	2L	PRL-1		FBgn0264006	3L	dysc
FBgn0016061	3R	side		FBgn0003149	3L	Prm		FBgn0002632	3R	E(spl)m6-BFM
FBgn0032741	2L	Side		FBgn0026189	3L	prominin-like		FBgn0011766	3R	E2f
FBgn0010762	3L	simj		FBgn0027784	3R	Prp18		FBgn0000542	X	ec
FBgn0051163	3R	SKIP		FBgn0261243	3L	Psa		FBgn0262579	3L	Ect4
FBgn0265523	X	Smr		FBgn0035194	3L	Psf1		FBgn0000547	2L	ed
FBgn0264357	3R	SNF4Agamma		FBgn0243511	3R	psidin		FBgn0023214	2R	edl
FBgn0035815	3L	Snmp2		FBgn0052133	3L	ptip		FBgn0011217	3R	eff
FBgn0065105	3R	snmRNA:157		FBgn0003138	3L	Ptp61F		FBgn0001404	X	egh
FBgn0065084	X	snmRNA:763		FBgn0028577	3L	pUf68		FBgn0000564	3R	Eh
FBgn0086033	2L	snoRNA:Me28S-A2486		FBgn0004636	3L	R		FBgn0015218	3L	eIF-4E
FBgn0060291	3L	snoRNA:U49:66Db		FBgn0031142	X	r-cup		FBgn0040368	X	eIF4E-7
FBgn0003916	2L	snRNA:U1:21D		FBgn0015789	X	Rab10		FBgn0026259	3L	eIF5B
FBgn0003922	2L	snRNA:U2:38ABa		FBgn0030391	X	Rab40		FBgn0005640	3L	Eip63E
FBgn0003931	2L	snRNA:U4:38AB		FBgn0262937	3L	Rabex-5		FBgn0000568	3L	Eip75B
FBgn0043022	2L	snRNA:U5:38ABa		FBgn0035255	3L	RabX5		FBgn0264490	3R	Eip93F
FBgn0263236	3R	SP1029		FBgn0010333	3L	Rac1		FBgn0004858	2L	elB
FBgn0014031	X	Spat		FBgn0029840	X	raptor		FBgn0000578	2R	ena
FBgn0264324	3R	spg		FBgn0004390	3L	RasGAP1		FBgn0264693	3L	ens
FBgn0052382	3L	sphinx2		FBgn0024194	3L	rasp		FBgn0038874	3R	ETHR
FBgn0029768	X	SPR		FBgn0064227	3L	Rdh		FBgn0000633	2R	fas
FBgn0003495	3R	spz		FBgn0004244	3L	Rdl		FBgn0036134	3L	fd68A
FBgn0010768	3R	sqz		FBgn0030362	X	regucalcin		FBgn0011769	3L	Fdxh
FBgn0266521	2L	stai		FBgn0026376	3L	Rgl		FBgn0015222	3R	Fer1HCH
FBgn0030850	X	stas		FBgn0003248	3R	Rh2		FBgn0038402	3R	Fer2
FBgn0014391	X	sun		FBgn0003249	3R	Rh3		FBgn0025519	2R	fidipidine
FBgn0003654	X	sw		FBgn0260442	3L	rhea		FBgn0264606	3L	Fife
FBgn0024187	3L	syd		FBgn0004635	3L	rho		FBgn0085397	2R	Fili
FBgn0038826	3R	Syp		FBgn0031118	X	RhoGAP19D		FBgn0035385	3L	FMRFaR
FBgn0011708	2L	Syx5		FBgn0038747	3R	RhoGAP92B		FBgn0051774	2L	fred
FBgn0004359	3R	T48		FBgn0028567	3L	robl62A		FBgn0029769	X	frma
FBgn0046689	3R	Takl1		FBgn0017579	3L	RpL14		FBgn0083228	X	Frq2
FBgn0266579	3R	tau		FBgn0026372	3L	RpL23A		FBgn0016081	3L	fry
FBgn0260938	X	tay		FBgn0035422	3L	RpL28		FBgn0259878	2R	Fs
FBgn0027329	X	Tcp-1zeta		FBgn0005533	3L	RpS17		FBgn0004656	X	fs(1)h
FBgn0261697	2L	tectonic		FBgn0010408	3L	RpS9		FBgn0000810	X	fs(1)K10
FBgn0030984	X	tgy		FBgn0003295	3L	ru		FBgn0004650	X	fs(1)N
FBgn0033652	2R	ths		FBgn0266019	X	rudhira		FBgn0000928	X	fs(1)Yb
FBgn0000964	2L	tj		FBgn0003300	X	run		FBgn0001075	2L	ft
FBgn0003716	2L	tkv		FBgn0083981	X	RunxA		FBgn0030327	X	FucT6
FBgn0262473	3R	Tl		FBgn0259162	X	RunxB		FBgn0036485	3L	FucTA
FBgn0086899	X	tlk		FBgn0003302	X	rux		FBgn0035217	3L	FucTD
FBgn0003720	3R	tll		FBgn0035915	3L	S-Lap1		FBgn0023441	2R	fus
FBgn0004885	3R	tok		FBgn0052351	3L	S-Lap2		FBgn0001083	X	fw
FBgn0003732	2L	Top2		FBgn0043865	3L	SA-2		FBgn0001085	3L	fz
FBgn0031701	2L	TotM		FBgn0035195	3L	Sac1		FBgn0004516	3L	Gad1
FBgn0032586	2L	Tpr2		FBgn0025682	3L	scf		FBgn0031873	2L	Gas41
FBgn0027560	2L	Tps1		FBgn0030357	X	Sclp		FBgn0038391	3R	GATAe
FBgn0026319	2L	Traf4		FBgn0035390	3L	scramb2		FBgn0034199	2R	Gbp
FBgn0039668	3R	Trc8		FBgn0004888	3L	Scsalpha		FBgn0035245	3L	GC
FBgn0024277	3L	trio		FBgn0086348	3L	se		FBgn0032340	2L	Ge-1
FBgn0051471	3R	tRNA:CR31471		FBgn0052654	X	Sec16		FBgn0050115	2R	GEFmeso
FBgn0051914	2L	tRNA:CR31914		FBgn0030350	X	SelG		FBgn0023081	2R	gek
FBgn0051963	2L	tRNA:CR31963		FBgn0011834	X	Ser6		FBgn0011802	3L	Gem3
FBgn0051971	2L	tRNA:CR31971		FBgn0040475	3L	SH3PX1		FBgn0250823	3R	gish
FBgn0052360	3L	tRNA:CR32360		FBgn0085387	X	shakB		FBgn0020300	3L	gk
FBgn0052363	3L	tRNA:CR32363		FBgn0015296	3L	Shc		FBgn0035266	3L	Gk
FBgn0052493	X	tRNA:CR32493		FBgn0030352	X	sicily		FBgn0001108	3L	Gl
FBgn0028889	2L	tRNA:L:35C		FBgn0038788	3R	Sirt2		FBgn0033799	2R	GLaz
FBgn0003861	3R	trp		FBgn0052484	3L	Sk2		FBgn0001987	2L	Gli
FBgn0040334	X	Tsp3A		FBgn0035968	3L	Slc45-1		FBgn0264000	3L	GluRIB
FBgn0035786	3L	Tsp66A		FBgn0016070	3L	smg		FBgn0020429	2L	GluRIIB
FBgn0039530	3R	Tusp		FBgn0265523	X	Smr		FBgn0264574	3L	Glut1
FBgn0039436	3R	TwdlB		FBgn0038666	3R	Smu1		FBgn0013272	2R	Gp150
FBgn0039469	3R	TwdlC		FBgn0065081	3L	snmRNA:838		FBgn0033995	2R	GPHR
FBgn0039437	3R	TwdlL		FBgn0065080	3R	snoRNA:Me18S-A1374		FBgn0045501	2L	Gr22a
FBgn0261671	2L	tweek		FBgn0086047	X	snoRNA:Me18S-G894		FBgn0259211	2R	grh
FBgn0031038	X	Tyler		FBgn0082946	3L	snoRNA:Me28S-A2634a		FBgn0034658	2R	Grx-1
FBgn0026076	X	UBL3		FBgn0082945	3L	snoRNA:Me28S-A2634b		FBgn0010226	2R	GstS1
FBgn0040260	2L	Ugt36Bc		FBgn0082944	3L	snoRNA:Me28S-A2634c		FBgn0031117	X	GstT3
FBgn0027603	X	Ulp1		FBgn0086069	3L	snoRNA:Me28S-C3351		FBgn0027790	3L	GV1
FBgn0039536	3R	unc80		FBgn0086075	3L	snoRNA:Me28S-G3253		FBgn0008636	2R	hbn
FBgn0263352	3L	Unr		FBgn0086072	3L	snoRNA:Or-CD11a		FBgn0029082	2R	hbs
FBgn0053542	X	upd3		FBgn0086071	3L	snoRNA:Or-CD11b		FBgn0041210	X	HDAC4
FBgn0262526	2L	vas		FBgn0086070	3L	snoRNA:Or-CD11c		FBgn0010113	3R	hdc
FBgn0040068	X	Vav		FBgn0086068	3L	snoRNA:Or-CD12		FBgn0001189	X	hfw
FBgn0028671	3R	Vha100-1		FBgn0086670	3L	snoRNA:Psi28S-2622		FBgn0011276	X	HLH3B
FBgn0027779	2L	VhaSFD		FBgn0082953	3L	snoRNA:Psi28S-612		FBgn0263782	3R	Hmgcr
FBgn0262468	3R	vib		FBgn0060292	3L	snoRNA:U49:66Da		FBgn0035160	3L	hng3
FBgn0024183	2L	vig		FBgn0060291	3L	snoRNA:U49:66Db		FBgn0034261	2R	HPS4
FBgn0053544	2R	Vkor		FBgn0083987	3L	snRNA:U11		FBgn0264562	X	Hr4
FBgn0016076	2L	vri		FBgn0003938	3L	snRNA:U5:63BC		FBgn0034012	2R	Hr51
FBgn0039620	3R	wat		FBgn0053504	3L	snRNA:U7		FBgn0004838	2L	Hrb27C
FBgn0027492	3R	wdb		FBgn0261792	3R	snRNP-U1-C		FBgn0038755	3R	Hs6st
FBgn0031782	2L	WDR79		FBgn0036411	3L	Sox21a		FBgn0001216	3L	Hsc70-1
FBgn0030941	X	wgn		FBgn0042630	3L	Sox21b		FBgn0034491	2R	Hsl
FBgn0010194	X	Wnt5		FBgn0010768	3R	sqz		FBgn0001223	3L	Hsp22
FBgn0030805	X	wus		FBgn0035947	3L	Srp68		FBgn0001228	3L	Hsp67Bb
FBgn0026313	X	X11L		FBgn0011509	3L	SrpRbeta		FBgn0001230	3R	Hsp68
FBgn0035917	3L	Zasp66		FBgn0036389	3L	ssp2		FBgn0001233	3L	Hsp83
				FBgn0016917	3R	Stat92E		FBgn0033968	2R	hui
				FBgn0020248	3L	stet		FBgn0014906	2L	Hydr2
				FBgn0003459	3L	stwl		FBgn0264857	3R	iab-8
				FBgn0014388	3L	sty		FBgn0013467	2R	igl
				FBgn0038721	3R	subdued		FBgn0001263	2R	inaD
				FBgn0038746	3R	Surf6		FBgn0085351	X	inaF-A
				FBgn0031106	X	Syx16		FBgn0260466	3R	Indy-2
				FBgn0011836	3L	Taf2		FBgn0034964	2R	IntS1
				FBgn0026323	X	Tak1		FBgn0027106	X	Inx7
				FBgn0030365	X	Tango4		FBgn0034023	2R	Ir52a
				FBgn0267001	X	Ten-a		FBgn0050469	2R	Ir52b
				FBgn0023479	3L	Tequila		FBgn0050468	2R	Ir52c
				FBgn0011837	X	Tis11		FBgn0050125	2R	Ir56a
				FBgn0262624	3L	Tmhs		FBgn0035604	3L	Ir64a
				FBgn0030412	X	Tomosyn		FBgn0036150	3L	Ir68a
				FBgn0038767	3R	trem		FBgn0024222	3R	ird5
				FBgn0035187	3L	Trh		FBgn0036004	3L	Jarid2
				FBgn0051215	3R	tRNA:CR31215		FBgn0031104	X	jb
				FBgn0051471	3R	tRNA:CR31471		FBgn0027654	3R	jdp
				FBgn0052272	3L	tRNA:CR32272		FBgn0034405	2R	Jheh2
				FBgn0052273	3L	tRNA:CR32273		FBgn0039350	3R	jigr1
				FBgn0052285	3L	tRNA:CR32285		FBgn0266282	3R	jnj
				FBgn0052286	3L	tRNA:CR32286		FBgn0003356	3R	Jon99Cii
				FBgn0052287	3L	tRNA:CR32287		FBgn0263929	3R	jvl
				FBgn0052288	3L	tRNA:CR32288		FBgn0028421	X	Kap3
				FBgn0052289	3L	tRNA:CR32289		FBgn0015400	2L	kek2
				FBgn0052324	3L	tRNA:CR32324		FBgn0019968	2R	Khc-73
				FBgn0052328	3L	tRNA:CR32328		FBgn0028369	X	kirre
				FBgn0052329	3L	tRNA:CR32329		FBgn0001316	3L	klar
				FBgn0052330	3L	tRNA:CR32330		FBgn0004379	3L	Klp67A
				FBgn0011851	3L	tRNA:E4:62Aa		FBgn0001319	2R	kn
				FBgn0011852	3L	tRNA:E4:62Ab		FBgn0266450	2L	Kr-h1
				FBgn0011853	3L	tRNA:E4:62Ac		FBgn0020647	3R	KrT95D
				FBgn0011854	3L	tRNA:E4:62Ad		FBgn0004167	3L	kst
				FBgn0011855	3L	tRNA:E4:62Ae		FBgn0015721	2R	ktub
				FBgn0052034	3L	tRNA:T:Psi		FBgn0041627	2L	Ku80
				FBgn0012003	3R	tRNA:V3b:92Ba		FBgn0259984	2L	kuz
				FBgn0012004	3R	tRNA:V3b:92Bb		FBgn0001330	X	kz
				FBgn0035934	3L	TrpA1		FBgn0001332	2R	L
				FBgn0003865	X	tsg		FBgn0027296	X	l(1)G0144
				FBgn0029837	X	Tsp5D		FBgn0028360	X	l(1)G0148
				FBgn0035936	3L	Tsp66E		FBgn0028336	X	l(1)G0255
				FBgn0043550	3L	Tsp68C		FBgn0010612	2L	l(2)06225
				FBgn0002673	2L	twe		FBgn0010651	2R	l(2)08717
				FBgn0015321	3L	UbcD4		FBgn0261534	2L	l(2)34Fc
				FBgn0011327	3L	Uch-L5		FBgn0010786	3L	l(3)02640
				FBgn0030370	X	Uch-L5R		FBgn0002524	2L	lace
				FBgn0035978	3L	UGP		FBgn0016031	3L	lama
				FBgn0083121	3L	Uhg7		FBgn0000464	2L	Lar
				FBgn0038693	3R	unc79		FBgn0034083	2R	lbk
				FBgn0030354	X	Upf1		FBgn0002543	2L	lea
				FBgn0036398	3L	upSET		FBgn0040097	2L	lectin-30A
				FBgn0035965	3L	Use1		FBgn0263049	2L	let-7-C
				FBgn0030366	X	Usp7		FBgn0041111	2L	lilli
				FBgn0026753	3R	Vha13		FBgn0034720	2R	Liprin-gamma
				FBgn0262468	3R	vib		FBgn0035610	3L	Lkr
				FBgn0263251	3L	vnc		FBgn0083946	3R	lobo
				FBgn0045823	3L	vsg		FBgn0051092	3R	LpR2
				FBgn0260780	X	wisp		FBgn0052372	3L	ltl
				FBgn0038749	3R	Xport		FBgn0029688	X	lva
				FBgn0261113	3R	Xrp1		FBgn0029003	X	mab-21
				FBgn0027616	3L	YT521-B		FBgn0011648	2L	Mad
				FBgn0035917	3L	Zasp66		FBgn0002641	X	mal
				FBgn0036044	3L	Zasp67		FBgn0002643	2R	mam
				FBgn0035900	3L	ZC3H3		FBgn0267033	X	mamo
				FBgn0035432	3L	ZnT63C		FBgn0029870	X	Marf
								FBgn0265487	2R	mbl
								FBgn0023549	X	Mct1
								FBgn0025874	3L	Meics
								FBgn0035357	3L	MEP-1
								FBgn0032694	2L	MESR3
								FBgn0035247	3L	metl
								FBgn0004456	X	mew
								FBgn0026059	3R	Mhcl
								FBgn0261963	2L	mid
								FBgn0033846	2R	mip120
								FBgn0263514	X	mir-4966
								FBgn0004687	X	Mlc-c
								FBgn0263490	3R	mld
								FBgn0034051	2R	Mlf
								FBgn0023215	X	Mnt
								FBgn0259481	3L	Mob2
								FBgn0260660	3L	Mp
								FBgn0035335	3L	mRpL23
								FBgn0038923	3R	mRpL35
								FBgn0033907	2R	mRpS16
								FBgn0052296	3L	Mrtf
								FBgn0011666	3R	msi
								FBgn0010909	3L	msn
								FBgn0261836	2L	Msp300
								FBgn0020269	2R	mspo
								FBgn0027948	3R	msps
								FBgn0035331	3L	MsR1
								FBgn0053548	X	msta
								FBgn0011361	3L	mtacp1
								FBgn0040305	3L	MTF-1
								FBgn0035847	3L	mthl7
								FBgn0262146	3R	MtnE
								FBgn0010438	3R	mtSSB
								FBgn0028530	2L	mTTF
								FBgn0025390	X	Mur2B
								FBgn0038492	3R	Mur89F
								FBgn0264272	3L	mwh
								FBgn0010246	3L	Myo61F
								FBgn0002917	X	na
								FBgn0015519	X	nAChRalpha3
								FBgn0032151	2L	nAChRalpha6
								FBgn0027553	X	NELF-B
								FBgn0265416	X	Neto
								FBgn0002940	3R	ninaE
								FBgn0024321	3R	NK7.1
								FBgn0031866	2L	Nlg2
								FBgn0023542	X	Nmd3
								FBgn0011817	3L	nmo
								FBgn0263968	X	nonC
								FBgn0262738	X	norpA
								FBgn0024320	2L	Npc1a
								FBgn0039154	3R	Npc2f
								FBgn0042201	3L	Nplp3
								FBgn0264975	X	Nrg
								FBgn0015777	2L	nrv2
								FBgn0034740	2R	nsr
								FBgn0013342	3L	nSyb
								FBgn0267326	2L	Ntl
								FBgn0024947	2L	NTPase
								FBgn0085424	2L	nub
								FBgn0036059	3L	nudE
								FBgn0027537	X	Nup93-1
								FBgn0032123	2L	Oatp30B
								FBgn0034716	2R	Oatp58Dc
								FBgn0261613	2R	Oaz
								FBgn0050145	2R	Obp57e
								FBgn0038859	3R	Obp93a
								FBgn0004646	X	ogre
								FBgn0023523	X	Or2a
								FBgn0028963	2R	Or49b
								FBgn0038798	3R	Or92a
								FBgn0015270	3R	Orc2
								FBgn0261885	3R	osa
								FBgn0035264	3L	Oseg4
								FBgn0003016	2L	osp
								FBgn0030294	X	Pa1
								FBgn0036005	3L	pall
								FBgn0029878	X	Pat1
								FBgn0036007	3L	path
								FBgn0003048	X	pcx
								FBgn0264815	2L	Pde1c
								FBgn0038237	3R	Pde6
								FBgn0260753	X	Pdfr
								FBgn0029958	X	Pdp
								FBgn0003068	X	per
								FBgn0031530	2L	pgant2
								FBgn0004654	X	Pgd
								FBgn0035976	3L	PGRP-LC
								FBgn0035977	3L	PGRP-LF
								FBgn0004860	X	ph-d
								FBgn0004861	X	ph-p
								FBgn0039776	3R	PH4alphaEFB
								FBgn0039780	3R	PH4alphaNE1
								FBgn0051017	3R	PH4alphaNE3
								FBgn0051014	3R	PH4alphaSG1
								FBgn0039779	3R	PH4alphaSG2
								FBgn0003079	X	phl
								FBgn0005683	2L	pie
								FBgn0029881	X	pigs
								FBgn0034789	2R	PIP5K59B
								FBgn0004872	2L	piwi
								FBgn0000273	2L	Pka-C1
								FBgn0040079	2L	pkaap
								FBgn0003091	2R	Pkc53E
								FBgn0003114	2R	plu
								FBgn0003116	X	pn
								FBgn0003117	3R	pnr
								FBgn0265001	2L	ppk18
								FBgn0035785	3L	ppk26
								FBgn0034965	2R	ppk29
								FBgn0031802	2L	ppk7
								FBgn0003139	X	PpV
								FBgn0029723	X	Proc-R
								FBgn0040752	2R	Prosap
								FBgn0261243	3L	Psa
								FBgn0005624	2R	Psc
								FBgn0264598	X	PsGEF
								FBgn0263102	2R	psq
								FBgn0004370	X	Ptp10D
								FBgn0003138	3L	Ptp61F
								FBgn0003159	X	ptr
								FBgn0028577	3L	pUf68
								FBgn0085407	2L	Pvf3
								FBgn0032006	2L	Pvr
								FBgn0003175	2R	px
								FBgn0053207	3R	pxb
								FBgn0011828	3L	Pxn
								FBgn0052412	3L	QC
								FBgn0051005	3R	qless
								FBgn0004636	3L	R
								FBgn0015791	2L	Rab14
								FBgn0262937	3L	Rabex-5
								FBgn0035255	3L	RabX5
								FBgn0015286	X	Rala
								FBgn0264895	2L	RapGAP1
								FBgn0040080	3R	raps
								FBgn0029840	X	raptor
								FBgn0023458	X	Rbcn-3A
								FBgn0038390	3R	Rbf2
								FBgn0262483	3R	Rbp
								FBgn0260943	3L	Rbp6
								FBgn0010263	2L	Rbp9
								FBgn0027872	2R	rdgBbeta
								FBgn0004244	3L	Rdl
								FBgn0243486	2L	rdo
								FBgn0264493	3R	rdx
								FBgn0266098	X	rg
								FBgn0026376	3L	Rgl
								FBgn0019940	3R	Rh6
								FBgn0004635	3L	rho
								FBgn0261461	X	RhoGAP18B
								FBgn0031118	X	RhoGAP19D
								FBgn0029778	X	RhoGAP5A
								FBgn0038747	3R	RhoGAP92B
								FBgn0053547	3R	Rim
								FBgn0020620	2R	RN-tre
								FBgn0010406	3L	RNaseX25
								FBgn0041096	3L	rols
								FBgn0019661	X	roX1
								FBgn0026372	3L	RpL23A
								FBgn0002626	3R	RpL32
								FBgn0014026	X	RpL7A
								FBgn0260441	3L	RpS12
								FBgn0004403	X	RpS14a
								FBgn0261596	2R	RpS24
								FBgn0039757	3R	RpS7
								FBgn0003295	3L	ru
								FBgn0083981	X	RunxA
								FBgn0259162	X	RunxB
								FBgn0020617	2R	Rx
								FBgn0003310	2L	S
								FBgn0034132	2R	S-Lap8
								FBgn0020616	2L	SA
								FBgn0032330	2L	Samuel
								FBgn0034408	2R	sano
								FBgn0013334	3R	Sap47
								FBgn0039731	3R	Sas-6
								FBgn0003319	3R	Sb
								FBgn0010575	2R	sbb
								FBgn0003326	2R	sca
								FBgn0003328	2R	scb
								FBgn0025682	3L	scf
								FBgn0025391	X	Scgdelta
								FBgn0052056	3L	scramb1
								FBgn0263289	3R	scrib
								FBgn0041094	3L	scyl
								FBgn0038279	3R	Sdr
								FBgn0052654	X	Sec16
								FBgn0011259	2L	Sema-1a
								FBgn0011260	2R	Sema-2a
								FBgn0264273	2R	Sema-2b
								FBgn0051632	2L	sens-2
								FBgn0020251	3L	sfl
								FBgn0003371	X	sgg
								FBgn0085387	X	shakB
								FBgn0052423	3L	shep
								FBgn0003390	X	shf
								FBgn0013733	2R	shot
								FBgn0085408	2R	Shroom
								FBgn0263873	2L	sick
								FBgn0016061	3R	side
								FBgn0025625	X	Sik2
								FBgn0262103	2R	Sik3
								FBgn0266411	3R	sima
								FBgn0031878	2L	sip2
								FBgn0029761	X	SK
								FBgn0264978	2L	Slh
								FBgn0003429	3R	slo
								FBgn0035539	3L	slow
								FBgn0003430	2L	slp1
								FBgn0086906	3L	sls
								FBgn0003435	2R	sm
								FBgn0040283	3R	SMC1
								FBgn0265523	X	Smr
								FBgn0264922	2L	smt3
								FBgn0264357	3R	SNF4Agamma
								FBgn0035815	3L	Snmp2
								FBgn0085450	2L	Snoo
								FBgn0016978	2L	snRNP-U1-70K
								FBgn0259199	3L	Snup
								FBgn0263236	3R	SP1029
								FBgn0034371	2R	SP2637
								FBgn0039141	3R	spas
								FBgn0014031	X	Spat
								FBgn0264324	3R	spg
								FBgn0010591	2R	Sply
								FBgn0010905	3L	Spn
								FBgn0003479	3R	spn-A
								FBgn0083141	2L	Spn28B
								FBgn0039381	3R	SppL
								FBgn0029768	X	SPR
								FBgn0086532	2R	Spt-I
								FBgn0086370	3R	sra
								FBgn0003513	3R	ss
								FBgn0036389	3L	ssp2
								FBgn0016917	3R	Stat92E
								FBgn0003520	2R	stau
								FBgn0020248	3L	stet
								FBgn0261041	2R	stj
								FBgn0086408	2R	stl
								FBgn0014388	3L	sty
								FBgn0026427	2R	Su(var)2-HP2
								FBgn0265623	2R	Su(z)2
								FBgn0040271	3R	Sulf1
								FBgn0003651	3R	svp
								FBgn0034709	2R	Swim
								FBgn0034135	2R	Syn2
								FBgn0033876	2R	Syngr
								FBgn0034691	2R	Synj
								FBgn0004242	2L	Syt1
								FBgn0261089	2L	Sytalpha
								FBgn0039734	3R	Tace
								FBgn0011291	2L	Taf11
								FBgn0004406	2L	tam
								FBgn0040071	3R	tara
								FBgn0010329	X	Tbh
								FBgn0033921	2R	tej
								FBgn0267001	X	Ten-a
								FBgn0264845	2L	Tep5
								FBgn0015828	3L	TfIIEalpha
								FBgn0034939	2R	thoc5
								FBgn0038118	3R	timeout
								FBgn0261649	3R	tinc
								FBgn0011837	X	Tis11
								FBgn0003714	X	tko
								FBgn0004622	3R	TkR99D
								FBgn0086899	X	tlk
								FBgn0082582	3R	tmod
								FBgn0265356	2R	tn
								FBgn0039257	3R	tnc
								FBgn0015600	2L	toc
								FBgn0004885	3R	tok
								FBgn0016041	X	Tom40
								FBgn0026319	2L	Traf4
								FBgn0038767	3R	trem
								FBgn0261793	X	Trf2
								FBgn0024277	3L	trio
								FBgn0261451	X	trol
								FBgn0265194	2R	Trpm
								FBgn0029837	X	Tsp5D
								FBgn0027865	3R	Tsp96F
								FBgn0265974	2R	ttv
								FBgn0034046	2R	tun
								FBgn0039530	3R	Tusp
								FBgn0039437	3R	TwdlL
								FBgn0038542	3R	TyrR
								FBgn0031757	2L	Ucp4C
								FBgn0035601	3L	Uev1A
								FBgn0035978	3L	UGP
								FBgn0031879	2L	uif
								FBgn0267002	2R	unc-104
								FBgn0035756	3L	unc-13-4A
								FBgn0266719	3R	Unc-13-4B
								FBgn0034013	2R	unc-5
								FBgn0040395	X	Unc-76
								FBgn0040068	X	Vav
								FBgn0262512	2R	Vha14-1
								FBgn0028667	3L	Vha16-3
								FBgn0040377	X	Vha36-3
								FBgn0028665	X	VhaAC39-1
								FBgn0004397	X	Vinc
								FBgn0053544	2R	Vkor
								FBgn0085362	X	Vml
								FBgn0003984	3L	vn
								FBgn0034708	2R	Vps35
								FBgn0263511	X	Vsx1
								FBgn0263512	X	Vsx2
								FBgn0003996	X	w
								FBgn0004655	X	wapl
								FBgn0261563	2L	wb
								FBgn0027492	3R	wdb
								FBgn0034718	2R	wdp
								FBgn0040066	X	wds
								FBgn0265575	X	yin
								FBgn0034970	2R	yki
								FBgn0261287	3R	ymp
								FBgn0035917	3L	Zasp66
								FBgn0036044	3L	Zasp67
								FBgn0022720	2L	zf30C
								FBgn0039714	3R	Zip99C
								FBgn0035432	3L	ZnT63C
								FBgn0052311	3L	zormin

## Sheet: SuperExact Output
Intersection of the candidate gene sets using SuperExactTest in R (also see Table S5)
Background size : 12,007 genes in the normally recombining genome
Study	Candidate Genes
Fabian et al. (our study)	867
Carnes et al. (2015)	1255
Remolina et al. (2012)	933
Intersections	Degree	Observed Overlap	Expected Overlap	Fold Enrichment	p-value
Fabian et al. - Carnes et al.	2	127	90.6209	1.40144	3.79764e-05
Fabian et al. - Remolina et al.	2	82	67.37	1.21716	0.033941
Remolina et al. - Carnes et al.	2	183	97.5194	1.87655	2.30492e-18
All three studies	3	20	7.04167	2.84024	3.80199e-05

## Sheet: Overlap to Carnes
Intersection of Fabian et al. and Carnes et al.
FlyBase ID	Chromosome	Gene Name	Symbol	Potential implication in aging and longevity
FBgn0040364	X	-	CG11378	Implication in aging and longevity unclear.
FBgn0040363	X	-	CG11384	Implication in aging and longevity unclear.
FBgn0039749	3R	-	CG11498	Implication in aging and longevity unclear.
FBgn0035171	3L	-	CG12502	Implication in aging and longevity unclear.
FBgn0030952	X	-	CG12609	Implication in aging and longevity unclear.
FBgn0031103	X	-	CG12679	Implication in aging and longevity unclear.
FBgn0030981	X	-	CG14191	Expression affected by the SIRT1 homolog Sir2 (Palu and Thummel 2016), which itself is known to affect lifespan.
FBgn0040357	X	-	CG14624	Implication in aging and longevity unclear.
FBgn0040365	X	-	CG14628	Identified in a GWAS study as a candidate involved in oxidative stress (Weber al. 2012).
FBgn0031100	X	-	CG1504	Implication in aging and longevity unclear.
FBgn0030331	X	-	CG15221	Expression affected by the SIRT1 homolog Sir2 (Palu and Thummel 2016), which itself is known to affect lifespan.
FBgn0031602	2L	-	CG15431	Implication in aging and longevity unclear.
FBgn0039727	3R	-	CG15523	Implication in aging and longevity unclear.
FBgn0039769	3R	-	CG15534	Predicted to have sphingomyelin phosphodiesterase activity; involved in fat metabolism (Sieber and Thummel 2009; Nelson et al. 2016), but role in aging and longevity unclear.
FBgn0030347	X	-	CG15739	Implication in aging and longevity unclear.
FBgn0024998	X	-	CG2685	Implication in aging and longevity unclear.
FBgn0051036	3R	-	CG31036	Implication in aging and longevity unclear.
FBgn0052373	3L	-	CG32373	Implication in aging and longevity unclear.
FBgn0052791	X	-	CG32791	Implication in aging and longevity unclear.
FBgn0053203	3R	-	CG33203	Candidate gene involved in oxidative stress resistance (Weber et al. 2012).
FBgn0035802	3L	-	CG33275	Implication in aging and longevity unclear.
FBgn0053970	3R	-	CG33970	GWAS candidate gene involved in oxidative stress (Weber et al. 2012).
FBgn0085349	X	-	CG34320	Implication in aging and longevity unclear.
FBgn0085382	3R	-	CG34353	GWAS studies have identified axo as being involved in oxidative stress resistance (Weber et al. 2012) and in age-specific fecundity (Durham et al. 2014).
FBgn0085383	3R	-	CG34354	Identified in a GWAS study as a candidate affecting late-life fecundity (Durham et al. 2014); associated with nutrient storage (Unckless et al. 2015).
FBgn0030418	X	-	CG4004	Implication in aging and longevity unclear.
FBgn0259242	X	-	CG42340	Implication in aging and longevity unclear.
FBgn0259735	2L	-	CG42389	Implication in aging and longevity unclear.
FBgn0259935	3L	-	CG42458	Implication in aging and longevity unclear.
FBgn0260968	3L	-	CG42591	Implication in aging and longevity unclear.
FBgn0261262	3R	-	CG42613	Identified in a GWAS as a candidate for affecting age-specific fecundity (Durham et al. 2014).
FBgn0261555	3L	-	CG42673	GWAS candidate gene involved in oxidative stress (Weber et al. 2012).
FBgn0261704	3R	-	CG42740	Implication in aging and longevity unclear.
FBgn0263131	3L	-	CG43373	Implication in aging and longevity unclear.
FBgn0264090	X	-	CG43759	Identified in GWAS studies as a candidate affecting late-life fecundity (Durham et al. 2014) and involved in oxidative stress resistance (synonym: CG32541; Weber al. 2012).
FBgn0266100	3L	-	CG44837	Implication in aging and longevity unclear.
FBgn0266354	X	-	CG45002	Implication in aging and longevity unclear.
FBgn0266696	3L	-	CG45186	Identified in a GWAS as a candidate for affecting lifetime fecundity (synonym: CG13800; Durham et al. 2014).
FBgn0038735	3R	-	CG4662	Implication in aging and longevity unclear.
FBgn0028884	2L	-	CG4892	Implication in aging and longevity unclear.
FBgn0030838	X	-	CG5445	Implication in aging and longevity unclear.
FBgn0034158	2R	-	CG5522	Implication in aging and longevity unclear.
FBgn0039529	3R	-	CG5612	Implication in aging and longevity unclear.
FBgn0032587	2L	-	CG5953	Implication in aging and longevity unclear.
FBgn0038917	3R	-	CG6678	Implication in aging and longevity unclear.
FBgn0030980	X	-	CG7406	Implication in aging and longevity unclear.
FBgn0031004	X	-	CG7992	Implication in aging and longevity unclear.
FBgn0025833	2R	-	CG8910	Implication in aging and longevity unclear.
FBgn0000024	3R	Acetylcholine esterase	Ace	C. elegans homolog affects lifespan (Xue et al. 2007).
FBgn0028550	X	Activating transcription factor 3	Atf3	Implication in aging and longevity unclear; loss of Atf3 causes chronic inflammation and a starvation response mounted primarily by the larval gut epithelium, whereas the fat body exhibits lipid overload, which leads to energy imbalance and death (Rynes et al. 2012).
FBgn0266429	X	Allatostatin A receptor 1	AstA-R1	Implication in aging and longevity unclear; involved in susceptibility to fungal (Metarhizium) infection (Lu et al. 2015); allatostatins regulate juvenile hormone (JH) production, and JH is know to affect Drosophila lifespan (Yamamoto et al. 2013).
FBgn0030327	X	alpha1,6-fucosyltransferase	FucT6	Implication in aging and longevity unclear.
FBgn0023179	3R	amontillado	amon	Identified in a GWAS study as a candidate affecting late-life fecundity (Durham et al. 2014); potentially involved in pro-insulin cleavage and insulin production (Rayburn et al. 2003) (and thus potentially implicated in the insulin-mediated regulation of lifespan); implicated in the production of adipokinetic hormone (AKH), a glucagon-like hormone in insects (Rhea et al. 2010) - RNAi against Akh …
FBgn0000094	3R	Andropin	Anp	Encodes an antimicrobial peptide in the male genital tract; implication in aging and longevity unclear.
FBgn0262870	3L	axotactin	axo	GWAS studies have identified axo as being involved in oxidative stress resistance (Weber et al. 2012) and in late-life fecundity (Durham et al. 2014).
FBgn0250908	3R	beat-VII	beat-VII	Identified in a GWAS study as a candidate affecting late-life fecundity (Durham et al. 2014); candidate gene involved in oxidative stress resistance (Weber et al. 2012)
FBgn0010300	2L	brain tumor	brat	brat RNAi shortens lifespan (Mukherjee et al. 2016).
FBgn0004870	3L	bric a brac 1	bab1	Identified in a GWAS study as a candidate affecting age-specific fecundity (Durham et al. 2014).
FBgn0001991	2L	Ca[2+]-channel protein alpha[[1]] subunit D	Ca-alpha1D	Implication in aging and longevity unclear.
FBgn0039722	3R	Capability	Capa	Involved in cold and dessication stress resistance (Terhzaz et al. 2015).
FBgn0023076	3L	Clock	Clk	Involved in circadian rhythm; deficiency of the mouse homolog of CLOCK reduces lifespan (Dubrovsky et al. 2010); the circadian clock gene period extends healthspan in aging Drosophila melanogaster (Krishnan et al. 2009); dietary restriction affects circadian clock gene expression (Patel et al. 2016).
FBgn0005775	3L	Connectin	Con	Identified in a GWAS as a candidate for affecting late-life fecundity (Durham et al. 2014).
FBgn0036198	3L	crimpled	crim	Implication in aging and longevity unclear.
FBgn0015033	3L	Cytochrome P450-4d8	Cyp4d8	Implication in aging and longevity unclear; upregulated in Drosophila selection lines selected for increased resistance to chill coma stress (Telonis-Scott et al. 2009).
FBgn0015380	2L	derailed	drl	Implication in aging and longevity unclear.
FBgn0085358	X	Diedel 3	Diedel3	Expression affected by the SIRT1 homolog Sir2 (Palu and Thummel 2016), which itself is known to affect lifespan; Diedel is a marker of the Drosophila antimicrobial/antiviral response and upregulated after septic injury (Coste et al. 2012).
FBgn0001624	X	discs large 1	dlg1	Implication in aging and longevity unclear.
FBgn0025641	X	Dishevelled Associated Activator of Morphogenesis	DAAM	Implication in aging and longevity unclear.
FBgn0011274	2L	Dorsal-related immunity factor	Dif	Dif1 mutants are substantially longer-lived than wildtype controls (Petersen et al. 2013; also see Le Bourg et al. 2012); RNAi against Dif in adult flies slightly extends female lifespan (but slightly shortens male lifespan?) (our study).
FBgn0039683	3R	doublesex-Mab related 99B	dmrt99B	Implication in aging and longevity unclear.
FBgn0000479	X	dunce	dnc	Involved in learning and memory; dunce mutant extends life span in the Canton-S (CS) background (Tong et al. 2007).
FBgn0011766	3R	E2F transcription factor	E2f (=E2f1)	Implication in aging and longevity unclear; E2f is known to interact with TSC1/2 and the TSC/Rheb/Tor/S6k pathway, which itself is known to regulate longevity (Kapahi et al. 2004).
FBgn0264490	3R	Ecdysone-induced protein 93F	Eip93F	Involved in ecdysone signaling; ecdysone receptor mutants affect lifespan (Simon et al. 2003; Tricoire et al. 2009).
FBgn0262579	3L	Ectoderm-expressed 4	Ect4	Regulated by HSP22, which itself affects lifespan (Kim et al. 2010).
FBgn0040368	X	eIF4E-7	eIF4E-7	Implicated in oxidative stress resistance in a GWAS study (Weber et al. 2012).
FBgn0083228	X	Frequenin 2	Frq2	Implication in aging and longevity unclear.
FBgn0016081	3L	furry	fry	The mouse homolog of fry forms part of a network containing 33 known longevity genes in mouse adipose tissue (Argmann et al. 2009); fry is age-regulated in human skeletal muscle (Voutetakis et al. 2015); identified in a GWAS study as a candidate affecting age-specific fecundity (Durham et al. 2014).
FBgn0264574	3L	Glucose transporter 1	Glut1	Identified as a candidate in a P-element screen for lifespan (Magwire et al. 2010).
FBgn0031117	X	Glutathione S transferase T3	GstT3	Encodes a glutathione S-transferases (GST); GSTs have been linked to longevity assurance in several models, including C. elegans (McElwee et al. 2007, and references therein).
FBgn0010113	3R	headcase	hdc	Small RNA pathway gene that is a direct target of FOXO, which itself is known to regulate lifespan; hdc may be involved in innate viral immunity against RNA viruses (Spellberg and Marr 2015.)
FBgn0038755	3R	Heparan sulfate 6-O-sulfotransferase	Hs6st	Implication in aging and longevity unclear.
FBgn0085351	X	inaF-A	inaF-A	Implication in aging and longevity unclear.
FBgn0028369	X	kin of irre	kirre	Identified in a GWAS as a candidate for affecting age-specific fecundity (Durham et al. 2014).
FBgn0266450	2L	Kruppel homolog 1	Kr-h1	Ecdysone and juvenile hormone (JH) regulated zinc-finger transcription factor; expression is altered upon transgenic ablation of the gland producing JH (called the corpus allatum), a manipulation that extends fly lifespan (Yamamoto et al. 2013); changes in Kr-h1 expression represent one of the most commonly observed transcriptional readouts of altered JH signaling; in a variety of insects includi…
FBgn0052372	3L	larval translucida	ltl	Implication in aging and longevity unclear.
FBgn0000464	2L	Leukocyte-antigen-related-like	Lar	Identified in a GWAS study as a candidate affecting late-life fecundity (Durham et al. 2014); implicated in susceptibility to chronic oxidative stress resistance in a GWAS study (Jordan et al. 2012).
FBgn0002641	X	maroon-like	ma-l	ma-l mutants are hypersensitive to oxidative stress due to paraquat exposure (Hilliker et al. 1992).
FBgn0035847	3L	methuselah-like 7	mthl7	mthl7 is annotated to affect lifespan due to its homology / sequence similarity with mth (methuselah), which is known to increase lifespan when mutated (Lin et al. 1998).
FBgn0261963	2L	midline	mid	Implication in aging and longevity unclear.
FBgn0023215	X	Mnt	Mnt	Muscle-specific overexpression of the transcription factor Mnt decreases age-related climbing defects and extends lifespan in Drosophila (Demontis et al. 2014).
FBgn0011817	3L	nemo	nmo	No effect on lifespan found in a RNAi experiment (Shen et al. 2009); affects insulin signaling: transcript levels of dInR and Thor/4E-BP are significantly increased in nemo null mutant (Kim et al. 2010).
FBgn0036007	3L	pathetic	path	An amino acid transporter implicated in IIS/TOR signaling; interacts with TOR; activates S6K; modulates effects of InR / dFOXO signaling; mutants exhibit delayed growth, reduced size and decreased fertility, broadly mirroring InR signaling mutants (Goberdhan et al. 2005); since IIS/TOR affects lifespan this might be a strong longevity candidate gene.
FBgn0003068	X	period	per	A mutant study implicates period in the regulation of lifespan (Krishnan et al. 2009).
FBgn0035785	3L	pickpocket 26	ppk26	Implication in aging and longevity unclear.
FBgn0040079	2L	pkaap	pkaap	Not known to be directly involved in lifespan; depletion of pkaap affects the secretion of the antimicrobial peptide Drosomycin and plays a role in antimicrobial peptide traffic (Sorvina et al. 2016).
FBgn0003091	2R	Protein C kinase 53E	Pkc53E	Regulator of FOXO, which itself is known to regulate lifespan (Mattila et al. 2008).
FBgn0004370	X	Protein tyrosine phosphatase 10D	Ptp10D	Implication in aging and longevity unclear.
FBgn0015286	X	Ras-like protein A	Rala	Implication in aging and longevity unclear; involved in susceptibility or resistance to intestinal infection with the bacterium Serratia marcescens (Cronin et al. 2009).
FBgn0261461	X	Rho GTPase activating protein at 18B	RhoGAP18B	A foxo target gene; RNAi extends lifespan (Bai et al. 2013).
FBgn0014026	X	Ribosomal protein L7A	RpL7A	Implication in aging and longevity unclear.
FBgn0266098	X	rugose	rg	GWAS candidate gene involved in oxidative stress (Weber et al. 2012).
FBgn0083981	X	Runt related A	RunxA	Candidate gene involved in oxidative stress resistance (Weber et al. 2012); involved in endoplasmatic reticulum stress (Chow et al. 2013)
FBgn0263289	3R	scribbled	scrib	Identified in a GWAS study as a candidate affecting age-specific fecundity (Durham et al. 2014).
FBgn0011260	2R	Sema-2a	Sema-2a	Implication in aging and longevity unclear.
FBgn0051632	2L	senseless-2	sens-2	Identified in a GWAS study as a candidate affecting late-life fecundity (Durham et al. 2014); candidate gene involved in oxidative stress resistance (Weber et al. 2012).
FBgn0035815	3L	Sensory neuron membrane protein 2	Snmp2	Implication in aging and longevity unclear.
FBgn0014031	X	Serine pyruvate aminotransferase	Spat	Responds transcriptionally to starvation stress (Grönke et al. 2005); expression age-regulated (Girardot et al. 2006).
FBgn0029768	X	Sex peptide receptor	SPR	Affects mating, egg production, and diet choice; sex peptide ligand itself is thought to shorten lifespan upon mating and affects immune function via regulating juvenile hormone, a hormone implicated in lifespan (Wigby and Chapman 2005; Flatt et al. 2005; Barnes et al. 2008; Ribeiro et al. 2010; Schwenke and Lazzaro 2017).
FBgn0003371	X	shaggy	sgg	Also known as glycogen synthase kinase 3 (GSK3); interacts with insulin signaling; important for fat metabolims (Diangelo and Birnbaum 2009); lithium-dependent extension of lifespan depends on GSK3 (Castillo-Quan et al. 2016); involved in the metabolic regulation of oocyte maturation / egg production (Sieber et al. 2016).
FBgn0085387	X	shaking B	shakB	shakB display a shaking phenotype; mutations in another shaking mutant, shaker, have reduced lifespan (Cirelli et al. 2005); identified in a GWAS study as a candidate affecting late-life fecundity (Durham et al. 2014).
FBgn0263873	2L	sickie	sick	Identified in a GWAS as a candidate for affecting lifetime fecundity (Durham et al. 2014).
FBgn0016061	3R	sidestep	side	Implicated in susceptibility to chronic oxidative stress resistance in a GWAS study (Jordan et al. 2012).
FBgn0265523	X	Smrter	Smr	Encodes an ecdysone receptor (EcR) corepressor; EcR mutants or RNAi affect lifespan (Simon et al. 2003; Tricoire et al. 2009)
FBgn0264357	3R	SNF4/AMP-activated protein kinase gamma subunit	SNF4Agamma	Involved in fat metabolism (Johnson et al. 2010) and stress-induced autophagy (Lippai et al. 2008); depletion of SNF4A gamma shortens life span in Drosophila (Toth et al. 2008).
FBgn0263236	3R	SP1029	SP1029	Implication in aging and longevity unclear.
FBgn0264324	3R	sponge	spg	Implication in aging and longevity unclear.
FBgn0026319	2L	TNF-receptor-associated factor 4	Traf4	Implication in aging and longevity unclear; involved in regulation of glycemia (Agrawal et al. 2016).
FBgn0004885	3R	tolkin	tok	Implication in aging and longevity unclear.
FBgn0086899	X	Tousled-like kinase	tlk	Identified as a target of FOXO, which itself is a major regulator of lifespan; however, tlk RNAi did not affect lifespan (Bai et al. 2013). tlk mutants exhibit increased fat storage (Reis et al. 2010).
FBgn0035199	3L	triforce (tfc)	CG9134	Identified in a GWAS study as a candidate affecting late-life fecundity (Durham et al. 2014).
FBgn0024277	3L	trio	trio	Implication in aging and longevity unclear.
FBgn0039530	3R	Tusp	Tusp	Interacts with mir-92b which itself affects egg production (Zhou et al. 2014).
FBgn0039437	3R	TweedleL	TwdlL	Differentially expressed in long-lived chico mutant vs. Wildtype (McElwee et al. 2007); transcriptionally regulated by dietary restriction and p53 activity (Bauer et al. 2010).
FBgn0040068	X	Vav ortholog (H. sapiens)	Vav	Implication in aging and longevity unclear.
FBgn0053544	2R	Vitamin-K epoxide reductase	Vkor	Implication in aging and longevity unclear.
FBgn0027492	3R	widerborst	wdb	Overexpression of wdb, which encodes a regulatory subunit of PP2A, extends lifespan(Funakoshi et al. 2011); wdb is involved in modulating insulin/S6k/TOR signaling (e.g., Bielinski and Mumby 2007), which itself is known to affect lifespan; wdb negatively regulates cytoplasmic activated Akt and lipid metabolism (Vereshchagina et al. 2008).
FBgn0035917	3L	Z band alternatively spliced PDZ-motif protein 66	Zasp66	Implication in aging and longevity unclear.

## Sheet: Overlap to Remolina
Intersection of Fabian et al. and Remolina et al.
FlyBase ID	Chromosome	Gene Name	Symbol	Potential implication in aging and longevity
FBgn0030342	X	-	CG10347	Implication in aging and longevity unclear.
FBgn0030348	X	-	CG10352	Upregulated under diapause conditions, a state of developmental/physiological arrest known to slow aging in Drosophila (Kučerová et al. 2016).
FBgn0030349	X	-	CG10353	Implication in aging and longevity unclear.
FBgn0031139	X	-	CG11227	Identified in a GWAS study as a candidate affecting late-life fecundity (Durham et al. 2014).
FBgn0040648	X	-	CG11666	Implication in aging and longevity unclear.
FBgn0031115	X	-	CG11710	Implication in aging and longevity unclear.
FBgn0030346	X	-	CG11802	Implication in aging and longevity unclear.
FBgn0031103	X	-	CG12679	Implication in aging and longevity unclear.
FBgn0030420	X	-	CG12717	Implication in aging and longevity unclear.
FBgn0031141	X	-	CG1304	Implication in aging and longevity unclear.
FBgn0031134	X	-	CG1314	Implication in aging and longevity unclear.
FBgn0031100	X	-	CG1504	Implication in aging and longevity unclear.
FBgn0031132	X	-	CG15450	Implication in aging and longevity unclear.
FBgn0030347	X	-	CG15739	Implication in aging and longevity unclear.
FBgn0030340	X	-	CG15740	Implication in aging and longevity unclear.
FBgn0030336	X	-	CG1578	Implication in aging and longevity unclear.
FBgn0031101	X	-	CG1631	Implication in aging and longevity unclear.
FBgn0031099	X	-	CG17065	Implication in aging and longevity unclear.
FBgn0031098	X	-	CG17068	Implication in aging and longevity unclear.
FBgn0051475	3R	-	CG31475	Implication in aging and longevity unclear.
FBgn0052264	3L	-	CG32264	Identified in a GWAS study as a candidate involved in oxidative stress (Weber al. 2012).
FBgn0052506	X	-	CG32506	Implication in aging and longevity unclear.
FBgn0052507	X	-	CG32507	Implication in aging and longevity unclear.
FBgn0053696	3L	-	CG33696	Implication in aging and longevity unclear.
FBgn0085197	2L	-	CG34168	Implication in aging and longevity unclear.
FBgn0030418	X	-	CG4004	Implication in aging and longevity unclear.
FBgn0259163	3L	-	CG42268	Identified in a GWAS study as a candidate affecting late-life fecundity (Durham et al. 2014).
FBgn0261262	3R	-	CG42613	Identified in a GWAS study as a candidate affecting late-life fecundity (Durham et al. 2014).
FBgn0261555	3L	-	CG42673	Implication in aging and longevity unclear.
FBgn0038735	3R	-	CG4662	Implication in aging and longevity unclear.
FBgn0038756	3R	-	CG4783	Implication in aging and longevity unclear.
FBgn0028884	2L	-	CG4892	Implication in aging and longevity unclear.
FBgn0017429	3L	-	CG5989	Implication in aging and longevity unclear.
FBgn0035914	3L	-	CG6282	Implication in aging and longevity unclear.
FBgn0035199	3L	-	CG9134	Identified in a GWAS study as a candidate affecting age-late-life fecundity (Durham et al. 2014).
FBgn0020513	X	ade5	ade5	Implication in aging and longevity unclear.
FBgn0030343	X	ATP7	ATP7	Implication in aging and longevity unclear; expression affected by infection, depending on mating status (Short and Lazzaro 2013).
FBgn0014135	3R	branchless	bnl	Implication in aging and longevity unclear.
FBgn0001991	2L	Ca[2+]-channel protein alpha[[1]] subunit D	Ca-alpha1D	Implication in aging and longevity unclear.
FBgn0031114	X	cactin	cactin	Implication in aging and longevity unclear; a modulator of the Toll inhibitory protein cactus (Lin et al. 2000), which we show here to affect lifespan.
FBgn0025680	3R	cryptochrome	cry	Flies with elevated cry have extended lifespan, whereas cry mutants show accelerated functional / senescent decline and accumulate greater oxidative damage (Rakshit and Giebultowicz 2013).
FBgn0001992	2L	Cyp303a1	Cyp303a1	Implication in aging and longevity unclear.
FBgn0260003	3R	Dystrophin	Dys	dys RNAi in the mesoderm shortens lifespan (Taghli-Lamallem et al. 2008); identified in a GWAS study as a candidate affecting age-late-life fecundity (Durham et al. 2014); identified in a GWAS study as a candidate involved in oxidative stress (Weber al. 2012).
FBgn0016081	3L	furry	fry	The mouse homolog of fry forms part of a network containing 33 known longevity genes in mouse adipose tissue (Argmann et al. 2009); fry is age-regulated in human skeletal muscle (Voutetakis et al. 2015); identified in a GWAS study as a candidate affecting age-specific fecundity (Durham et al. 2014).
FBgn0024963	3R	GluClalpha	GluClalpha	Implication in aging and longevity unclear.
FBgn0031117	X	Glutathione S transferase T3	GstT3	Encodes a glutathione S-transferases (GST); GSTs have been linked to longevity assurance in several models, including C. elegans (McElwee et al. 2007, and references therein).
FBgn0031107	X	HECT and RLD domain containing protein 2 ortholog (H. sapiens)	HERC2	Implication in aging and longevity unclear.
FBgn0038755	3R	Heparan sulfate 6-O-sulfotransferase	Hs6st	Implication in aging and longevity unclear.
FBgn0027107	X	Innexin 6	Inx6	Implication in aging and longevity unclear.
FBgn0086613	3R	Ino80	Ino80	Implication in aging and longevity unclear.
FBgn0036010	3L	Ionotropic receptor 67a	Ir67a	Implication in aging and longevity unclear.
FBgn0002641	X	maroon-like	ma-l	ma-l mutants are hypersensitive to oxidative stress due to paraquat exposure (Hilliker et al. 1992).
FBgn0261675	X	Niemann-Pick type C-1b	Npc1b	Implication in aging and longevity unclear.
FBgn0035461	3L	nutcracker	ntc	Implication in aging and longevity unclear.
FBgn0031097	X	obstructor-A	obst-A	Implication in aging and longevity unclear.
FBgn0036009	3L	Odorant receptor 67a	Or67a	Implication in aging and longevity unclear.
FBgn0031109	X	Odorant-binding protein 19a	Obp19a	Implication in aging and longevity unclear.
FBgn0031110	X	Odorant-binding protein 19b	Obp19b	Upregulated under diapause conditions, a state of developmental/physiological arrest known to slow aging in Drosophila (Kučerová et al. 2016).
FBgn0031111	X	Odorant-binding protein 19c	Obp19c	Implication in aging and longevity unclear.
FBgn0011280	X	Odorant-binding protein 19d	Obp19d	Expression affected by the SIRT1 homolog Sir2 (Palu and Thummel 2016), which itself is known to affect lifespan.
FBgn0030341	X	p24-related-1	p24-1	Implication in aging and longevity unclear.
FBgn0036007	3L	pathetic	path	An amino acid transporter implicated in IIS/TOR signaling; interacts with TOR; activates S6K; modulates effects of InR / dFOXO signaling; mutants exhibit delayed growth, reduced size and decreased fertility, broadly mirroring InR signaling mutants (Goberdhan et al. 2005); since IIS/TOR affects lifespan this might be a strong longevity candidate gene.
FBgn0022770	X	Peritrophin A	Peritrophin-A	Implication in aging and longevity unclear.
FBgn0035438	3L	PHGPx	PHGPx	Implication in aging and longevity unclear; might be involved in response to oxidative stress (Missirlis et al. 2003)
FBgn0040079	2L	pkaap	pkaap	Not known to be directly involved in lifespan; depletion of pkaap affects the secretion of the antimicrobial peptide Drosomycin and plays a role in antimicrobial peptide traffic (Sorvina et al. 2016).
FBgn0023177	X	Protein phosphatase 19C	Pp4-19C	Implication in aging and longevity unclear.
FBgn0015789	X	Rab10	Rab10	In C. elegans, rab-10 RNAi extends lifespan by 14-16%; rab-10 RNAi in foxo/daf-16 mutants by 47% and in InR/daf-2 mutants by 46%; involved in the dietary restriction response (Hansen et al 2005; Hansen et al. 2008);
FBgn0260442	3L	rhea	rhea	Implication in aging and longevity unclear.
FBgn0017579	3L	Ribosomal protein L14	RpL14	Implication in aging and longevity unclear.
FBgn0266019	X	rudhira	rudhira	Implication in aging and longevity unclear.
FBgn0083981	X	Runt related A	RunxA	Candidate gene involved in oxidative stress resistance (Weber et al. 2012); involved in endoplasmatic reticulum stress (Chow et al. 2013)
FBgn0031142	X	ryder cup	r-cup	Implication in aging and longevity unclear.
FBgn0011834	X	Serine protease 6	Ser6	Implication in aging and longevity unclear.
FBgn0085387	X	shaking B	shakB	shakB display a shaking phenotype; mutations in another shaking mutant, shaker, have reduced lifespan (Cirelli et al. 2005); identified in a GWAS study as a candidate affecting late-life fecundity (Durham et al. 2014).
FBgn0265523	X	Smrter	Smr	Encodes an ecdysone receptor (EcR) corepressor; EcR mutants or RNAi affect lifespan (Simon et al. 2003; Tricoire et al. 2009)
FBgn0060291	3L	snoRNA:U49:66Db	snoRNA:U49:66Db	Implication in aging and longevity unclear.
FBgn0052351	3L	Sperm-Leucylaminopeptidase 2	S-Lap2	Implication in aging and longevity unclear.
FBgn0010768	3R	squeeze	sqz	Implication in aging and longevity unclear.
FBgn0035437	3L	Striatin interacting protein	Strip (CG11526)	Implication in aging and longevity unclear.
FBgn0051471	3R	transfer RNA:Threonine-AGT 1-7	tRNA:Thr-AGT-1-7	Implication in aging and longevity unclear.
FBgn0262468	3R	vibrator	vib	Implication in aging and longevity unclear.
FBgn0035917	3L	Z band alternatively spliced PDZ-motif protein 66	Zasp66	Implication in aging and longevity unclear.

## Sheet: Remolina to Carnes
Intersection of Remolina et al. and Carnes et al.
FlyBase ID	Chromosome	Gene Name	Symbol	Potential implication in aging and longevity
FBgn0038773	3R	-	CG10887	Implication in aging and longevity unclear.
FBgn0035236	3L	-	CG12004	Implication in aging and longevity unclear; involved in defense response to microbial/fungal infections (Tanji et al. 2006; Jin et al. 2008).
FBgn0035445	3L	-	CG12014	Implication in aging and longevity unclear.
FBgn0027903	3L	-	CG12018	Implication in aging and longevity unclear; involved in cellular response to DNA damage (Ravi et al. 2009).
FBgn0035283	3L	-	CG12024	Implication in aging and longevity unclear.
FBgn0035285	3L	-	CG12025	Implication in aging and longevity unclear.
FBgn0043458	3L	-	CG12084	Implication in aging and longevity unclear.
FBgn0035241	3L	-	CG12105	Implication in aging and longevity unclear.
FBgn0031103	X	-	CG12679	Implication in aging and longevity unclear.
FBgn0035186	3L	-	CG13912	Implication in aging and longevity unclear.
FBgn0035237	3L	-	CG13917	Implication in aging and longevity unclear.
FBgn0035248	3L	-	CG13919	Implication in aging and longevity unclear.
FBgn0025712	3L	-	CG13920	Implication in aging and longevity unclear.
FBgn0035267	3L	-	CG13921	Implication in aging and longevity unclear.
FBgn0035286	3L	-	CG13924	Implication in aging and longevity unclear.
FBgn0035256	3L	-	CG13930	Implication in aging and longevity unclear.
FBgn0035270	3L	-	CG13933	Implication in aging and longevity unclear.
FBgn0030361	X	-	CG1492	Implication in aging and longevity unclear.
FBgn0035440	3L	-	CG14969	Implication in aging and longevity unclear.
FBgn0035449	3L	-	CG14971	Implication in aging and longevity unclear.
FBgn0031100	X	-	CG1504	Implication in aging and longevity unclear.
FBgn0030347	X	-	CG15739	Implication in aging and longevity unclear.
FBgn0031116	X	-	CG1695	Implication in aging and longevity unclear.
FBgn0040571	3R	-	CG17193	Implication in aging and longevity unclear.
FBgn0030360	X	-	CG1806	Candidate QTL for lifespan (Wilson et al. 2013).
FBgn0035239	3L	-	CG18170	Identified in a GWAS study as a candidate affecting late-life fecundity (Durham et al. 2014).
FBgn0035262	3L	-	CG18171	Implication in aging and longevity unclear.
FBgn0035265	3L	-	CG18173	Implication in aging and longevity unclear.
FBgn0038653	3R	-	CG18208	Implication in aging and longevity unclear.
FBgn0035213	3L	-	CG2199	Implication in aging and longevity unclear.
FBgn0035204	3L	-	CG2277	Implication in aging and longevity unclear.
FBgn0030396	X	-	CG2556	Implication in aging and longevity unclear.
FBgn0030376	X	-	CG2750	Implication in aging and longevity unclear.
FBgn0052037	3L	-	CG32037	Implication in aging and longevity unclear.
FBgn0052039	3L	-	CG32039	Implication in aging and longevity unclear.
FBgn0052137	3L	-	CG32137	Identified in a GWAS study as a candidate affecting late-life fecundity (Durham et al. 2014).
FBgn0267795	3L	-	CG32138	Identified in a GWAS study as a candidate affecting late-life fecundity (Durham et al. 2014).
FBgn0052313	3L	-	CG32313	Implication in aging and longevity unclear.
FBgn0052320	3L	-	CG32320	Implication in aging and longevity unclear.
FBgn0052333	3L	-	CG32333	Identified in a GWAS study as a candidate affecting late-life fecundity (Durham et al. 2014).
FBgn0053230	3L	-	CG33230	Implication in aging and longevity unclear.
FBgn0053700	3L	-	CG33700	Implication in aging and longevity unclear.
FBgn0035240	3L	-	CG33791	Implication in aging and longevity unclear.
FBgn0053966	3L	-	CG33966	Implication in aging and longevity unclear.
FBgn0036008	3L	-	CG3408	Implication in aging and longevity unclear.
FBgn0085294	3L	-	CG34265	Implication in aging and longevity unclear.
FBgn0035998	3L	-	CG3437	Implication in aging and longevity unclear.
FBgn0035995	3L	-	CG3529	Implication in aging and longevity unclear.
FBgn0035999	3L	-	CG3552	Implication in aging and longevity unclear.
FBgn0035989	3L	-	CG3967	Implication in aging and longevity unclear.
FBgn0030418	X	-	CG4004	Implication in aging and longevity unclear.
FBgn0035983	3L	-	CG4080	Implication in aging and longevity unclear.
FBgn0259224	3L	-	CG42324	Implication in aging and longevity unclear.
FBgn0260868	X	-	CG42578	Implication in aging and longevity unclear.
FBgn0261262	3R	-	CG42613	Implication in aging and longevity unclear.
FBgn0261555	3L	-	CG42673	Candidate gene involved in oxidative stress resistance (Weber et al. 2012).
FBgn0262508	3L	-	CG43078	Implication in aging and longevity unclear.
FBgn0264489	3L	-	CG43897	Implication in aging and longevity unclear.
FBgn0035971	3L	-	CG4477	Implication in aging and longevity unclear.
FBgn0266101	3L	-	CG44838	Implication in aging and longevity unclear.
FBgn0038735	3R	-	CG4662	Implication in aging and longevity unclear.
FBgn0038766	3R	-	CG4854	Implication in aging and longevity unclear.
FBgn0028884	2L	-	CG4892	Implication in aging and longevity unclear.
FBgn0038768	3R	-	CG4936	Implication in aging and longevity unclear.
FBgn0036031	3L	-	CG6761	Implication in aging and longevity unclear.
FBgn0035235	3L	-	CG7879	Implication in aging and longevity unclear; differentially expressed in Drosophila selection lines selected for increased resistance to chill coma stress relative to unselected controls (Telonis-Scott et al. 2009).
FBgn0035252	3L	-	CG7970	Implication in aging and longevity unclear.
FBgn0035253	3L	-	CG7971	Implication in aging and longevity unclear.
FBgn0035260	3L	-	CG7991	Identified in a GWAS study as a candidate affecting late-life fecundity (Durham et al. 2014); GWAS candidate for response to infection (Unckless et al. 2015).
FBgn0036410	3L	-	CG8100	Implication in aging and longevity unclear; potentially involved in immune function (see FlyBase).
FBgn0036043	3L	-	CG8177	Identified in a GWAS study as a candidate affecting age-specific fecundity (Durham et al. 2014).
FBgn0035199	3L	-	CG9134	Implication in aging and longevity unclear.
FBgn0035216	3L	-	CG9168	Implication in aging and longevity unclear.
FBgn0035218	3L	-	CG9173	Implication in aging and longevity unclear.
FBgn0035208	3L	-	CG9184	Implication in aging and longevity unclear.
FBgn0053701	3L	-	CR33701	Implication in aging and longevity unclear; pseudogene
FBgn0250848	3L	26-29kD-proteinase	26-29-p	Implication in aging and longevity unclear.
FBgn0250789	3L	alpha Spectrin	alpha-Spec	Implication in aging and longevity unclear.
FBgn0035244	3L	ATP binding cassette subfamily B member 7	ABCB7	Implication in aging and longevity unclear.
FBgn0013433	2L	beaten path Ia	beat-Ia	Candidate gene involved in oxidative stress resistance (Weber et al. 2012).
FBgn0028645	2L	beaten path Ib	beat-Ib	Candidate gene involved in oxidative stress resistance (Weber et al. 2012); identified in a GWAS study as a candidate affecting late-life fecundity (Durham et al. 2014).
FBgn0028644	2L	beaten path Ic	beat-Ic	Identified in a GWAS study as a candidate affecting late-life fecundity (Durham et al. 2014).
FBgn0000182	2L	Bicaudal C	BicC	Implication in aging and longevity unclear; involved in oogenesis (see FlyBase).
FBgn0013753	3L	Big brother	Bgb	Implication in aging and longevity unclear.
FBgn0011206	3L	boule	bol	Implication in aging and longevity unclear.
FBgn0025525	3L	bric a brac 2	bab2	Implication in aging and longevity unclear.
FBgn0013755	3L	Brother	Bro	Implication in aging and longevity unclear.
FBgn0264001	3L	bruno-3	bru-3	Implication in aging and longevity unclear.
FBgn0001991	2L	Ca[2+]-channel protein alpha[[1]] subunit D	Ca-alpha1D	Implication in aging and longevity unclear.
FBgn0263111	X	cacophony	cac	Identified in a GWAS study as a candidate affecting lifespan (Durham et al. 2014).
FBgn0022702	3L	Chitinase 2	Cht2	Implication in aging and longevity unclear; involved in wound healing (Pesch et al. 2016).
FBgn0041342	3L	CTP:phosphocholine cytidylyltransferase 1	Cct1	Overexpression of Cct1 increases fly lifespan (Landis et al. 2003); downregulated with age and under oxidative stress conditions (Zou et al. 2000); required for oogenesis (Gupta and Schupbach 2003).
FBgn0011204	3L	cueball	cue	Implication in aging and longevity unclear; involved in oogenesis (Castrillon et al. 1993) and starvation/triglyceride/lipid homeostasis (Thimgan et al. 2015).
FBgn0035281	3L	Cuticular protein 62Bc	Cpr62Bc	Candidate gene involved in oxidative stress resistance (Weber et al. 2012).
FBgn0015618	3L	Cyclin-dependent kinase 8	Cdk8	Target gene of FOXO (Jünger et al. 2003), which is itself known to affect lifespan (Hwangbo et al. 2004); involved in mediating nutritional regulation via Ecdysone receptor (Xie et al. 2015), which is itself known to affect lifespan (Simon et al. 2003).
FBgn0035290	3L	debris buster	dsb	Implication in aging and longevity unclear; transcriptionally affected by infection unmated flies (Short and Lazzaro 2013).
FBgn0027594	3L	draper	drpr	Implication in aging and longevity unclear; phagocytosis receptor; involved in defense response to bacterium (Hashimoto et al. 2009).
FBgn0035434	3L	Drosomycin-like 5	Drsl5	Implication in aging and longevity unclear; defense response to fungus (Yang et al. 2006); expression affected by the SIRT1 homolog Sir2 (Palu and Thummel 2016), which itself is known to affect lifespan.
FBgn0052268	3L	Drosomycin-like 6	Drsl6	Implication in aging and longevity unclear; defense response to fungus (inferred from sequence or structural similarity with Drs) (Jiggins and Kim 2005).
FBgn0001108	3L	Dynactin 1, p150 subunit	DCTN1-p150	Identified in a GWAS study as a candidate affecting age-specific fecundity (Durham et al. 2014).
FBgn0013811	3L	Dynein heavy chain at 62B	Dhc62B	Implication in aging and longevity unclear.
FBgn0264006	3L	dyschronic	dysc	Implication in aging and longevity unclear.
FBgn0005640	3L	Ecdysone-induced protein 63E	Eip63E	Identified in a GWAS study as a candidate affecting late-life fecundity (Durham et al. 2014).
FBgn0026259	3L	eIF5B	eIF5B	Identified in a GWAS study as a candidate affecting age-specific fecundity (Durham et al. 2014).
FBgn0015218	3L	Eukaryotic initiation factor 4E	eIF-4E	A target gene of foxo (Slack et al. 2010), which is itself known to be involved in regulating lifespan; a target of 4E-BP and involved in regulating cardiac aging (Wessells et al. 2009).
FBgn0035423	3L	Eukaryotic translation initiation factor 1	eIF1 (CG17737)	Implication in aging and longevity unclear; RNAi against C. elegans homolog increases lifespan by 25% (Curran and Ruvkun 2007).
FBgn0260234	3R	exit protein of rhodopsin and TRP B	Xport-B	Implication in aging and longevity unclear.
FBgn0011769	3L	Ferredoxin 1	Fdx1	Implication in aging and longevity unclear.
FBgn0035385	3L	FMRFamide Receptor	FMRFaR	Implication in aging and longevity unclear.
FBgn0001085	3L	frizzled	fz	Implication in aging and longevity unclear.
FBgn0035217	3L	FucTD	FucTD	Implication in aging and longevity unclear.
FBgn0001083	X	furrowed	fw	Implication in aging and longevity unclear.
FBgn0016081	3L	furry	fry	The mouse homolog of fry forms part of a network containing 33 known longevity genes in mouse adipose tissue (Argmann et al. 2009); fry is age-regulated in human skeletal muscle (Voutetakis et al. 2015); identified in a GWAS study as a candidate affecting age-specific fecundity (Durham et al. 2014).
FBgn0035245	3L	gamma-glutamyl carboxylase	GC	Implication in aging and longevity unclear.
FBgn0264000	3L	Glutamate receptor IB	GluRIB	Identified in a GWAS study as a candidate affecting late-life fecundity (Durham et al. 2014).
FBgn0031117	X	Glutathione S transferase T3	GstT3	Encodes a glutathione S-transferases (GST); GSTs have been linked to longevity assurance in several models, including C. elegans (McElwee et al. 2007, and references therein).
FBgn0035266	3L	Glycerol kinase 2	Gk2	Implication in aging and longevity unclear; involved in glycerol metabolism (Martinez Agosto and McCabe 2006; Gaudet et al. 2010).
FBgn0027790	3L	GV1	GV1	Implication in aging and longevity unclear.
FBgn0001228	3L	Heat shock gene 67Bb	Hsp67Bb	Implication in aging and longevity unclear; expression affected by the SIRT1 homolog Sir2 (Palu and Thummel 2016), which itself is known to affect lifespan.
FBgn0001223	3L	Heat shock protein 22	Hsp22	Overexpression of Hsp22 increases lifespan and resistance to stress (Morrow et al. 2004; Morrow and Tanguay 2015); fly strains selected for increased longevity exhibit increased hsp22 mRNA (Kurapati et al. 2000; Zhao et al. 2005).
FBgn0001233	3L	Heat shock protein 83	Hsp83	Hsp83 (HSP90) mutant are significantly less fecund and shorter-lived than wild-type flies (Chen and Wagner 2012).
FBgn0001216	3L	Heat shock protein cognate 1	Hsc70-1	Implication in aging and longevity unclear.
FBgn0264542	X	heavyweight	hwt (CG43921)	Implication in aging and longevity unclear; affects body mass in a diet-dependent manner (Nelson et al. 2016).
FBgn0038755	3R	Heparan sulfate 6-O-sulfotransferase	Hs6st	Known to promote intestinal stem cell proliferation during regeneration after due to damage (e.g., enteric infection, oxidative stress) (Takemura and Nakato 2017).
FBgn0260466	3R	I'm not dead yet 2	Indy-2	Determination of adult lifespan, as inferred from sequence or structural similarity with Indy which is known to affect lifespan (Rogina et al. 2000).
FBgn0035227	3L	Increased minichromosome loss 1	Iml1	Implication in aging and longevity unclear; negative regulation of TORC1 signaling inferred from mutant phenotype (Wei et al. 2014, 2016); cellular response to amino acid starvation (Bar-Peled et al. 2013); given that TOR signaling affects lifespan (Kapahi et al. 2004) this gene may be a lifespan candidate gene.
FBgn0031104	X	jean-baptiste	jb	Implication in aging and longevity unclear; affects male viability (Reinhardt and Jones 2013).
FBgn0036004	3L	Jumonji, AT rich interactive domain 2	Jarid2	Implication in aging and longevity unclear.
FBgn0004167	3L	karst	kst	Implication in aging and longevity unclear; wound healing (inferred from mutant phenotype) (Campos et al. 2010).
FBgn0004379	3L	Kinesin-like protein at 67A	Klp67A	Implication in aging and longevity unclear.
FBgn0010786	3L	lethal (3) 02640	l(3)02640	Implication in aging and longevity unclear.
FBgn0029003	X	mab-21	mab-21	Implication in aging and longevity unclear.
FBgn0002641	X	maroon-like	ma-l	ma-l mutants are hypersensitive to oxidative stress due to paraquat exposure (Hilliker et al. 1992).
FBgn0025874	3L	Meiotic central spindle	Meics	Implication in aging and longevity unclear.
FBgn0040305	3L	Metal response element-binding Transcription Factor-1	MTF-1	Cellular response to oxidative stress, inferred from mutant phenotype; overexpression of MTF-1 ameliorates lifespan reduction due to oxidative stress and metal toxicity (Bahadorani et al. 2010).
FBgn0035247	3L	methyltransferase-like	metl	Implication in aging and longevity unclear.
FBgn0264272	3L	multiple wing hairs	mwh	Implication in aging and longevity unclear.
FBgn0010246	3L	Myosin 61F	Myo61F	Implication in aging and longevity unclear; comparison of transcripts shared between three related lifespan-extending interventions (DR, dSir2 expression, DN-Dmp53 expression) reveals upregulation of Myo61F (Bauer et al. 2010); involved in defense response to bacterium, inferred from mutant phenotype (Hegan et al. 2007).
FBgn0011361	3L	NADH dehydrogenase (ubiquinone) acyl carrier protein	ND-ACP	Implication in aging and longevity unclear; involved in lipid metabolism; expression decreased by RNAi against Sir2 which is itself known to affect lifespan (Banerjee et al.2012).
FBgn0002940	3R	neither inactivation nor afterpotential E	ninaE	Implication in aging and longevity unclear; upregulated with age (Zou et al. 2000).
FBgn0013342	3L	neuronal Synaptobrevin	nSyb	Upregulated under overexpression of manganese superoxide dismutase (MnSOD) in D. melanogaster, which extends lifespan, and upregulated in longlived C. elegans daf-2 mutants (Curtis et al. 2007).
FBgn0036059	3L	nudE	nudE	Implication in aging and longevity unclear.
FBgn0038798	3R	Odorant receptor 92a	Or92a	Implication in aging and longevity unclear.
FBgn0035264	3L	Outer segment 4	Oseg4	Implication in aging and longevity unclear.
FBgn0036005	3L	pallbearer	pall	Implication in aging and longevity unclear.
FBgn0036007	3L	pathetic	path	An amino acid transporter implicated in IIS/TOR signaling; interacts with TOR; activates S6K; modulates effects of InR / dFOXO signaling; mutants exhibit delayed growth, reduced size and decreased fertility, broadly mirroring InR signaling mutants (Goberdhan et al. 2005); since IIS/TOR affects lifespan this might be a strong longevity candidate gene.
FBgn0035976	3L	Peptidoglycan recognition protein LC	PGRP-LC	Fat body-specific overexpression of PGRP-LC dramatically shortens lifespan (DeVeale et al. 2004).
FBgn0035977	3L	Peptidoglycan recognition protein LF	PGRP-LF	EP element insertion into the PGRP-LF locus causes slight lifespan extension (Paik et al. 2012)
FBgn0040079	2L	pkaap	pkaap	Not known to be directly involved in lifespan; depletion of pkaap affects the secretion of the antimicrobial peptide Drosomycin and plays a role in antimicrobial peptide traffic (Sorvina et al. 2016).
FBgn0028577	3L	poly U binding factor 68kD (also known as half pint = hfp)	pUf68	Implication in aging and longevity unclear.
FBgn0267487	3L	Protein tyrosine phosphatase 61F	Ptp61F	A mutant lacking the two existing PTP61F variants exhibit a reduction in median life span and a decrease in female fecundity; both variants are required to rescue these mutant phenotypes (Buszard et al. 2013). PTP1B (the homolog of Ptp61F) is a negative regulator of insulin signaling in mammals; in Drosophila the activity of insulin signaling is increased in Ptp61F mutants and RNA interference li…
FBgn0261243	3L	Puromycin sensitive aminopeptidase	Psa	See discussion in Remolina et al. (2012); psa encodes an amino peptidase known to affect age-related health and performance in flies and mammals; in humans, PSA protects brain cells from neurodegeneration; in flies, upregulation protects against tau-induced neurodegeneration (Karsten et al. 2006).
FBgn0085484	3L	Pyridoxal kinase	Pdxk	Implication in aging and longevity unclear.
FBgn0262937	3L	Rabaptin-5-associated exchange factor for Rab5 ortholog (H. sapiens)	Rabex-5	Implication in aging and longevity unclear.
FBgn0035255	3L	RabX5	RabX5	Implication in aging and longevity unclear.
FBgn0026376	3L	Ral guanine nucleotide dissociation stimulator-like ortholog (M. musculus)	Rgl	Candidate gene involved in oxidative stress resistance (Weber et al. 2012).
FBgn0004636	3L	Rap1 GTPase	Rap1	Candidate gene involved in oxidative stress resistance (Weber et al. 2012).
FBgn0029840	X	raptor	raptor	The C. elegans ortholog of the mammalian protein raptor (=regulatory associated protein of mammalian TOR), called daf-15, increases worm lifespan (Jia et al. 2004; Vellai et al. 2003); in flies, muscle-specific raptor knockdown causes shortened lifespan (Hatfield et al. 2015); expression of raptor is decreased under diapause conditions, a state that increases lifespan (Kučerová et al. 2016).
FBgn0004244	3L	Resistant to dieldrin	Rdl	Implication in aging and longevity unclear.
FBgn0031118	X	Rho GTPase activating protein at 19D	RhoGAP19D	Implication in aging and longevity unclear.
FBgn0038747	3R	Rho GTPase activating protein at 92B	RhoGAP92B	Implication in aging and longevity unclear.
FBgn0004635	3L	rhomboid	rho	Implication in aging and longevity unclear.
FBgn0026372	3L	Ribosomal protein L23A	RpL23A	Implication in aging and longevity unclear.
FBgn0003295	3L	roughoid	ru	Implication in aging and longevity unclear.
FBgn0083981	X	Runt related A	RunxA	Candidate gene involved in oxidative stress resistance (Weber et al. 2012); involved in endoplasmatic reticulum stress (Chow et al. 2013)
FBgn0259162	X	Runt related B	RunxB	Implication in aging and longevity unclear.
FBgn0052654	X	Sec16 ortholog (S. cerevisiae)	Sec16	Implication in aging and longevity unclear.
FBgn0085387	X	shaking B	shakB	shakB display a shaking phenotype; mutations in another shaking mutant, shaker, have reduced lifespan (Cirelli et al. 2005); identified in a GWAS study as a candidate affecting late-life fecundity (Durham et al. 2014).
FBgn0036389	3L	short spindle 2	ssp2	Candidate gene involved in oxidative stress resistance (Weber et al. 2012); a potential candidate gene for starvation resistance (Harbison et al. 2004).
FBgn0016917	3R	Signal-transducer and activator of transcription protein at 92E	Stat92E	Flies heterozygous for Stat92E mutation exhibit shortened lifespan as compared to wild-type (Larson et al. 2012); also involved in defense response (Kwon et al. 2000).
FBgn0265523	X	Smrter	Smr	Encodes an ecdysone receptor (EcR) corepressor; EcR mutants or RNAi affect lifespan (Simon et al. 2003; Tricoire et al. 2009)
FBgn0014388	3L	sprouty	sty	Differentially expressed in long-lived Lnk mutants relative to controls (Slack et al. 2010).
FBgn0020248	3L	stem cell tumor	stet	Implication in aging and longevity unclear.
FBgn0035207	3L	SUMO-related HECT (homologous to the E6-AP carboxyl terminus) domain and RCC (regulator of chromosome condensation) repeat protein for Toll pathway activation	Sherpa	Implication in aging and longevity unclear; involved in immunity: positive regulation of MyD88-dependent Toll-like receptor signaling pathway (Kanoh et al. 2015).
FBgn0025682	3L	supercoiling factor	scf	Implication in aging and longevity unclear.
FBgn0267001	X	Tenascin accessory	Ten-a	Identified in a GWAS study as a candidate affecting age-specific/late fecundity (Durham et al. 2014).
FBgn0029837	X	Tetraspanin 5D	Tsp5D	Implication in aging and longevity unclear.
FBgn0011837	X	Tis11 homolog	Tis11	Longevity candidate identified by Wilson et al. (2013): expression changes with age, and P-element insertional mutation at the Tis11 locus affects lifespan.
FBgn0038767	3R	trade embargo	trem	Implication in aging and longevity unclear.
FBgn0035978	3L	UGP	UGP	Implication in aging and longevity unclear; involved in metabolism.
FBgn0035917	3L	Z band alternatively spliced PDZ-motif protein 66	Zasp66	Implication in aging and longevity unclear.
FBgn0036044	3L	Z band alternatively spliced PDZ-motif protein 67	Zasp67	Implication in aging and longevity unclear.
FBgn0035432	3L	Zinc transporter 63C	ZnT63C	Implication in aging and longevity unclear; involved in zinc / metal homeostasis.

## Sheet: All 3 Overlaps
Intersection of all three studies: Fabian et al., Carnes et al., and Remolina et al.
FlyBase ID	Chromosome	Gene Name	Symbol	Potential implication in aging and longevity
FBgn0001991	2L	Ca[2+]-channel protein alpha[[1]] subunit D	Ca-alpha1D	Implication in aging and longevity unclear.
FBgn0031103	X	-	CG12679	Implication in aging and longevity unclear.
FBgn0031100	X	-	CG1504	Implication in aging and longevity unclear.
FBgn0030347	X	-	CG15739	Implication in aging and longevity unclear.
FBgn0030418	X	-	CG4004	Implication in aging and longevity unclear.
FBgn0261262	3R	-	CG42613	Identified in a GWAS study as a candidate affecting late-life fecundity (Durham et al. 2014).
FBgn0261555	3L	-	CG42673	Implication in aging and longevity unclear.
FBgn0038735	3R	-	CG4662	Implication in aging and longevity unclear.
FBgn0028884	2L	-	CG4892	Implication in aging and longevity unclear.
FBgn0035199	3L	-	CG9134	Identified in a GWAS study as a candidate affecting age-late-life fecundity (Durham et al. 2014).
FBgn0016081	3L	furry	fry	The mouse homolog of fry forms part of a network containing 33 known longevity genes in mouse adipose tissue (Argmann et al. 2009); fry is age-regulated in human skeletal muscle (Voutetakis et al. 2015); identified in a GWAS study as a candidate affecting age-specific fecundity (Durham et al. 2014).
FBgn0031117	X	Glutathione S transferase T3	GstT3	Encodes a glutathione S-transferases (GST); GSTs have been linked to longevity assurance in several models, including C. elegans (McElwee et al. 2007, and references therein).
FBgn0038755	3R	Heparan sulfate 6-O-sulfotransferase	Hs6st	Known to promote intestinal stem cell proliferation during regeneration after due to damage (e.g., enteric infection, oxidative stress) (Takemura and Nakato 2017).
FBgn0002641	X	maroon-like	ma-l	ma-l mutants are hypersensitive to oxidative stress due to paraquat exposure (Hilliker et al. 1992).
FBgn0036007	3L	pathetic	path	An amino acid transporter implicated in IIS/TOR signaling; interacts with TOR; activates S6K; modulates effects of InR / dFOXO signaling; mutants exhibit delayed growth, reduced size and decreased fertility, broadly mirroring InR signaling mutants (Goberdhan et al. 2005); since IIS/TOR affects lifespan this might be a strong longevity candidate gene.
FBgn0040079	2L	pkaap	pkaap	Not known to be directly involved in lifespan; depletion of pkaap affects the secretion of the antimicrobial peptide Drosomycin and plays a role in antimicrobial peptide traffic (Sorvina et al. 2016).
FBgn0083981	X	Runt related A	RunxA	Candidate gene involved in oxidative stress resistance (Weber et al. 2012); involved in endoplasmatic reticulum stress (Chow et al. 2013)
FBgn0085387	X	shaking B	shakB	shakB display a shaking phenotype; mutations in another shaking mutant, shaker, have reduced lifespan (Cirelli et al. 2005); identified in a GWAS study as a candidate affecting late-life fecundity (Durham et al. 2014).
FBgn0265523	X	Smrter	Smr	Encodes an ecdysone receptor (EcR) corepressor; EcR mutants or RNAi affect lifespan (Simon et al. 2003; Tricoire et al. 2009)
FBgn0035917	3L	Z band alternatively spliced PDZ-motif protein 66	Zasp66	Implication in aging and longevity unclear.
