# Supplementary material for: Evolution of longevity improves immunity in Drosophila
Source: Evol Lett. 2018 Nov 12;2(6):567–79. doi: 10.1002/evl3.89 (PMC6292704; doi:10.1002/evl3.89)
Supplement: Supplementary file 4 — Table S3. (xls). Gene ontology (GO) analysis of longevity candidate genes. [file EVL3-2-567-s004.xls]

## Sheet: Gowinda output
Gene Ontology analysis (using "gene mode" in Gowinda; GO terms with a FDR < 10% are highlighted in bold)
GO Category	Average # of simulated Genes	Detected candidate Genes	p-value	FDR	Total detected genes	Total genes in the category	Description	Detected Candidates
GO:0006967	1.033	5	0.000285	0.0852948	6	8	positive_regulation_of_antifungal_peptide_biosynthetic_process	FBgn0000250,FBgn0003495,FBgn0030926,FBgn0262473,FBgn0011274
GO:0002781	1.033	5	0.000285	0.0852948	6	9	antifungal_peptide_production	FBgn0000250,FBgn0003495,FBgn0030926,FBgn0262473,FBgn0011274
GO:0002783	1.033	5	0.000285	0.0852948	6	8	antifungal_peptide_biosynthetic_process	FBgn0000250,FBgn0003495,FBgn0030926,FBgn0262473,FBgn0011274
GO:0002788	1.033	5	0.000285	0.0852948	6	9	regulation_of_antifungal_peptide_production	FBgn0000250,FBgn0003495,FBgn0030926,FBgn0262473,FBgn0011274
GO:0002810	1.033	5	0.000285	0.0852948	6	8	regulation_of_antifungal_peptide_biosynthetic_process	FBgn0000250,FBgn0003495,FBgn0030926,FBgn0262473,FBgn0011274
GO:0045475	3.186	9	0.000633	0.161796	22	26	locomotor_rhythm	FBgn0014467,FBgn0000259,FBgn0000242,FBgn0003371,FBgn0000479,FBgn0023076,FBgn0016076,FBgn0003068,FBgn0001624
GO:0019732	1.129	5	0.000951	0.213762	9	14	antifungal_humoral_response	FBgn0000250,FBgn0003495,FBgn0030926,FBgn0262473,FBgn0011274
GO:0042045	0.616	4	0.001148	0.225818	7	8	epithelial_fluid_transport	FBgn0030805,FBgn0000319,FBgn0001991,FBgn0039722
GO:0002807	1.741	6	0.002806	0.385871	14	24	positive_regulation_of_antimicrobial_peptide_biosynthetic_process	FBgn0000250,FBgn0003495,FBgn0000094,FBgn0030926,FBgn0262473,FBgn0011274
GO:0030118	0.345	3	0.002969	0.385871	8	12	clathrin_coat	FBgn0030089,FBgn0000319,FBgn0030791
GO:0031347	2.296	7	0.003176	0.385871	23	34	regulation_of_defense_response	FBgn0000250,FBgn0003495,FBgn0000094,FBgn0030926,FBgn0262473,FBgn0011274,FBgn0030695
GO:0050830	1.922	7	0.003232	0.385871	22	27	defense_response_to_Gram-positive_bacterium	FBgn0000276,FBgn0003495,FBgn0000094,FBgn0052382,FBgn0262473,FBgn0011274,FBgn0030695
GO:0006897	20.27	32	0.003449	0.385871	218	270	endocytosis	FBgn0003392,FBgn0260442,FBgn0024308,FBgn0030992,FBgn0031781,FBgn0000250,FBgn0014011,FBgn0000242,FBgn0032790,FBgn0001208,FBgn0028582,FBgn0026192,FBgn0030089,FBgn0030329,FBgn0015338,FBgn0030805,FBgn0038881,FBgn0011708,FBgn0261671,FBgn0000319,FBgn0013948,FBgn0023216,FBgn0023215,FBgn0031090,FBgn0040334,FBgn0026319,FBgn0030791,FBgn0027598,FBgn0085451,FBgn0261444,FBgn0010300,FBgn0051064
GO:0010324	20.27	32	0.003449	0.385871	218	270	membrane_invagination	FBgn0003392,FBgn0260442,FBgn0024308,FBgn0030992,FBgn0031781,FBgn0000250,FBgn0014011,FBgn0000242,FBgn0032790,FBgn0001208,FBgn0028582,FBgn0026192,FBgn0030089,FBgn0030329,FBgn0015338,FBgn0030805,FBgn0038881,FBgn0011708,FBgn0261671,FBgn0000319,FBgn0013948,FBgn0023216,FBgn0023215,FBgn0031090,FBgn0040334,FBgn0026319,FBgn0030791,FBgn0027598,FBgn0085451,FBgn0261444,FBgn0010300,FBgn0051064
GO:0008062	0.758	4	0.003463	0.385871	9	10	eclosion_rhythm	FBgn0000259,FBgn0023076,FBgn0000422,FBgn0003068
GO:0005905	0.12	2	0.003828	0.397358	3	5	coated_pit	FBgn0000319,FBgn0030791
GO:0050832	1.874	7	0.004029	0.397358	24	30	defense_response_to_fungus	FBgn0000276,FBgn0000250,FBgn0003495,FBgn0030926,FBgn0052382,FBgn0262473,FBgn0011274
GO:0005811	10.231	19	0.005369	0.428528	192	240	lipid_particle	FBgn0014031,FBgn0001218,FBgn0001208,FBgn0001248,FBgn0028737,FBgn0017579,FBgn0035811,FBgn0002031,FBgn0039562,FBgn0000406,FBgn0002563,FBgn0039537,FBgn0000319,FBgn0027329,FBgn0031090,FBgn0031092,FBgn0034138,FBgn0027560,FBgn0250788
GO:0050776	2.472	7	0.005408	0.428528	24	38	regulation_of_immune_response	FBgn0000250,FBgn0003495,FBgn0000094,FBgn0030926,FBgn0262473,FBgn0011274,FBgn0030695
GO:0016247	0.136	4	0.005972	0.428528	6	8	channel_regulator_activity	FBgn0030800,FBgn0259918,FBgn0085350,FBgn0085351
GO:0009620	2.055	7	0.006076	0.428528	26	32	response_to_fungus	FBgn0000276,FBgn0000250,FBgn0003495,FBgn0030926,FBgn0052382,FBgn0262473,FBgn0011274
GO:0006909	14.617	24	0.006351	0.428528	165	199	phagocytosis	FBgn0260442,FBgn0024308,FBgn0030992,FBgn0031781,FBgn0000250,FBgn0014011,FBgn0000242,FBgn0032790,FBgn0001208,FBgn0026192,FBgn0030329,FBgn0015338,FBgn0038881,FBgn0011708,FBgn0013948,FBgn0023216,FBgn0023215,FBgn0031090,FBgn0040334,FBgn0026319,FBgn0085451,FBgn0261444,FBgn0010300,FBgn0051064
GO:0006911	13.879	23	0.006616	0.428528	157	188	phagocytosis__engulfment	FBgn0260442,FBgn0024308,FBgn0030992,FBgn0031781,FBgn0000250,FBgn0014011,FBgn0000242,FBgn0032790,FBgn0001208,FBgn0026192,FBgn0015338,FBgn0038881,FBgn0011708,FBgn0013948,FBgn0023216,FBgn0023215,FBgn0031090,FBgn0040334,FBgn0026319,FBgn0085451,FBgn0261444,FBgn0010300,FBgn0051064
GO:0002784	2.046	6	0.007212	0.428528	15	25	regulation_of_antimicrobial_peptide_production	FBgn0000250,FBgn0003495,FBgn0000094,FBgn0030926,FBgn0262473,FBgn0011274
GO:0002777	2.046	6	0.007212	0.428528	15	25	antimicrobial_peptide_biosynthetic_process	FBgn0000250,FBgn0003495,FBgn0000094,FBgn0030926,FBgn0262473,FBgn0011274
GO:0002700	2.046	6	0.007212	0.428528	15	25	regulation_of_production_of_molecular_mediator_of_immune_response	FBgn0000250,FBgn0003495,FBgn0000094,FBgn0030926,FBgn0262473,FBgn0011274
GO:0002805	2.046	6	0.007212	0.428528	15	25	regulation_of_antimicrobial_peptide_biosynthetic_process	FBgn0000250,FBgn0003495,FBgn0000094,FBgn0030926,FBgn0262473,FBgn0011274
GO:0042044	0.945	4	0.007636	0.428528	9	11	fluid_transport	FBgn0030805,FBgn0000319,FBgn0001991,FBgn0039722
GO:0008135	3.947	9	0.008038	0.428528	61	76	translation_factor_activity__nucleic_acid_binding	FBgn0020443,FBgn0029629,FBgn0040368,FBgn0053158,FBgn0035823,FBgn0028737,FBgn0030802,FBgn0011566,FBgn0039726
GO:0034334	0.153	2	0.008113	0.428528	4	7	adherens_junction_maintenance	FBgn0003392,FBgn0014011
GO:0033673	1.088	4	0.008317	0.428528	10	10	negative_regulation_of_kinase_activity	FBgn0086361,FBgn0003371,FBgn0026192,FBgn0020224
GO:0006469	1.088	4	0.008317	0.428528	10	10	negative_regulation_of_protein_kinase_activity	FBgn0086361,FBgn0003371,FBgn0026192,FBgn0020224
GO:0051348	1.088	4	0.008317	0.428528	10	10	negative_regulation_of_transferase_activity	FBgn0086361,FBgn0003371,FBgn0026192,FBgn0020224
GO:0016185	0.473	3	0.008858	0.428528	9	13	synaptic_vesicle_budding_from_presynaptic_membrane	FBgn0003392,FBgn0030089,FBgn0000319
GO:0070142	0.473	3	0.008858	0.428528	9	13	synaptic_vesicle_budding	FBgn0003392,FBgn0030089,FBgn0000319
GO:0022403	22.184	33	0.008893	0.428528	316	415	cell_cycle_phase	FBgn0031142,FBgn0001297,FBgn0029629,FBgn0031696,FBgn0262526,FBgn0003041,FBgn0003654,FBgn0000114,FBgn0261606,FBgn0000140,FBgn0261618,FBgn0023177,FBgn0014026,FBgn0014133,FBgn0015391,FBgn0031107,FBgn0261976,FBgn0017579,FBgn0028525,FBgn0004647,FBgn0024238,FBgn0016694,FBgn0261278,FBgn0027329,FBgn0034138,FBgn0262468,FBgn0011766,FBgn0004107,FBgn0003732,FBgn0051989,FBgn0027492,FBgn0039638,FBgn0031601
GO:0080134	5.34	11	0.009801	0.449388	48	66	regulation_of_response_to_stress	FBgn0000250,FBgn0003371,FBgn0003495,FBgn0000094,FBgn0030926,FBgn0004647,FBgn0262473,FBgn0015286,FBgn0026319,FBgn0011274,FBgn0030695
GO:0002440	2.142	6	0.009951	0.449388	16	26	production_of_molecular_mediator_of_immune_response	FBgn0000250,FBgn0003495,FBgn0000094,FBgn0030926,FBgn0262473,FBgn0011274
GO:0002775	2.142	6	0.009951	0.449388	16	26	antimicrobial_peptide_production	FBgn0000250,FBgn0003495,FBgn0000094,FBgn0030926,FBgn0262473,FBgn0011274
GO:0002697	2.159	6	0.010539	0.470006	17	27	regulation_of_immune_effector_process	FBgn0000250,FBgn0003495,FBgn0000094,FBgn0030926,FBgn0262473,FBgn0011274
GO:0071684	1.512	5	0.011068	0.485868	16	19	organism_emergence_from_protective_structure	FBgn0000259,FBgn0023179,FBgn0023076,FBgn0000422,FBgn0003068
GO:0007051	9.468	17	0.011553	0.491204	171	222	spindle_organization	FBgn0029629,FBgn0003041,FBgn0003654,FBgn0261606,FBgn0000140,FBgn0261618,FBgn0014026,FBgn0015391,FBgn0017579,FBgn0261278,FBgn0027329,FBgn0034138,FBgn0262468,FBgn0003732,FBgn0027492,FBgn0039638,FBgn0031601
GO:0046983	7.234	13	0.012369	0.516953	66	86	protein_dimerization_activity	FBgn0001297,FBgn0000024,FBgn0014467,FBgn0000964,FBgn0003495,FBgn0028550,FBgn0023076,FBgn0016076,FBgn0011708,FBgn0016694,FBgn0086783,FBgn0003068,FBgn0259176
GO:0008028	1.018	4	0.014394	0.569431	15	17	monocarboxylic_acid_transmembrane_transporter_activity	FBgn0031002,FBgn0031010,FBgn0031012,FBgn0259834
GO:0016044	24.738	35	0.01463	0.569431	266	327	cellular_membrane_organization	FBgn0003392,FBgn0260442,FBgn0024308,FBgn0030992,FBgn0031781,FBgn0000250,FBgn0014011,FBgn0000242,FBgn0032790,FBgn0001208,FBgn0028582,FBgn0026192,FBgn0030089,FBgn0030329,FBgn0015338,FBgn0030805,FBgn0038881,FBgn0011708,FBgn0261671,FBgn0000319,FBgn0013948,FBgn0023216,FBgn0023215,FBgn0031090,FBgn0040334,FBgn0026319,FBgn0030791,FBgn0027598,FBgn0004389,FBgn0085451,FBgn0250788,FBgn0261444,FBgn0031702,FBg…
GO:0016874	9.643	17	0.014821	0.569431	168	214	ligase_activity	FBgn0030863,FBgn0020513,FBgn0029664,FBgn0017418,FBgn0031107,FBgn0030809,FBgn0027093,FBgn0027087,FBgn0027348,FBgn0035584,FBgn0026319,FBgn0039501,FBgn0030674,FBgn0024997,FBgn0052238,FBgn0020224,FBgn0031703
GO:0008063	2.86	7	0.014983	0.569431	32	41	Toll_signaling_pathway	FBgn0000250,FBgn0003495,FBgn0030926,FBgn0052382,FBgn0262473,FBgn0026319,FBgn0011274
GO:0002759	2.299	6	0.01526	0.569431	18	29	regulation_of_antimicrobial_humoral_response	FBgn0000250,FBgn0003495,FBgn0000094,FBgn0030926,FBgn0262473,FBgn0011274
GO:0002920	2.299	6	0.01526	0.569431	18	29	regulation_of_humoral_immune_response	FBgn0000250,FBgn0003495,FBgn0000094,FBgn0030926,FBgn0262473,FBgn0011274
GO:0006900	0.574	3	0.015806	0.577421	11	15	membrane_budding	FBgn0003392,FBgn0030089,FBgn0000319
GO:0043043	2.323	6	0.016304	0.580173	20	30	peptide_biosynthetic_process	FBgn0000250,FBgn0003495,FBgn0000094,FBgn0030926,FBgn0262473,FBgn0011274
GO:0007622	6.077	11	0.016568	0.580173	36	40	rhythmic_behavior	FBgn0014467,FBgn0000259,FBgn0000242,FBgn0003371,FBgn0000479,FBgn0023076,FBgn0016076,FBgn0000422,FBgn0004511,FBgn0003068,FBgn0001624
GO:0035002	0.232	2	0.016785	0.580173	4	5	liquid_clearance__open_tracheal_system	FBgn0030805,FBgn0000319
GO:0042659	4.053	8	0.017973	0.603868	18	21	regulation_of_cell_fate_specification	FBgn0008651,FBgn0000492,FBgn0028582,FBgn0261963,FBgn0004647,FBgn0016660,FBgn0259176,FBgn0004569
GO:0061024	25.117	35	0.01825	0.603868	267	328	membrane_organization	FBgn0003392,FBgn0260442,FBgn0024308,FBgn0030992,FBgn0031781,FBgn0000250,FBgn0014011,FBgn0000242,FBgn0032790,FBgn0001208,FBgn0028582,FBgn0026192,FBgn0030089,FBgn0030329,FBgn0015338,FBgn0030805,FBgn0038881,FBgn0011708,FBgn0261671,FBgn0000319,FBgn0013948,FBgn0023216,FBgn0023215,FBgn0031090,FBgn0040334,FBgn0026319,FBgn0030791,FBgn0027598,FBgn0004389,FBgn0085451,FBgn0250788,FBgn0261444,FBgn0031702,FBg…
GO:0015934	2.097	6	0.01928	0.63493	67	98	large_ribosomal_subunit	FBgn0030786,FBgn0053002,FBgn0261606,FBgn0014026,FBgn0017579,FBgn0030686
GO:0005100	0.993	3	0.019868	0.63493	6	7	Rho_GTPase_activator_activity	FBgn0040068,FBgn0026375,FBgn0030685
GO:0007562	1.15	4	0.020129	0.63493	14	16	eclosion	FBgn0000259,FBgn0023076,FBgn0000422,FBgn0003068
GO:0071956	0.696	3	0.020175	0.63493	7	11	cellular_component_maintenance_at_cellular_level	FBgn0003392,FBgn0014011,FBgn0262468
GO:0048512	5.49	10	0.020993	0.63858	33	37	circadian_behavior	FBgn0014467,FBgn0000259,FBgn0000242,FBgn0003371,FBgn0000479,FBgn0023076,FBgn0016076,FBgn0000422,FBgn0003068,FBgn0001624
GO:0006518	2.418	6	0.020995	0.63858	23	34	peptide_metabolic_process	FBgn0000250,FBgn0003495,FBgn0000094,FBgn0030926,FBgn0262473,FBgn0011274
GO:0030198	1.141	4	0.021066	0.63858	20	26	extracellular_matrix_organization	FBgn0003392,FBgn0003137,FBgn0030805,FBgn0000319
GO:0016881	5.635	11	0.021638	0.641814	91	111	acid-amino_acid_ligase_activity	FBgn0030863,FBgn0020513,FBgn0017418,FBgn0031107,FBgn0030809,FBgn0035584,FBgn0026319,FBgn0039501,FBgn0030674,FBgn0024997,FBgn0052238
GO:0002831	2.454	6	0.022757	0.654266	21	32	regulation_of_response_to_biotic_stimulus	FBgn0000250,FBgn0003495,FBgn0000094,FBgn0030926,FBgn0262473,FBgn0011274
GO:0043900	2.454	6	0.022757	0.654266	21	32	regulation_of_multi-organism_process	FBgn0000250,FBgn0003495,FBgn0000094,FBgn0030926,FBgn0262473,FBgn0011274
GO:0005859	0.299	2	0.023324	0.658916	3	5	muscle_myosin_complex	FBgn0002772,FBgn0086783
GO:0019955	0.932	3	0.023896	0.666103	5	5	cytokine_binding	FBgn0030941,FBgn0262473,FBgn0003716
GO:0010453	4.201	8	0.024707	0.681338	19	22	regulation_of_cell_fate_commitment	FBgn0008651,FBgn0000492,FBgn0028582,FBgn0261963,FBgn0004647,FBgn0016660,FBgn0259176,FBgn0004569
GO:0008407	5.56	10	0.025364	0.682556	33	43	bristle_morphogenesis	FBgn0031005,FBgn0003371,FBgn0016076,FBgn0016081,FBgn0004647,FBgn0262111,FBgn0011758,FBgn0000317,FBgn0259220,FBgn0004854
GO:0051726	14.403	21	0.026324	0.682556	124	170	regulation_of_cell_cycle	FBgn0001297,FBgn0031696,FBgn0261914,FBgn0024308,FBgn0000114,FBgn0023177,FBgn0016131,FBgn0031107,FBgn0261976,FBgn0025803,FBgn0004647,FBgn0086899,FBgn0261278,FBgn0023215,FBgn0003720,FBgn0262468,FBgn0011766,FBgn0004107,FBgn0001624,FBgn0039638,FBgn0010300
GO:0002252	3.214	7	0.026409	0.682556	29	40	immune_effector_process	FBgn0000250,FBgn0014011,FBgn0003495,FBgn0000094,FBgn0030926,FBgn0262473,FBgn0011274
GO:0008592	0.651	3	0.02657	0.682556	12	15	regulation_of_Toll_signaling_pathway	FBgn0003495,FBgn0030926,FBgn0052382
GO:0008079	0.277	2	0.027213	0.682556	6	7	translation_termination_factor_activity	FBgn0020443,FBgn0028737
GO:0003747	0.277	2	0.027213	0.682556	6	7	translation_release_factor_activity	FBgn0020443,FBgn0028737
GO:0000279	19.636	28	0.027403	0.682556	298	383	M_phase	FBgn0031142,FBgn0029629,FBgn0031696,FBgn0262526,FBgn0003041,FBgn0003654,FBgn0000114,FBgn0261606,FBgn0000140,FBgn0261618,FBgn0023177,FBgn0014026,FBgn0014133,FBgn0015391,FBgn0031107,FBgn0017579,FBgn0028525,FBgn0024238,FBgn0016694,FBgn0261278,FBgn0027329,FBgn0034138,FBgn0262468,FBgn0003732,FBgn0051989,FBgn0027492,FBgn0039638,FBgn0031601
GO:0003743	2.586	6	0.03082	0.759325	45	54	translation_initiation_factor_activity	FBgn0029629,FBgn0040368,FBgn0035823,FBgn0030802,FBgn0011566,FBgn0039726
GO:0016460	0.333	2	0.031821	0.774859	4	7	myosin_II_complex	FBgn0002772,FBgn0086783
GO:0008380	12.207	19	0.0322	0.775265	201	259	RNA_splicing	FBgn0003931,FBgn0030969,FBgn0003922,FBgn0085391,FBgn0003916,FBgn0029751,FBgn0000114,FBgn0029941,FBgn0043022,FBgn0031114,FBgn0052533,FBgn0038826,FBgn0051812,FBgn0023216,FBgn0259220,FBgn0004856,FBgn0024998,FBgn0031601,FBgn0031607
GO:0009055	5.601	11	0.032642	0.77834	120	161	electron_carrier_activity	FBgn0031693,FBgn0030966,FBgn0031694,FBgn0030975,FBgn0029662,FBgn0035790,FBgn0030329,FBgn0015033,FBgn0000406,FBgn0010383,FBgn0001992
GO:0046982	1.982	5	0.033689	0.798638	26	37	protein_heterodimerization_activity	FBgn0001297,FBgn0000964,FBgn0023076,FBgn0016076,FBgn0003068
GO:0045087	4.712	9	0.033952	0.798638	48	65	innate_immune_response	FBgn0000250,FBgn0262579,FBgn0003495,FBgn0030926,FBgn0052382,FBgn0262473,FBgn0015286,FBgn0011274,FBgn0030695
GO:0048475	0.709	3	0.036188	0.811146	19	26	coated_membrane	FBgn0030089,FBgn0000319,FBgn0030791
GO:0030117	0.709	3	0.036188	0.811146	19	26	membrane_coat	FBgn0030089,FBgn0000319,FBgn0030791
GO:0045750	0.382	2	0.036725	0.811146	5	7	positive_regulation_of_S_phase_of_mitotic_cell_cycle	FBgn0261976,FBgn0004647
GO:0043086	2.162	5	0.036736	0.811146	18	19	negative_regulation_of_catalytic_activity	FBgn0086361,FBgn0003371,FBgn0026192,FBgn0003861,FBgn0020224
GO:0043279	1.453	4	0.037615	0.811146	12	17	response_to_alkaloid	FBgn0000242,FBgn0023076,FBgn0003068,FBgn0261461
GO:0014070	1.453	4	0.037615	0.811146	12	17	response_to_organic_cyclic_substance	FBgn0000242,FBgn0023076,FBgn0003068,FBgn0261461
GO:0016183	0.333	2	0.038568	0.811146	7	11	synaptic_vesicle_coating	FBgn0030089,FBgn0000319
GO:0006901	0.333	2	0.038568	0.811146	7	11	vesicle_coating	FBgn0030089,FBgn0000319
GO:0016831	1.35	4	0.03885	0.811146	17	24	carboxy-lyase_activity	FBgn0020513,FBgn0000075,FBgn0000422,FBgn0030683
GO:0005243	0.297	2	0.039028	0.811146	6	6	gap_junction_channel_activity	FBgn0030989,FBgn0027107
GO:0005921	1.049	3	0.039055	0.811146	8	8	gap_junction	FBgn0030989,FBgn0085387,FBgn0027107
GO:0030140	0.349	2	0.03995	0.812889	5	6	trans-Golgi_network_transport_vesicle	FBgn0000319,FBgn0024187
GO:0032787	3.919	8	0.040134	0.812889	59	78	monocarboxylic_acid_metabolic_process	FBgn0014031,FBgn0029155,FBgn0001248,FBgn0035811,FBgn0027348,FBgn0000406,FBgn0039616,FBgn0051075
GO:0008057	0.342	2	0.040942	0.815375	8	10	eye_pigment_granule_organization	FBgn0011758,FBgn0004854
GO:0000796	0.369	2	0.041125	0.815375	5	8	condensin_complex	FBgn0015391,FBgn0051989
GO:0015645	0.349	2	0.042059	0.815375	6	7	fatty_acid_ligase_activity	FBgn0027348,FBgn0031703
GO:0004467	0.349	2	0.042059	0.815375	6	7	long-chain_fatty_acid-CoA_ligase_activity	FBgn0027348,FBgn0031703
GO:0030133	0.853	3	0.04371	0.843868	13	18	transport_vesicle	FBgn0030341,FBgn0000319,FBgn0024187
GO:0003714	2.306	5	0.044373	0.84698	17	18	transcription_corepressor_activity	FBgn0030788,FBgn0024308,FBgn0010825,FBgn0003068,FBgn0261573
GO:0000226	16.109	23	0.046453	0.853478	242	315	microtubule_cytoskeleton_organization	FBgn0029629,FBgn0003041,FBgn0003654,FBgn0261606,FBgn0014011,FBgn0000140,FBgn0261618,FBgn0014026,FBgn0015391,FBgn0017579,FBgn0261788,FBgn0261278,FBgn0027329,FBgn0034138,FBgn0259108,FBgn0262468,FBgn0003732,FBgn0001624,FBgn0051057,FBgn0027492,FBgn0039638,FBgn0250788,FBgn0031601
GO:0004842	4.118	8	0.046783	0.853478	68	81	ubiquitin-protein_ligase_activity	FBgn0030863,FBgn0017418,FBgn0031107,FBgn0030809,FBgn0035584,FBgn0026319,FBgn0030674,FBgn0024997
GO:0048583	9.836	15	0.046885	0.853478	79	103	regulation_of_response_to_stimulus	FBgn0014467,FBgn0029768,FBgn0000250,FBgn0003371,FBgn0003495,FBgn0000094,FBgn0023076,FBgn0030926,FBgn0004647,FBgn0262473,FBgn0015286,FBgn0003068,FBgn0026319,FBgn0011274,FBgn0030695
GO:0043954	2.282	5	0.047707	0.853478	20	25	cellular_component_maintenance	FBgn0003392,FBgn0014011,FBgn0259220,FBgn0262468,FBgn0261549
GO:0044092	2.274	5	0.04826	0.853478	20	22	negative_regulation_of_molecular_function	FBgn0086361,FBgn0003371,FBgn0026192,FBgn0003861,FBgn0020224
GO:0005626	3.081	7	0.048271	0.853478	71	97	insoluble_fraction	FBgn0031693,FBgn0031694,FBgn0035790,FBgn0015033,FBgn0010383,FBgn0003732,FBgn0001992
GO:0016192	28.628	37	0.048282	0.853478	315	401	vesicle-mediated_transport	FBgn0003392,FBgn0260442,FBgn0024308,FBgn0030992,FBgn0031781,FBgn0000250,FBgn0014011,FBgn0000242,FBgn0032790,FBgn0001208,FBgn0028582,FBgn0026192,FBgn0030089,FBgn0030329,FBgn0015338,FBgn0030805,FBgn0030341,FBgn0038881,FBgn0011708,FBgn0083228,FBgn0261671,FBgn0000319,FBgn0013948,FBgn0023216,FBgn0023215,FBgn0031090,FBgn0040334,FBgn0026319,FBgn0026313,FBgn0030791,FBgn0260940,FBgn0027598,FBgn0085451,FBg…
GO:0016667	1.274	4	0.048838	0.853478	36	40	oxidoreductase_activity__acting_on_a_sulfur_group_of_donors	FBgn0030966,FBgn0029662,FBgn0030329,FBgn0038919
GO:0022416	6.748	11	0.049039	0.853478	44	58	bristle_development	FBgn0031005,FBgn0003371,FBgn0030328,FBgn0016076,FBgn0016081,FBgn0004647,FBgn0262111,FBgn0011758,FBgn0000317,FBgn0259220,FBgn0004854
GO:0022829	0.346	2	0.049429	0.853478	7	7	wide_pore_channel_activity	FBgn0030989,FBgn0027107
GO:0019787	4.176	8	0.050336	0.853478	69	83	small_conjugating_protein_ligase_activity	FBgn0030863,FBgn0017418,FBgn0031107,FBgn0030809,FBgn0035584,FBgn0026319,FBgn0030674,FBgn0024997
GO:0006396	16.999	24	0.05046	0.853478	308	392	RNA_processing	FBgn0003931,FBgn0030969,FBgn0003922,FBgn0262526,FBgn0085391,FBgn0003916,FBgn0030789,FBgn0029751,FBgn0000114,FBgn0029941,FBgn0043022,FBgn0030081,FBgn0031114,FBgn0030063,FBgn0052533,FBgn0261381,FBgn0038826,FBgn0051812,FBgn0023216,FBgn0259220,FBgn0004856,FBgn0024998,FBgn0031601,FBgn0031607
GO:0042417	0.385	2	0.050554	0.853478	5	5	dopamine_metabolic_process	FBgn0000075,FBgn0000422
GO:0006892	0.44	2	0.051156	0.853478	5	8	post-Golgi_vesicle-mediated_transport	FBgn0030341,FBgn0051072
GO:0006412	19.321	27	0.051681	0.853478	411	560	translation	FBgn0020443,FBgn0029629,FBgn0262526,FBgn0030786,FBgn0029664,FBgn0051914,FBgn0000114,FBgn0053002,FBgn0261606,FBgn0014026,FBgn0040368,FBgn0053158,FBgn0035823,FBgn0028737,FBgn0017579,FBgn0030063,FBgn0027093,FBgn0030802,FBgn0027087,FBgn0261381,FBgn0052363,FBgn0034138,FBgn0011566,FBgn0030686,FBgn0039726,FBgn0051971,FBgn0010300
GO:0034332	0.432	2	0.051823	0.853478	6	10	adherens_junction_organization	FBgn0003392,FBgn0014011
GO:0015355	0.395	2	0.051855	0.853478	6	6	secondary_active_monocarboxylate_transmembrane_transporter_activity	FBgn0031002,FBgn0031012
GO:0006413	2.851	6	0.052737	0.857534	55	66	translational_initiation	FBgn0029629,FBgn0040368,FBgn0035823,FBgn0030802,FBgn0011566,FBgn0039726
GO:0030120	0.381	2	0.053214	0.857534	12	16	vesicle_coat	FBgn0000319,FBgn0030791
GO:0016879	6.454	11	0.053469	0.857534	103	135	ligase_activity__forming_carbon-nitrogen_bonds	FBgn0030863,FBgn0020513,FBgn0017418,FBgn0031107,FBgn0030809,FBgn0035584,FBgn0026319,FBgn0039501,FBgn0030674,FBgn0024997,FBgn0052238
GO:0035070	7.806	12	0.054782	0.870621	57	79	salivary_gland_histolysis	FBgn0000276,FBgn0261618,FBgn0035823,FBgn0000567,FBgn0013948,FBgn0039685,FBgn0259220,FBgn0026319,FBgn0259236,FBgn0004593,FBgn0011274,FBgn0259176
GO:0000339	0.392	2	0.055326	0.880229	11	12	RNA_cap_binding	FBgn0040368,FBgn0035823
GO:0007017	24.393	32	0.056066	0.886128	317	417	microtubule-based_process	FBgn0029629,FBgn0003392,FBgn0015589,FBgn0003041,FBgn0003654,FBgn0261606,FBgn0014011,FBgn0000140,FBgn0261618,FBgn0023177,FBgn0014026,FBgn0015391,FBgn0017579,FBgn0261788,FBgn0261278,FBgn0027329,FBgn0034138,FBgn0051641,FBgn0259108,FBgn0262468,FBgn0039510,FBgn0003890,FBgn0013813,FBgn0020503,FBgn0003732,FBgn0001624,FBgn0051057,FBgn0027492,FBgn0039638,FBgn0024187,FBgn0250788,FBgn0031601
GO:0044445	4.243	8	0.056695	0.886128	95	126	cytosolic_part	FBgn0261606,FBgn0031776,FBgn0014026,FBgn0017579,FBgn0013973,FBgn0027329,FBgn0034138,FBgn0027494
GO:0009408	2.588	6	0.057364	0.886128	50	63	response_to_heat	FBgn0035878,FBgn0003392,FBgn0031037,FBgn0001218,FBgn0086782,FBgn0023216
GO:0000267	3.241	7	0.057422	0.886128	72	99	cell_fraction	FBgn0031693,FBgn0031694,FBgn0035790,FBgn0015033,FBgn0010383,FBgn0003732,FBgn0001992
GO:0016830	1.516	4	0.057588	0.886128	21	31	carbon-carbon_lyase_activity	FBgn0020513,FBgn0000075,FBgn0000422,FBgn0030683
GO:0016670	0.309	2	0.058181	0.88666	6	6	oxidoreductase_activity__acting_on_a_sulfur_group_of_donors__oxygen_as_acceptor	FBgn0030966,FBgn0038919
GO:0051642	0.44	2	0.059406	0.902293	6	7	centrosome_localization	FBgn0003654,FBgn0000140
GO:0048488	2.29	5	0.063528	0.946189	24	37	synaptic_vesicle_endocytosis	FBgn0003392,FBgn0028582,FBgn0030089,FBgn0261671,FBgn0000319
GO:0006081	0.431	2	0.063644	0.946189	7	8	cellular_aldehyde_metabolic_process	FBgn0014031,FBgn0001248
GO:0005198	20.079	27	0.063906	0.946189	347	442	structural_molecule_activity	FBgn0022770,FBgn0030786,FBgn0003137,FBgn0039805,FBgn0260442,FBgn0053002,FBgn0261606,FBgn0014026,FBgn0026666,FBgn0035788,FBgn0035787,FBgn0035792,FBgn0039481,FBgn0017579,FBgn0261788,FBgn0004511,FBgn0011741,FBgn0002577,FBgn0086783,FBgn0000319,FBgn0031097,FBgn0034138,FBgn0003890,FBgn0001624,FBgn0027494,FBgn0030686,FBgn0250788
GO:0050919	1.187	3	0.064702	0.946189	4	6	negative_chemotaxis	FBgn0010194,FBgn0262473,FBgn0011260
GO:0005792	2.628	6	0.065852	0.946189	61	82	microsome	FBgn0031693,FBgn0031694,FBgn0035790,FBgn0015033,FBgn0010383,FBgn0001992
GO:0042598	2.628	6	0.065852	0.946189	61	82	vesicular_fraction	FBgn0031693,FBgn0031694,FBgn0035790,FBgn0015033,FBgn0010383,FBgn0001992
GO:0030665	0.496	2	0.067402	0.946189	5	7	clathrin_coated_vesicle_membrane	FBgn0000319,FBgn0030791
GO:0000315	0.95	3	0.067421	0.946189	35	48	organellar_large_ribosomal_subunit	FBgn0030786,FBgn0053002,FBgn0030686
GO:0005762	0.95	3	0.067421	0.946189	35	48	mitochondrial_large_ribosomal_subunit	FBgn0030786,FBgn0053002,FBgn0030686
GO:0005549	3.945	8	0.068624	0.946189	87	115	odorant_binding	FBgn0030985,FBgn0041626,FBgn0031109,FBgn0031111,FBgn0031110,FBgn0039685,FBgn0036009,FBgn0011280
GO:0044429	11.356	17	0.068668	0.946189	273	379	mitochondrial_part	FBgn0030966,FBgn0014031,FBgn0030786,FBgn0030975,FBgn0031039,FBgn0031038,FBgn0053002,FBgn0014391,FBgn0035811,FBgn0002031,FBgn0261381,FBgn0039669,FBgn0039561,FBgn0039525,FBgn0030686,FBgn0040705,FBgn0051075
GO:0071466	0.387	2	0.06889	0.946189	8	8	cellular_response_to_xenobiotic_stimulus	FBgn0031693,FBgn0031694
GO:0006805	0.387	2	0.06889	0.946189	8	8	xenobiotic_metabolic_process	FBgn0031693,FBgn0031694
GO:0009404	0.387	2	0.06889	0.946189	8	8	toxin_metabolic_process	FBgn0031693,FBgn0031694
GO:0017143	0.387	2	0.06889	0.946189	8	8	insecticide_metabolic_process	FBgn0031693,FBgn0031694
GO:0009410	0.387	2	0.06889	0.946189	8	8	response_to_xenobiotic_stimulus	FBgn0031693,FBgn0031694
GO:0048148	0.468	2	0.070999	0.962776	6	9	behavioral_response_to_cocaine	FBgn0023076,FBgn0003068
GO:0016051	4.672	8	0.07155	0.962776	45	57	carbohydrate_biosynthetic_process	FBgn0051915,FBgn0038755,FBgn0032618,FBgn0030930,FBgn0036529,FBgn0039580,FBgn0011754,FBgn0027560
GO:0045088	0.562	2	0.071869	0.962776	8	11	regulation_of_innate_immune_response	FBgn0262473,FBgn0030695
GO:0005884	1.681	4	0.072686	0.96362	21	27	actin_filament	FBgn0262111,FBgn0011741,FBgn0002577,FBgn0004389
GO:0016411	0.447	2	0.07356	0.96362	7	7	acylglycerol_O-acyltransferase_activity	FBgn0031132,FBgn0004797
GO:0014073	1.111	3	0.07381	0.96362	8	12	response_to_tropane	FBgn0000242,FBgn0023076,FBgn0003068
GO:0042220	1.111	3	0.07381	0.96362	8	12	response_to_cocaine	FBgn0000242,FBgn0023076,FBgn0003068
GO:0048102	7.351	11	0.07705	0.986995	53	74	autophagic_cell_death	FBgn0000276,FBgn0261618,FBgn0035823,FBgn0000567,FBgn0013948,FBgn0039685,FBgn0259220,FBgn0026319,FBgn0259236,FBgn0004593,FBgn0259176
GO:0035071	7.351	11	0.07705	0.986995	53	74	salivary_gland_cell_autophagic_cell_death	FBgn0000276,FBgn0261618,FBgn0035823,FBgn0000567,FBgn0013948,FBgn0039685,FBgn0259220,FBgn0026319,FBgn0259236,FBgn0004593,FBgn0259176
GO:0000177	0.08	1	0.077801	0.986995	5	8	cytoplasmic_exosome_(RNase_complex)	FBgn0030789
GO:0008017	5.658	9	0.078077	0.986995	43	62	microtubule_binding	FBgn0003392,FBgn0015589,FBgn0000140,FBgn0014133,FBgn0051641,FBgn0259108,FBgn0020503,FBgn0051057,FBgn0250788
GO:0005516	2.436	5	0.078132	0.986995	22	30	calmodulin_binding	FBgn0028671,FBgn0030087,FBgn0011754,FBgn0003861,FBgn0250788
GO:0042742	5.428	9	0.078864	0.986995	60	72	defense_response_to_bacterium	FBgn0000276,FBgn0014011,FBgn0003495,FBgn0000094,FBgn0052382,FBgn0262473,FBgn0260966,FBgn0011274,FBgn0030695
GO:0016050	2.443	5	0.078933	0.986995	30	39	vesicle_organization	FBgn0003392,FBgn0030089,FBgn0011758,FBgn0000319,FBgn0004854
GO:0000377	11.915	17	0.079956	0.986995	193	248	RNA_splicing__via_transesterification_reactions_with_bulged_adenosine_as_nucleophile	FBgn0003931,FBgn0030969,FBgn0003922,FBgn0085391,FBgn0003916,FBgn0029751,FBgn0000114,FBgn0029941,FBgn0043022,FBgn0031114,FBgn0052533,FBgn0038826,FBgn0259220,FBgn0004856,FBgn0024998,FBgn0031601,FBgn0031607
GO:0000398	11.915	17	0.079956	0.986995	193	248	nuclear_mRNA_splicing__via_spliceosome	FBgn0003931,FBgn0030969,FBgn0003922,FBgn0085391,FBgn0003916,FBgn0029751,FBgn0000114,FBgn0029941,FBgn0043022,FBgn0031114,FBgn0052533,FBgn0038826,FBgn0259220,FBgn0004856,FBgn0024998,FBgn0031601,FBgn0031607
GO:0045089	0.082	1	0.080047	0.986995	3	5	positive_regulation_of_innate_immune_response	FBgn0030695
GO:0035223	2.574	5	0.080219	0.986995	13	18	leg_disc_pattern_formation	FBgn0261963,FBgn0016660,FBgn0011758,FBgn0026411,FBgn0004854
GO:0007049	36.318	44	0.080394	0.986995	429	563	cell_cycle	FBgn0031142,FBgn0001297,FBgn0029629,FBgn0031696,FBgn0262526,FBgn0261914,FBgn0003041,FBgn0003654,FBgn0024308,FBgn0000114,FBgn0086361,FBgn0261606,FBgn0000140,FBgn0261618,FBgn0023177,FBgn0014026,FBgn0014133,FBgn0016131,FBgn0015391,FBgn0031107,FBgn0261976,FBgn0017579,FBgn0025803,FBgn0028525,FBgn0004647,FBgn0024238,FBgn0016694,FBgn0086899,FBgn0261278,FBgn0027329,FBgn0023215,FBgn0034138,FBgn0003720,FBg…
GO:0000375	11.928	17	0.080618	0.986995	194	249	RNA_splicing__via_transesterification_reactions	FBgn0003931,FBgn0030969,FBgn0003922,FBgn0085391,FBgn0003916,FBgn0029751,FBgn0000114,FBgn0029941,FBgn0043022,FBgn0031114,FBgn0052533,FBgn0038826,FBgn0259220,FBgn0004856,FBgn0024998,FBgn0031601,FBgn0031607
GO:0007623	8.274	12	0.082913	0.995741	48	57	circadian_rhythm	FBgn0014467,FBgn0000259,FBgn0000242,FBgn0003371,FBgn0000479,FBgn0023076,FBgn0016076,FBgn0000422,FBgn0016694,FBgn0004511,FBgn0003068,FBgn0001624
GO:0016755	0.507	2	0.083403	0.995741	6	8	transferase_activity__transferring_amino-acyl_groups	FBgn0030932,FBgn0030796
GO:0043687	1.065	3	0.085408	0.995741	25	31	post-translational_protein_modification	FBgn0030863,FBgn0035584,FBgn0052238
GO:0009266	4.638	8	0.086078	0.995741	60	78	response_to_temperature_stimulus	FBgn0035878,FBgn0003392,FBgn0031037,FBgn0001218,FBgn0086782,FBgn0023216,FBgn0003068,FBgn0261549
GO:0010629	12.212	17	0.086964	0.995741	154	206	negative_regulation_of_gene_expression	FBgn0260442,FBgn0024308,FBgn0001218,FBgn0017418,FBgn0023076,FBgn0261963,FBgn0010825,FBgn0004647,FBgn0039654,FBgn0010762,FBgn0011758,FBgn0023216,FBgn0003068,FBgn0026411,FBgn0003732,FBgn0024183,FBgn0261573
GO:0045132	3.166	6	0.087022	0.995741	43	50	meiotic_chromosome_segregation	FBgn0262526,FBgn0014133,FBgn0028525,FBgn0024238,FBgn0261278,FBgn0051989
GO:0007259	1.131	3	0.087091	0.995741	13	15	JAK-STAT_cascade	FBgn0053542,FBgn0016131,FBgn0004107
GO:0007632	1.17	3	0.087126	0.995741	11	15	visual_behavior	FBgn0086778,FBgn0260938,FBgn0011260
GO:0005154	1.19	3	0.087913	0.995741	7	7	epidermal_growth_factor_receptor_binding	FBgn0004197,FBgn0001624,FBgn0004569
GO:0003899	1.01	3	0.088159	0.995741	26	31	DNA-directed_RNA_polymerase_activity	FBgn0030801,FBgn0011762,FBgn0030687
GO:0034062	1.01	3	0.088159	0.995741	26	32	RNA_polymerase_activity	FBgn0030801,FBgn0011762,FBgn0030687
GO:0003869	0.357	2	0.088229	0.995741	9	9	4-nitrophenylphosphatase_activity	FBgn0030347,FBgn0030348
GO:0008145	0.092	1	0.089148	0.995741	3	5	phenylalkylamine_binding	FBgn0011280
GO:0015631	5.774	9	0.089232	0.995741	47	66	tubulin_binding	FBgn0003392,FBgn0015589,FBgn0000140,FBgn0014133,FBgn0051641,FBgn0259108,FBgn0020503,FBgn0051057,FBgn0250788
GO:0019200	0.438	2	0.090162	0.995741	9	13	carbohydrate_kinase_activity	FBgn0042710,FBgn0027621
GO:0005687	0.093	1	0.090238	0.995741	3	5	U4_snRNP	FBgn0003931
GO:0005272	2.337	5	0.090996	0.995741	30	37	sodium_channel_activity	FBgn0051105,FBgn0052792,FBgn0035785,FBgn0030795,FBgn0051065
GO:0007559	8.336	12	0.091283	0.995741	62	85	histolysis	FBgn0000276,FBgn0261618,FBgn0035823,FBgn0000567,FBgn0013948,FBgn0039685,FBgn0259220,FBgn0026319,FBgn0259236,FBgn0004593,FBgn0011274,FBgn0259176
GO:0016271	8.336	12	0.091283	0.995741	62	85	tissue_death	FBgn0000276,FBgn0261618,FBgn0035823,FBgn0000567,FBgn0013948,FBgn0039685,FBgn0259220,FBgn0026319,FBgn0259236,FBgn0004593,FBgn0011274,FBgn0259176
GO:0034331	0.563	2	0.093086	0.995741	6	9	cell_junction_maintenance	FBgn0003392,FBgn0014011
GO:0003711	0.524	2	0.09309	0.995741	13	14	transcription_elongation_regulator_activity	FBgn0030663,FBgn0261976
GO:0007111	0.577	2	0.095193	0.995741	5	9	cytokinesis_after_meiosis_II	FBgn0003041,FBgn0262468
GO:0043545	0.099	1	0.095581	0.995741	4	5	molybdopterin_cofactor_metabolic_process	FBgn0002641
GO:0032324	0.099	1	0.095581	0.995741	4	5	molybdopterin_cofactor_biosynthetic_process	FBgn0002641
GO:0006777	0.099	1	0.095581	0.995741	4	5	Mo-molybdopterin_cofactor_biosynthetic_process	FBgn0002641
GO:0051189	0.099	1	0.095581	0.995741	4	5	prosthetic_group_metabolic_process	FBgn0002641
GO:0019720	0.099	1	0.095581	0.995741	4	5	Mo-molybdopterin_cofactor_metabolic_process	FBgn0002641
GO:0010552	1.205	3	0.096062	0.995741	9	16	positive_regulation_of_gene-specific_transcription_from_RNA_polymerase_II_promoter	FBgn0014467,FBgn0004647,FBgn0011274
GO:0002682	6.652	10	0.096472	0.995741	44	62	regulation_of_immune_system_process	FBgn0000250,FBgn0004197,FBgn0003371,FBgn0003495,FBgn0000094,FBgn0030926,FBgn0004647,FBgn0262473,FBgn0011274,FBgn0030695
GO:0005682	0.535	2	0.097432	0.995741	14	16	U5_snRNP	FBgn0043022,FBgn0031601
GO:0000022	2.486	5	0.098995	0.995741	57	76	mitotic_spindle_elongation	FBgn0029629,FBgn0261606,FBgn0014026,FBgn0017579,FBgn0034138
GO:0043549	4.333	7	0.09923	0.995741	32	52	regulation_of_kinase_activity	FBgn0001297,FBgn0086361,FBgn0003371,FBgn0026192,FBgn0016081,FBgn0261549,FBgn0020224
GO:0045859	4.333	7	0.09923	0.995741	32	52	regulation_of_protein_kinase_activity	FBgn0001297,FBgn0086361,FBgn0003371,FBgn0026192,FBgn0016081,FBgn0261549,FBgn0020224
GO:0051338	4.333	7	0.09923	0.995741	32	52	regulation_of_transferase_activity	FBgn0001297,FBgn0086361,FBgn0003371,FBgn0026192,FBgn0016081,FBgn0261549,FBgn0020224
GO:0022612	15.46	20	0.09935	0.995741	99	129	gland_morphogenesis	FBgn0030964,FBgn0003392,FBgn0000276,FBgn0014011,FBgn0004197,FBgn0261618,FBgn0010194,FBgn0015380,FBgn0001250,FBgn0035823,FBgn0000567,FBgn0086677,FBgn0013948,FBgn0039685,FBgn0259220,FBgn0026319,FBgn0259236,FBgn0004593,FBgn0011274,FBgn0259176
GO:0007435	15.46	20	0.09935	0.995741	99	129	salivary_gland_morphogenesis	FBgn0030964,FBgn0003392,FBgn0000276,FBgn0014011,FBgn0004197,FBgn0261618,FBgn0010194,FBgn0015380,FBgn0001250,FBgn0035823,FBgn0000567,FBgn0086677,FBgn0013948,FBgn0039685,FBgn0259220,FBgn0026319,FBgn0259236,FBgn0004593,FBgn0011274,FBgn0259176
GO:0051321	7.251	11	0.099864	0.995741	109	132	meiotic_cell_cycle	FBgn0031142,FBgn0262526,FBgn0000140,FBgn0261618,FBgn0014133,FBgn0028525,FBgn0024238,FBgn0261278,FBgn0262468,FBgn0003732,FBgn0051989
GO:0044422	93.835	105	0.102373	0.995741	1499	2050	organelle_part	FBgn0003931,FBgn0030969,FBgn0030966,FBgn0014031,FBgn0003922,FBgn0003392,FBgn0262526,FBgn0032455,FBgn0003916,FBgn0261914,FBgn0030786,FBgn0030789,FBgn0013301,FBgn0029751,FBgn0030975,FBgn0031037,FBgn0031039,FBgn0031038,FBgn0015589,FBgn0003654,FBgn0053002,FBgn0261606,FBgn0000140,FBgn0023177,FBgn0014026,FBgn0031769,FBgn0032798,FBgn0001218,FBgn0028671,FBgn0029941,FBgn0035917,FBgn0014391,FBgn0030089,FBg…
GO:0043228	59.072	68	0.102591	0.995741	833	1163	non-membrane-bounded_organelle	FBgn0085376,FBgn0003392,FBgn0262526,FBgn0032455,FBgn0261914,FBgn0030786,FBgn0013301,FBgn0031037,FBgn0015589,FBgn0003654,FBgn0260442,FBgn0024308,FBgn0031781,FBgn0000114,FBgn0053002,FBgn0261606,FBgn0000140,FBgn0023177,FBgn0014026,FBgn0031769,FBgn0032798,FBgn0001218,FBgn0035917,FBgn0015391,FBgn0030082,FBgn0261976,FBgn0001250,FBgn0017579,FBgn0035811,FBgn0002031,FBgn0010825,FBgn0028525,FBgn0086613,FBg…
GO:0043232	59.072	68	0.102591	0.995741	833	1163	intracellular_non-membrane-bounded_organelle	FBgn0085376,FBgn0003392,FBgn0262526,FBgn0032455,FBgn0261914,FBgn0030786,FBgn0013301,FBgn0031037,FBgn0015589,FBgn0003654,FBgn0260442,FBgn0024308,FBgn0031781,FBgn0000114,FBgn0053002,FBgn0261606,FBgn0000140,FBgn0023177,FBgn0014026,FBgn0031769,FBgn0032798,FBgn0001218,FBgn0035917,FBgn0015391,FBgn0030082,FBgn0261976,FBgn0001250,FBgn0017579,FBgn0035811,FBgn0002031,FBgn0010825,FBgn0028525,FBgn0086613,FBg…
GO:0007059	7.432	11	0.10264	0.995741	92	115	chromosome_segregation	FBgn0262526,FBgn0261618,FBgn0014133,FBgn0015391,FBgn0028525,FBgn0024238,FBgn0086899,FBgn0261278,FBgn0003732,FBgn0051989,FBgn0027492
GO:0005956	0.107	1	0.103467	0.995741	4	17	protein_kinase_CK2_complex	FBgn0000259
GO:0004497	3.827	7	0.1035	0.995741	76	106	monooxygenase_activity	FBgn0031693,FBgn0031694,FBgn0001208,FBgn0035790,FBgn0015033,FBgn0010383,FBgn0001992
GO:0030424	6.045	9	0.103593	0.995741	36	50	axon	FBgn0015589,FBgn0261788,FBgn0025641,FBgn0000464,FBgn0001624,FBgn0004370,FBgn0250788,FBgn0031702,FBgn0004369
GO:0005624	3.057	6	0.103829	0.995741	69	94	membrane_fraction	FBgn0031693,FBgn0031694,FBgn0035790,FBgn0015033,FBgn0010383,FBgn0001992
GO:0045931	0.586	2	0.104052	0.995741	8	11	positive_regulation_of_mitotic_cell_cycle	FBgn0261976,FBgn0004647
GO:0030529	18.325	24	0.104144	0.995741	377	473	ribonucleoprotein_complex	FBgn0003931,FBgn0030969,FBgn0003922,FBgn0003916,FBgn0030786,FBgn0029751,FBgn0029666,FBgn0053002,FBgn0261606,FBgn0014026,FBgn0029941,FBgn0043022,FBgn0031114,FBgn0017579,FBgn0030063,FBgn0259935,FBgn0038826,FBgn0034138,FBgn0004856,FBgn0024998,FBgn0024183,FBgn0027494,FBgn0030686,FBgn0031601
GO:0051231	2.525	5	0.104241	0.995741	58	77	spindle_elongation	FBgn0029629,FBgn0261606,FBgn0014026,FBgn0017579,FBgn0034138
GO:0030170	1.846	4	0.104582	0.995741	26	39	pyridoxal_phosphate_binding	FBgn0014031,FBgn0000075,FBgn0002641,FBgn0000422
GO:0070279	1.846	4	0.104582	0.995741	26	39	vitamin_B6_binding	FBgn0014031,FBgn0000075,FBgn0002641,FBgn0000422
GO:0072329	0.565	2	0.104851	0.995741	11	13	monocarboxylic_acid_catabolic_process	FBgn0014031,FBgn0035811
GO:0051082	1.806	4	0.105652	0.997608	50	70	unfolded_protein_binding	FBgn0030990,FBgn0031776,FBgn0039562,FBgn0027329
GO:0043524	0.603	2	0.106212	0.997608	8	9	negative_regulation_of_neuron_apoptosis	FBgn0017579,FBgn0259108
GO:0022625	1.147	3	0.106606	0.997608	32	50	cytosolic_large_ribosomal_subunit	FBgn0261606,FBgn0014026,FBgn0017579
GO:0022402	28.752	35	0.107183	0.999708	365	475	cell_cycle_process	FBgn0031142,FBgn0001297,FBgn0029629,FBgn0031696,FBgn0262526,FBgn0003041,FBgn0003654,FBgn0000114,FBgn0261606,FBgn0000140,FBgn0261618,FBgn0023177,FBgn0014026,FBgn0014133,FBgn0015391,FBgn0031107,FBgn0261976,FBgn0017579,FBgn0028525,FBgn0004647,FBgn0024238,FBgn0016694,FBgn0261278,FBgn0027329,FBgn0034138,FBgn0262468,FBgn0011766,FBgn0004107,FBgn0003732,FBgn0001624,FBgn0051989,FBgn0027492,FBgn0039638,FBg…
GO:0015035	0.563	2	0.109245	1	19	21	protein_disulfide_oxidoreductase_activity	FBgn0029662,FBgn0030329
GO:0043193	1.263	3	0.110628	1	10	17	positive_regulation_of_gene-specific_transcription	FBgn0014467,FBgn0004647,FBgn0011274
GO:0070851	3.569	6	0.112188	1	18	18	growth_factor_receptor_binding	FBgn0030964,FBgn0004197,FBgn0033652,FBgn0014135,FBgn0001624,FBgn0004569
GO:0030684	0.117	1	0.112358	1	4	5	preribosome	FBgn0030063
GO:0009074	0.117	1	0.112515	1	3	6	aromatic_amino_acid_family_catabolic_process	FBgn0001208
GO:0019439	0.117	1	0.112515	1	3	7	aromatic_compound_catabolic_process	FBgn0001208
GO:0019730	8.318	12	0.113139	1	75	91	antimicrobial_humoral_response	FBgn0001297,FBgn0000276,FBgn0000250,FBgn0053542,FBgn0003495,FBgn0000094,FBgn0030926,FBgn0086899,FBgn0262473,FBgn0086782,FBgn0011766,FBgn0011274
GO:0006397	14.297	19	0.11445	1	233	296	mRNA_processing	FBgn0003931,FBgn0030969,FBgn0003922,FBgn0262526,FBgn0085391,FBgn0003916,FBgn0030789,FBgn0029751,FBgn0000114,FBgn0029941,FBgn0043022,FBgn0031114,FBgn0052533,FBgn0038826,FBgn0259220,FBgn0004856,FBgn0024998,FBgn0031601,FBgn0031607
GO:0009072	0.591	2	0.115225	1	12	18	aromatic_amino_acid_family_metabolic_process	FBgn0001208,FBgn0000422
GO:0005550	0.121	1	0.115412	1	4	8	pheromone_binding	FBgn0011280
GO:0005832	0.122	1	0.116508	1	6	8	chaperonin-containing_T-complex	FBgn0027329
GO:0007110	0.635	2	0.116842	1	6	10	cytokinesis_after_meiosis_I	FBgn0003041,FBgn0262468
GO:0022626	2.59	5	0.117241	1	70	91	cytosolic_ribosome	FBgn0261606,FBgn0014026,FBgn0017579,FBgn0034138,FBgn0027494
GO:0008088	1.252	3	0.11737	1	13	14	axon_cargo_transport	FBgn0003654,FBgn0259108,FBgn0024187
GO:0044446	92.596	103	0.117671	1	1487	2036	intracellular_organelle_part	FBgn0003931,FBgn0030969,FBgn0030966,FBgn0014031,FBgn0003922,FBgn0003392,FBgn0262526,FBgn0032455,FBgn0003916,FBgn0261914,FBgn0030786,FBgn0030789,FBgn0013301,FBgn0029751,FBgn0030975,FBgn0031039,FBgn0031038,FBgn0015589,FBgn0003654,FBgn0053002,FBgn0261606,FBgn0000140,FBgn0023177,FBgn0014026,FBgn0031769,FBgn0032798,FBgn0001218,FBgn0028671,FBgn0029941,FBgn0014391,FBgn0030089,FBgn0015391,FBgn0043022,FBg…
GO:0008483	0.617	2	0.118645	1	9	14	transaminase_activity	FBgn0014031,FBgn0039580
GO:0048511	8.719	12	0.119026	1	49	58	rhythmic_process	FBgn0014467,FBgn0000259,FBgn0000242,FBgn0003371,FBgn0000479,FBgn0023076,FBgn0016076,FBgn0000422,FBgn0016694,FBgn0004511,FBgn0003068,FBgn0001624
GO:0031349	0.124	1	0.119143	1	4	6	positive_regulation_of_defense_response	FBgn0030695
GO:0045787	1.457	3	0.11973	1	12	17	positive_regulation_of_cell_cycle	FBgn0261976,FBgn0025803,FBgn0004647
GO:0046928	0.67	2	0.120767	1	6	8	regulation_of_neurotransmitter_secretion	FBgn0030897,FBgn0083228
GO:0051588	0.67	2	0.120767	1	6	8	regulation_of_neurotransmitter_transport	FBgn0030897,FBgn0083228
GO:0035017	2.83	5	0.120826	1	18	23	cuticle_pattern_formation	FBgn0015589,FBgn0004197,FBgn0025641,FBgn0262111,FBgn0002577
GO:0032991	102.742	113	0.121684	1	1472	2019	macromolecular_complex	FBgn0003931,FBgn0030969,FBgn0029629,FBgn0003922,FBgn0003392,FBgn0032455,FBgn0003916,FBgn0030786,FBgn0030789,FBgn0029751,FBgn0030975,FBgn0015589,FBgn0029666,FBgn0003654,FBgn0086361,FBgn0053002,FBgn0000259,FBgn0261606,FBgn0000140,FBgn0031776,FBgn0014026,FBgn0031769,FBgn0032798,FBgn0040368,FBgn0053158,FBgn0001218,FBgn0028671,FBgn0003495,FBgn0029941,FBgn0026192,FBgn0053173,FBgn0014391,FBgn0030089,FBg…
GO:0003735	4.941	8	0.122075	1	139	177	structural_constituent_of_ribosome	FBgn0030786,FBgn0053002,FBgn0261606,FBgn0014026,FBgn0017579,FBgn0034138,FBgn0027494,FBgn0030686
GO:0007052	7.487	11	0.123029	1	150	197	mitotic_spindle_organization	FBgn0029629,FBgn0261606,FBgn0000140,FBgn0014026,FBgn0015391,FBgn0017579,FBgn0027329,FBgn0034138,FBgn0003732,FBgn0039638,FBgn0031601
GO:0007243	6.835	10	0.123452	1	65	87	intracellular_protein_kinase_cascade	FBgn0001297,FBgn0053542,FBgn0014011,FBgn0003371,FBgn0016131,FBgn0004647,FBgn0015286,FBgn0259220,FBgn0026319,FBgn0004107
GO:0023014	6.835	10	0.123452	1	65	87	signal_transmission_via_phosphorylation_event	FBgn0001297,FBgn0053542,FBgn0014011,FBgn0003371,FBgn0016131,FBgn0004647,FBgn0015286,FBgn0259220,FBgn0026319,FBgn0004107
GO:0051015	0.644	2	0.12419	1	7	8	actin_filament_binding	FBgn0014133,FBgn0250788
GO:0042626	8.376	12	0.124527	1	105	132	ATPase_activity__coupled_to_transmembrane_movement_of_substances	FBgn0032456,FBgn0053310,FBgn0028671,FBgn0053173,FBgn0014391,FBgn0030343,FBgn0020762,FBgn0039594,FBgn0027779,FBgn0039645,FBgn0022153,FBgn0053970
GO:0043492	8.376	12	0.124527	1	105	132	ATPase_activity__coupled_to_movement_of_substances	FBgn0032456,FBgn0053310,FBgn0028671,FBgn0053173,FBgn0014391,FBgn0030343,FBgn0020762,FBgn0039594,FBgn0027779,FBgn0039645,FBgn0022153,FBgn0053970
GO:0016820	8.376	12	0.124527	1	105	132	hydrolase_activity__acting_on_acid_anhydrides__catalyzing_transmembrane_movement_of_substances	FBgn0032456,FBgn0053310,FBgn0028671,FBgn0053173,FBgn0014391,FBgn0030343,FBgn0020762,FBgn0039594,FBgn0027779,FBgn0039645,FBgn0022153,FBgn0053970
GO:0034660	4.172	7	0.124681	1	98	114	ncRNA_metabolic_process	FBgn0029664,FBgn0030063,FBgn0027093,FBgn0027087,FBgn0261381,FBgn0051812,FBgn0010300
GO:0030658	0.131	1	0.12593	1	3	6	transport_vesicle_membrane	FBgn0000319
GO:0005975	21.531	27	0.126172	1	282	363	carbohydrate_metabolic_process	FBgn0031000,FBgn0014869,FBgn0022770,FBgn0035844,FBgn0051915,FBgn0040950,FBgn0030999,FBgn0085481,FBgn0085480,FBgn0042710,FBgn0014133,FBgn0053173,FBgn0030087,FBgn0038755,FBgn0030327,FBgn0001248,FBgn0032618,FBgn0030930,FBgn0036529,FBgn0039580,FBgn0027621,FBgn0011754,FBgn0023216,FBgn0031099,FBgn0031097,FBgn0027560,FBgn0030695
GO:0008378	1.18	3	0.128144	1	20	24	galactosyltransferase_activity	FBgn0030984,FBgn0085481,FBgn0085480
GO:0005851	0.135	1	0.128347	1	5	7	eukaryotic_translation_initiation_factor_2B_complex	FBgn0039726
GO:0006265	0.135	1	0.128686	1	6	6	DNA_topological_change	FBgn0003732
GO:0007291	2.01	4	0.129671	1	25	35	sperm_individualization	FBgn0003392,FBgn0003654,FBgn0035461,FBgn0000319
GO:0033227	1.281	3	0.130622	1	22	24	dsRNA_transport	FBgn0027779,FBgn0000319,FBgn0030674
GO:0005085	7.985	11	0.130648	1	45	57	guanyl-nucleotide_exchange_factor_activity	FBgn0030842,FBgn0003041,FBgn0040068,FBgn0031769,FBgn0031107,FBgn0028737,FBgn0035802,FBgn0035574,FBgn0051048,FBgn0024277,FBgn0034158
GO:0004835	0.633	2	0.131014	1	9	11	tubulin-tyrosine_ligase_activity	FBgn0039501,FBgn0052238
GO:0003998	0.138	1	0.131234	1	4	5	acylphosphatase_activity	FBgn0031700
GO:0018958	0.66	2	0.131277	1	8	9	phenol-containing_compound_metabolic_process	FBgn0000075,FBgn0000422
GO:0042537	0.66	2	0.131277	1	8	9	benzene-containing_compound_metabolic_process	FBgn0000075,FBgn0000422
GO:0034311	0.66	2	0.131277	1	8	9	diol_metabolic_process	FBgn0000075,FBgn0000422
GO:0009712	0.66	2	0.131277	1	8	9	catechol_metabolic_process	FBgn0000075,FBgn0000422
GO:0006584	0.66	2	0.131277	1	8	9	catecholamine_metabolic_process	FBgn0000075,FBgn0000422
GO:0035286	2.099	4	0.132367	1	14	17	leg_segmentation	FBgn0031005,FBgn0000242,FBgn0004197,FBgn0004647
GO:0035285	2.099	4	0.132367	1	14	17	appendage_segmentation	FBgn0031005,FBgn0000242,FBgn0004197,FBgn0004647
GO:0051235	3.583	6	0.132406	1	37	51	maintenance_of_location	FBgn0260442,FBgn0000250,FBgn0001250,FBgn0261788,FBgn0003861,FBgn0023216
GO:0004674	15.862	20	0.132879	1	130	184	protein_serine_threonine_kinase_activity	FBgn0030864,FBgn0031696,FBgn0031784,FBgn0000259,FBgn0003371,FBgn0016131,FBgn0025803,FBgn0086899,FBgn0261278,FBgn0011754,FBgn0046689,FBgn0259220,FBgn0034137,FBgn0003091,FBgn0003093,FBgn0004107,FBgn0004462,FBgn0011817,FBgn0001079,FBgn0030697
GO:0032154	0.688	2	0.133071	1	5	7	cleavage_furrow	FBgn0262468,FBgn0027598
GO:0005740	6.604	10	0.134448	1	161	230	mitochondrial_envelope	FBgn0030966,FBgn0030975,FBgn0031039,FBgn0031038,FBgn0014391,FBgn0002031,FBgn0039669,FBgn0039561,FBgn0039525,FBgn0040705
GO:0045185	2.826	5	0.134643	1	29	39	maintenance_of_protein_location	FBgn0260442,FBgn0000250,FBgn0001250,FBgn0261788,FBgn0023216
GO:0005829	11.547	16	0.134948	1	291	395	cytosol	FBgn0020443,FBgn0051914,FBgn0000259,FBgn0261606,FBgn0031776,FBgn0261618,FBgn0014026,FBgn0028737,FBgn0017579,FBgn0052363,FBgn0013973,FBgn0027329,FBgn0034138,FBgn0027494,FBgn0039726,FBgn0051971
GO:0007076	1.479	3	0.135897	1	14	17	mitotic_chromosome_condensation	FBgn0261618,FBgn0015391,FBgn0003732
GO:0048038	0.142	1	0.136043	1	4	6	quinone_binding	FBgn0039669
GO:0016072	1.315	3	0.136326	1	31	34	rRNA_metabolic_process	FBgn0030063,FBgn0261381,FBgn0010300
GO:0030532	3.418	6	0.13643	1	76	90	small_nuclear_ribonucleoprotein_complex	FBgn0003931,FBgn0003922,FBgn0003916,FBgn0029751,FBgn0043022,FBgn0031601
GO:0016922	0.143	1	0.137817	1	3	5	ligand-dependent_nuclear_receptor_binding	FBgn0031115
GO:0003696	0.145	1	0.138916	1	4	5	satellite_DNA_binding	FBgn0003732
GO:0031072	1.347	3	0.139343	1	24	40	heat_shock_protein_binding	FBgn0030990,FBgn0032586,FBgn0030805
GO:0016590	0.147	1	0.139391	1	4	5	ACF_complex	FBgn0003732
GO:0007349	4.428	7	0.139406	1	54	76	cellularization	FBgn0003392,FBgn0003654,FBgn0035461,FBgn0261278,FBgn0000319,FBgn0020503,FBgn0004389
GO:0043523	0.693	2	0.140237	1	9	10	regulation_of_neuron_apoptosis	FBgn0017579,FBgn0259108
GO:0051540	1.282	3	0.140359	1	28	43	metal_cluster_binding	FBgn0030975,FBgn0026666,FBgn0039669
GO:0051536	1.282	3	0.140359	1	28	43	iron-sulfur_cluster_binding	FBgn0030975,FBgn0026666,FBgn0039669
GO:0051707	13.109	17	0.142733	1	123	145	response_to_other_organism	FBgn0001297,FBgn0000276,FBgn0000250,FBgn0053542,FBgn0014011,FBgn0003495,FBgn0000094,FBgn0030926,FBgn0004647,FBgn0086899,FBgn0052382,FBgn0262473,FBgn0086782,FBgn0260966,FBgn0011766,FBgn0011274,FBgn0030695
GO:0008429	0.151	1	0.142904	1	5	8	phosphatidylethanolamine_binding	FBgn0038972
GO:0008623	0.15	1	0.14309	1	4	5	chromatin_accessibility_complex	FBgn0003732
GO:0015662	3.585	6	0.1432	1	59	74	ATPase_activity__coupled_to_transmembrane_movement_of_ions__phosphorylative_mechanism	FBgn0053310,FBgn0028671,FBgn0014391,FBgn0030343,FBgn0027779,FBgn0022153
GO:0051225	2.08	4	0.144203	1	27	34	spindle_assembly	FBgn0003041,FBgn0261618,FBgn0261278,FBgn0027492
GO:0005840	5.159	8	0.144824	1	142	181	ribosome	FBgn0030786,FBgn0053002,FBgn0261606,FBgn0014026,FBgn0017579,FBgn0034138,FBgn0027494,FBgn0030686
GO:0016281	0.796	2	0.144993	1	9	11	eukaryotic_translation_initiation_factor_4F_complex	FBgn0040368,FBgn0035823
GO:0019213	0.706	2	0.145577	1	9	12	deacetylase_activity	FBgn0010825,FBgn0031099
GO:0007455	5.541	8	0.147518	1	24	35	eye-antennal_disc_morphogenesis	FBgn0016081,FBgn0262111,FBgn0011758,FBgn0000317,FBgn0004102,FBgn0004854,FBgn0004870,FBgn0004569
GO:0005739	18.183	23	0.148562	1	383	540	mitochondrion	FBgn0030966,FBgn0014031,FBgn0030786,FBgn0030975,FBgn0031039,FBgn0031038,FBgn0053002,FBgn0261618,FBgn0014391,FBgn0029155,FBgn0001248,FBgn0035438,FBgn0035811,FBgn0002031,FBgn0261381,FBgn0039669,FBgn0039561,FBgn0000406,FBgn0039525,FBgn0262468,FBgn0030686,FBgn0040705,FBgn0051075
GO:0005853	0.159	1	0.149551	1	4	5	eukaryotic_translation_elongation_factor_1_complex	FBgn0028737
GO:0005158	0.74	2	0.150075	1	11	12	insulin_receptor_binding	FBgn0260442,FBgn0044046
GO:0007093	0.698	2	0.150505	1	12	17	mitotic_cell_cycle_checkpoint	FBgn0031696,FBgn0261278
GO:0030145	1.412	3	0.151518	1	18	20	manganese_ion_binding	FBgn0086361,FBgn0052351,FBgn0031093
GO:0050778	0.161	1	0.152419	1	4	6	positive_regulation_of_immune_response	FBgn0030695
GO:0006090	0.703	2	0.152917	1	10	13	pyruvate_metabolic_process	FBgn0029155,FBgn0051075
GO:0030246	8.602	12	0.154081	1	117	164	carbohydrate_binding	FBgn0030964,FBgn0031000,FBgn0022770,FBgn0035844,FBgn0040950,FBgn0035199,FBgn0030999,FBgn0014133,FBgn0053173,FBgn0039580,FBgn0031097,FBgn0030695
GO:0048741	6.359	9	0.155297	1	43	59	skeletal_muscle_fiber_development	FBgn0001297,FBgn0030897,FBgn0003371,FBgn0261788,FBgn0083228,FBgn0000464,FBgn0003716,FBgn0259108,FBgn0250788
GO:0007528	6.359	9	0.155297	1	43	59	neuromuscular_junction_development	FBgn0001297,FBgn0030897,FBgn0003371,FBgn0261788,FBgn0083228,FBgn0000464,FBgn0003716,FBgn0259108,FBgn0250788
GO:0035111	1.462	3	0.156286	1	10	12	leg_joint_morphogenesis	FBgn0031005,FBgn0004197,FBgn0004647
GO:0016817	33.402	39	0.156554	1	433	569	hydrolase_activity__acting_on_acid_anhydrides	FBgn0020443,FBgn0003392,FBgn0262526,FBgn0032456,FBgn0053310,FBgn0003654,FBgn0014011,FBgn0040234,FBgn0053158,FBgn0001218,FBgn0028671,FBgn0053173,FBgn0014391,FBgn0015789,FBgn0030088,FBgn0261976,FBgn0052533,FBgn0030343,FBgn0020762,FBgn0052369,FBgn0039594,FBgn0027779,FBgn0086613,FBgn0039645,FBgn0002772,FBgn0027602,FBgn0086783,FBgn0000317,FBgn0015286,FBgn0027329,FBgn0001105,FBgn0022153,FBgn0053970,FBg…
GO:0016818	33.402	39	0.156554	1	433	569	hydrolase_activity__acting_on_acid_anhydrides__in_phosphorus-containing_anhydrides	FBgn0020443,FBgn0003392,FBgn0262526,FBgn0032456,FBgn0053310,FBgn0003654,FBgn0014011,FBgn0040234,FBgn0053158,FBgn0001218,FBgn0028671,FBgn0053173,FBgn0014391,FBgn0015789,FBgn0030088,FBgn0261976,FBgn0052533,FBgn0030343,FBgn0020762,FBgn0052369,FBgn0039594,FBgn0027779,FBgn0086613,FBgn0039645,FBgn0002772,FBgn0027602,FBgn0086783,FBgn0000317,FBgn0015286,FBgn0027329,FBgn0001105,FBgn0022153,FBgn0053970,FBg…
GO:0043624	2.262	4	0.156659	1	25	33	cellular_protein_complex_disassembly	FBgn0020443,FBgn0262468,FBgn0051057,FBgn0250788
GO:0043241	2.262	4	0.156659	1	25	33	protein_complex_disassembly	FBgn0020443,FBgn0262468,FBgn0051057,FBgn0250788
GO:0005749	0.167	1	0.157192	1	4	7	mitochondrial_respiratory_chain_complex_II	FBgn0030975
GO:0000104	0.167	1	0.157192	1	4	7	succinate_dehydrogenase_activity	FBgn0030975
GO:0045257	0.167	1	0.157192	1	4	7	succinate_dehydrogenase_complex_(ubiquinone)	FBgn0030975
GO:0045273	0.167	1	0.157192	1	4	7	respiratory_chain_complex_II	FBgn0030975
GO:0045283	0.167	1	0.157192	1	4	7	fumarate_reductase_complex	FBgn0030975
GO:0045281	0.167	1	0.157192	1	4	7	succinate_dehydrogenase_complex	FBgn0030975
GO:0009617	6.258	9	0.157382	1	66	80	response_to_bacterium	FBgn0000276,FBgn0014011,FBgn0003495,FBgn0000094,FBgn0052382,FBgn0262473,FBgn0260966,FBgn0011274,FBgn0030695
GO:0016490	0.692	2	0.158845	1	14	24	structural_constituent_of_peritrophic_membrane	FBgn0022770,FBgn0031097
GO:0016027	0.733	2	0.159332	1	8	9	inaD_signaling_complex	FBgn0259918,FBgn0003861
GO:0016226	0.167	1	0.160209	1	4	6	iron-sulfur_cluster_assembly	FBgn0026666
GO:0031163	0.167	1	0.160209	1	4	6	metallo-sulfur_cluster_assembly	FBgn0026666
GO:0009607	13.333	17	0.160536	1	127	151	response_to_biotic_stimulus	FBgn0001297,FBgn0000276,FBgn0000250,FBgn0053542,FBgn0014011,FBgn0003495,FBgn0000094,FBgn0030926,FBgn0004647,FBgn0086899,FBgn0052382,FBgn0262473,FBgn0086782,FBgn0260966,FBgn0011766,FBgn0011274,FBgn0030695
GO:0006754	3.713	6	0.161327	1	62	76	ATP_biosynthetic_process	FBgn0053310,FBgn0028671,FBgn0014391,FBgn0030343,FBgn0027779,FBgn0022153
GO:0016746	7.102	10	0.16231	1	106	131	transferase_activity__transferring_acyl_groups	FBgn0030859,FBgn0031132,FBgn0031032,FBgn0031033,FBgn0031034,FBgn0030932,FBgn0004797,FBgn0027330,FBgn0030796,FBgn0004957
GO:0048753	0.817	2	0.163151	1	9	11	pigment_granule_organization	FBgn0011758,FBgn0004854
GO:0033059	0.817	2	0.163151	1	9	11	cellular_pigmentation	FBgn0011758,FBgn0004854
GO:0016491	26.61	32	0.163208	1	454	606	oxidoreductase_activity	FBgn0031693,FBgn0030968,FBgn0030966,FBgn0031694,FBgn0030975,FBgn0029662,FBgn0051915,FBgn0030995,FBgn0053544,FBgn0001208,FBgn0035914,FBgn0030073,FBgn0035790,FBgn0029155,FBgn0030329,FBgn0001248,FBgn0035438,FBgn0015033,FBgn0035811,FBgn0030332,FBgn0039669,FBgn0032609,FBgn0000406,FBgn0039537,FBgn0010383,FBgn0038919,FBgn0051644,FBgn0038946,FBgn0001992,FBgn0040705,FBgn0039616,FBgn0051075
GO:0044431	5.526	8	0.165229	1	62	76	Golgi_apparatus_part	FBgn0030089,FBgn0030327,FBgn0030930,FBgn0036529,FBgn0011708,FBgn0000319,FBgn0024187,FBgn0051072
GO:0007346	6.409	9	0.166228	1	74	100	regulation_of_mitotic_cell_cycle	FBgn0031696,FBgn0024308,FBgn0000114,FBgn0023177,FBgn0031107,FBgn0261976,FBgn0004647,FBgn0261278,FBgn0039638
GO:0016071	15.083	19	0.166832	1	248	317	mRNA_metabolic_process	FBgn0003931,FBgn0030969,FBgn0003922,FBgn0262526,FBgn0085391,FBgn0003916,FBgn0030789,FBgn0029751,FBgn0000114,FBgn0029941,FBgn0043022,FBgn0031114,FBgn0052533,FBgn0038826,FBgn0259220,FBgn0004856,FBgn0024998,FBgn0031601,FBgn0031607
GO:0007026	1.597	3	0.167333	1	12	17	negative_regulation_of_microtubule_depolymerization	FBgn0262468,FBgn0051057,FBgn0250788
GO:0031111	1.597	3	0.167333	1	12	17	negative_regulation_of_microtubule_polymerization_or_depolymerization	FBgn0262468,FBgn0051057,FBgn0250788
GO:0048639	0.807	2	0.167952	1	5	7	positive_regulation_of_developmental_growth	FBgn0261811,FBgn0003716
GO:0032984	2.311	4	0.16799	1	26	34	macromolecular_complex_disassembly	FBgn0020443,FBgn0262468,FBgn0051057,FBgn0250788
GO:0034623	2.311	4	0.16799	1	26	34	cellular_macromolecular_complex_disassembly	FBgn0020443,FBgn0262468,FBgn0051057,FBgn0250788
GO:0046034	3.762	6	0.16864	1	63	77	ATP_metabolic_process	FBgn0053310,FBgn0028671,FBgn0014391,FBgn0030343,FBgn0027779,FBgn0022153
GO:0016627	1.435	3	0.168678	1	27	36	oxidoreductase_activity__acting_on_the_CH-CH_group_of_donors	FBgn0030975,FBgn0035914,FBgn0035811
GO:0009201	3.762	6	0.168785	1	64	80	ribonucleoside_triphosphate_biosynthetic_process	FBgn0053310,FBgn0028671,FBgn0014391,FBgn0030343,FBgn0027779,FBgn0022153
GO:0009206	3.762	6	0.168785	1	64	80	purine_ribonucleoside_triphosphate_biosynthetic_process	FBgn0053310,FBgn0028671,FBgn0014391,FBgn0030343,FBgn0027779,FBgn0022153
GO:0009145	3.762	6	0.168785	1	64	80	purine_nucleoside_triphosphate_biosynthetic_process	FBgn0053310,FBgn0028671,FBgn0014391,FBgn0030343,FBgn0027779,FBgn0022153
GO:0009142	3.762	6	0.168785	1	64	80	nucleoside_triphosphate_biosynthetic_process	FBgn0053310,FBgn0028671,FBgn0014391,FBgn0030343,FBgn0027779,FBgn0022153
GO:0044454	2.981	5	0.169297	1	51	66	nuclear_chromosome_part	FBgn0261976,FBgn0028525,FBgn0086613,FBgn0011762,FBgn0004856
GO:0003824	215.046	226	0.169694	1	2974	3832	catalytic_activity	FBgn0031693,FBgn0030969,FBgn0020443,FBgn0030968,FBgn0030864,FBgn0030966,FBgn0030863,FBgn0031141,FBgn0014031,FBgn0000024,FBgn0014869,FBgn0031005,FBgn0031696,FBgn0031694,FBgn0030859,FBgn0003392,FBgn0262526,FBgn0261922,FBgn0032456,FBgn0030984,FBgn0030789,FBgn0030976,FBgn0031132,FBgn0030839,FBgn0031032,FBgn0030975,FBgn0031033,FBgn0053310,FBgn0031034,FBgn0020513,FBgn0003137,FBgn0035848,FBgn0029664,FBg…
GO:0005099	4.03	6	0.170303	1	33	43	Ras_GTPase_activator_activity	FBgn0035879,FBgn0040068,FBgn0052506,FBgn0026375,FBgn0030685,FBgn0261570
GO:0007094	0.184	1	0.171125	1	5	10	mitotic_cell_cycle_spindle_assembly_checkpoint	FBgn0031696
GO:0071173	0.184	1	0.171125	1	5	10	spindle_assembly_checkpoint	FBgn0031696
GO:0071174	0.184	1	0.171125	1	5	10	mitotic_cell_cycle_spindle_checkpoint	FBgn0031696
GO:0031577	0.184	1	0.171125	1	5	10	spindle_checkpoint	FBgn0031696
GO:0030659	0.772	2	0.171565	1	14	19	cytoplasmic_vesicle_membrane	FBgn0000319,FBgn0030791
GO:0030662	0.772	2	0.171565	1	14	19	coated_vesicle_membrane	FBgn0000319,FBgn0030791
GO:0044433	0.772	2	0.171565	1	14	19	cytoplasmic_vesicle_part	FBgn0000319,FBgn0030791
GO:0005875	20.764	25	0.172306	1	282	352	microtubule_associated_complex	FBgn0003392,FBgn0032455,FBgn0015589,FBgn0003654,FBgn0000140,FBgn0031769,FBgn0032798,FBgn0001218,FBgn0035811,FBgn0002031,FBgn0000464,FBgn0039537,FBgn0027329,FBgn0001105,FBgn0259220,FBgn0051641,FBgn0259108,FBgn0039510,FBgn0004107,FBgn0013813,FBgn0020503,FBgn0051057,FBgn0039638,FBgn0261549,FBgn0031703
GO:0033267	2.287	4	0.173736	1	17	25	axon_part	FBgn0261788,FBgn0025641,FBgn0001624,FBgn0031702
GO:0015399	8.927	12	0.17488	1	122	156	primary_active_transmembrane_transporter_activity	FBgn0032456,FBgn0053310,FBgn0028671,FBgn0053173,FBgn0014391,FBgn0030343,FBgn0020762,FBgn0039594,FBgn0027779,FBgn0039645,FBgn0022153,FBgn0053970
GO:0015405	8.927	12	0.17488	1	122	156	P-P-bond-hydrolysis-driven_transmembrane_transporter_activity	FBgn0032456,FBgn0053310,FBgn0028671,FBgn0053173,FBgn0014391,FBgn0030343,FBgn0020762,FBgn0039594,FBgn0027779,FBgn0039645,FBgn0022153,FBgn0053970
GO:0008061	4.59	7	0.175257	1	64	81	chitin_binding	FBgn0031000,FBgn0022770,FBgn0035844,FBgn0040950,FBgn0030999,FBgn0053173,FBgn0031097
GO:0006120	0.764	2	0.175675	1	26	32	mitochondrial_electron_transport__NADH_to_ubiquinone	FBgn0039669,FBgn0040705
GO:0000910	5.618	8	0.177548	1	64	83	cytokinesis	FBgn0003392,FBgn0003041,FBgn0011708,FBgn0262473,FBgn0031090,FBgn0262468,FBgn0027598,FBgn0004389
GO:0006959	8.994	12	0.17876	1	81	98	humoral_immune_response	FBgn0001297,FBgn0000276,FBgn0000250,FBgn0053542,FBgn0003495,FBgn0000094,FBgn0030926,FBgn0086899,FBgn0262473,FBgn0086782,FBgn0011766,FBgn0011274
GO:0050768	2.467	4	0.18026	1	13	20	negative_regulation_of_neurogenesis	FBgn0031005,FBgn0014133,FBgn0004647,FBgn0010300
GO:0017111	32.932	38	0.18037	1	422	555	nucleoside-triphosphatase_activity	FBgn0020443,FBgn0003392,FBgn0262526,FBgn0032456,FBgn0053310,FBgn0003654,FBgn0014011,FBgn0040234,FBgn0053158,FBgn0001218,FBgn0028671,FBgn0053173,FBgn0014391,FBgn0015789,FBgn0030088,FBgn0261976,FBgn0052533,FBgn0030343,FBgn0020762,FBgn0052369,FBgn0039594,FBgn0027779,FBgn0086613,FBgn0039645,FBgn0002772,FBgn0027602,FBgn0086783,FBgn0000317,FBgn0015286,FBgn0027329,FBgn0001105,FBgn0022153,FBgn0053970,FBg…
GO:0042625	3.848	6	0.181867	1	64	80	ATPase_activity__coupled_to_transmembrane_movement_of_ions	FBgn0053310,FBgn0028671,FBgn0014391,FBgn0030343,FBgn0027779,FBgn0022153
GO:0042910	0.793	2	0.182902	1	6	8	xenobiotic_transporter_activity	FBgn0032456,FBgn0039645
GO:0008559	0.793	2	0.182902	1	6	8	xenobiotic-transporting_ATPase_activity	FBgn0032456,FBgn0039645
GO:0051890	1.642	3	0.183148	1	8	9	regulation_of_cardioblast_differentiation	FBgn0028582,FBgn0261963,FBgn0004647
GO:0000394	0.221	1	0.183492	1	5	5	RNA_splicing__via_endonucleolytic_cleavage_and_ligation	FBgn0051812
GO:0006388	0.221	1	0.183492	1	5	5	tRNA_splicing__via_endonucleolytic_cleavage_and_ligation	FBgn0051812
GO:0005214	4.587	7	0.183661	1	87	111	structural_constituent_of_chitin-based_cuticle	FBgn0039805,FBgn0035788,FBgn0035787,FBgn0035792,FBgn0039481,FBgn0004511,FBgn0002577
GO:0051402	0.804	2	0.183766	1	11	12	neuron_apoptosis	FBgn0017579,FBgn0259108
GO:0070997	0.804	2	0.183766	1	11	12	neuron_death	FBgn0017579,FBgn0259108
GO:0009152	4.68	7	0.183807	1	79	99	purine_ribonucleotide_biosynthetic_process	FBgn0053310,FBgn0020513,FBgn0028671,FBgn0014391,FBgn0030343,FBgn0027779,FBgn0022153
GO:0032555	56.789	63	0.184137	1	632	851	purine_ribonucleotide_binding	FBgn0020443,FBgn0030864,FBgn0035878,FBgn0031696,FBgn0003392,FBgn0262526,FBgn0032456,FBgn0261914,FBgn0020513,FBgn0029664,FBgn0031784,FBgn0014011,FBgn0040234,FBgn0003371,FBgn0083981,FBgn0042710,FBgn0053158,FBgn0001218,FBgn0015380,FBgn0016131,FBgn0053173,FBgn0015789,FBgn0030088,FBgn0015391,FBgn0027093,FBgn0052533,FBgn0030343,FBgn0020762,FBgn0027087,FBgn0039562,FBgn0039594,FBgn0086613,FBgn0086899,FBg…
GO:0032553	56.789	63	0.184137	1	632	851	ribonucleotide_binding	FBgn0020443,FBgn0030864,FBgn0035878,FBgn0031696,FBgn0003392,FBgn0262526,FBgn0032456,FBgn0261914,FBgn0020513,FBgn0029664,FBgn0031784,FBgn0014011,FBgn0040234,FBgn0003371,FBgn0083981,FBgn0042710,FBgn0053158,FBgn0001218,FBgn0015380,FBgn0016131,FBgn0053173,FBgn0015789,FBgn0030088,FBgn0015391,FBgn0027093,FBgn0052533,FBgn0030343,FBgn0020762,FBgn0027087,FBgn0039562,FBgn0039594,FBgn0086613,FBgn0086899,FBg…
GO:0008277	2.385	4	0.18575	1	17	23	regulation_of_G-protein_coupled_receptor_protein_signaling_pathway	FBgn0259927,FBgn0024941,FBgn0003861,FBgn0261549
GO:0019236	0.755	2	0.185818	1	15	24	response_to_pheromone	FBgn0031109,FBgn0039685
GO:0043147	0.195	1	0.186114	1	3	6	meiotic_spindle_stabilization	FBgn0262468
GO:0015036	0.784	2	0.186601	1	26	28	disulfide_oxidoreductase_activity	FBgn0029662,FBgn0030329
GO:0003916	0.203	1	0.187248	1	8	8	DNA_topoisomerase_activity	FBgn0003732
GO:0046961	0.793	2	0.188366	1	19	24	proton-transporting_ATPase_activity__rotational_mechanism	FBgn0014391,FBgn0027779
GO:0020037	8.23	11	0.188423	1	109	141	heme_binding	FBgn0031693,FBgn0030966,FBgn0031694,FBgn0031596,FBgn0035790,FBgn0031107,FBgn0015033,FBgn0000406,FBgn0013973,FBgn0010383,FBgn0001992
GO:0042803	4.994	7	0.189337	1	36	46	protein_homodimerization_activity	FBgn0000024,FBgn0003495,FBgn0016076,FBgn0011708,FBgn0016694,FBgn0086783,FBgn0259176
GO:0042254	1.507	3	0.189451	1	43	56	ribosome_biogenesis	FBgn0014026,FBgn0030063,FBgn0261381
GO:0006271	0.205	1	0.189579	1	5	5	DNA_strand_elongation_involved_in_DNA_replication	FBgn0261976
GO:0022616	0.205	1	0.189579	1	5	5	DNA_strand_elongation	FBgn0261976
GO:0016272	0.206	1	0.189652	1	7	11	prefoldin_complex	FBgn0031776
GO:0010639	2.413	4	0.190335	1	25	36	negative_regulation_of_organelle_organization	FBgn0031696,FBgn0262468,FBgn0051057,FBgn0250788
GO:0006568	0.205	1	0.190635	1	4	6	tryptophan_metabolic_process	FBgn0000422
GO:0006586	0.205	1	0.190635	1	4	6	indolalkylamine_metabolic_process	FBgn0000422
GO:0019438	0.816	2	0.190751	1	16	23	aromatic_compound_biosynthetic_process	FBgn0002641,FBgn0000422
GO:0001664	0.207	1	0.191782	1	4	6	G-protein-coupled_receptor_binding	FBgn0086782
GO:0045176	0.834	2	0.192613	1	7	9	apical_protein_localization	FBgn0026192,FBgn0001105
GO:0009312	1.53	3	0.192659	1	16	18	oligosaccharide_biosynthetic_process	FBgn0030930,FBgn0036529,FBgn0027560
GO:0035214	8.459	11	0.193365	1	39	53	eye-antennal_disc_development	FBgn0004197,FBgn0016081,FBgn0004647,FBgn0262111,FBgn0011758,FBgn0000317,FBgn0004102,FBgn0004854,FBgn0004856,FBgn0004870,FBgn0004569
GO:0051329	3.227	5	0.193662	1	26	40	interphase_of_mitotic_cell_cycle	FBgn0001297,FBgn0261976,FBgn0004647,FBgn0011766,FBgn0004107
GO:0051325	3.227	5	0.193662	1	26	41	interphase	FBgn0001297,FBgn0261976,FBgn0004647,FBgn0011766,FBgn0004107
GO:0046906	8.29	11	0.194926	1	110	142	tetrapyrrole_binding	FBgn0031693,FBgn0030966,FBgn0031694,FBgn0031596,FBgn0035790,FBgn0031107,FBgn0015033,FBgn0000406,FBgn0013973,FBgn0010383,FBgn0001992
GO:0007015	11.194	14	0.195661	1	84	103	actin_filament_organization	FBgn0040068,FBgn0031781,FBgn0014011,FBgn0261811,FBgn0000140,FBgn0004647,FBgn0025641,FBgn0262111,FBgn0002577,FBgn0001105,FBgn0261461,FBgn0027598,FBgn0004389,FBgn0261549
GO:0016887	20.087	24	0.19585	1	260	338	ATPase_activity	FBgn0262526,FBgn0032456,FBgn0053310,FBgn0040234,FBgn0001218,FBgn0028671,FBgn0053173,FBgn0014391,FBgn0052533,FBgn0030343,FBgn0020762,FBgn0052369,FBgn0039594,FBgn0027779,FBgn0039645,FBgn0002772,FBgn0027602,FBgn0086783,FBgn0000317,FBgn0027329,FBgn0022153,FBgn0053970,FBgn0039510,FBgn0013813
GO:0008607	0.212	1	0.197439	1	4	5	phosphorylase_kinase_regulator_activity	FBgn0030087
GO:0046008	0.84	2	0.197752	1	11	14	regulation_of_female_receptivity__post-mating	FBgn0029768,FBgn0039597
GO:0006073	0.867	2	0.197843	1	9	9	cellular_glucan_metabolic_process	FBgn0030087,FBgn0011754
GO:0006112	0.867	2	0.197843	1	9	9	energy_reserve_metabolic_process	FBgn0030087,FBgn0011754
GO:0005977	0.867	2	0.197843	1	9	9	glycogen_metabolic_process	FBgn0030087,FBgn0011754
GO:0044042	0.867	2	0.197843	1	9	9	glucan_metabolic_process	FBgn0030087,FBgn0011754
GO:0005200	3.22	5	0.197849	1	33	41	structural_constituent_of_cytoskeleton	FBgn0260442,FBgn0261788,FBgn0011741,FBgn0003890,FBgn0250788
GO:0016462	33.264	38	0.198825	1	429	564	pyrophosphatase_activity	FBgn0020443,FBgn0003392,FBgn0262526,FBgn0032456,FBgn0053310,FBgn0003654,FBgn0014011,FBgn0040234,FBgn0053158,FBgn0001218,FBgn0028671,FBgn0053173,FBgn0014391,FBgn0015789,FBgn0030088,FBgn0261976,FBgn0052533,FBgn0030343,FBgn0020762,FBgn0052369,FBgn0039594,FBgn0027779,FBgn0086613,FBgn0039645,FBgn0002772,FBgn0027602,FBgn0086783,FBgn0000317,FBgn0015286,FBgn0027329,FBgn0001105,FBgn0022153,FBgn0053970,FBg…
GO:0030247	6.492	9	0.199483	1	82	109	polysaccharide_binding	FBgn0030964,FBgn0031000,FBgn0022770,FBgn0035844,FBgn0040950,FBgn0030999,FBgn0053173,FBgn0031097,FBgn0030695
GO:0001871	6.492	9	0.199483	1	82	109	pattern_binding	FBgn0030964,FBgn0031000,FBgn0022770,FBgn0035844,FBgn0040950,FBgn0030999,FBgn0053173,FBgn0031097,FBgn0030695
GO:0016481	10.189	13	0.200331	1	115	156	negative_regulation_of_transcription	FBgn0260442,FBgn0024308,FBgn0017418,FBgn0023076,FBgn0010825,FBgn0004647,FBgn0010762,FBgn0011758,FBgn0023216,FBgn0003068,FBgn0026411,FBgn0003732,FBgn0261573
GO:0006082	11.802	15	0.200422	1	187	248	organic_acid_metabolic_process	FBgn0014031,FBgn0029664,FBgn0001208,FBgn0000075,FBgn0029155,FBgn0001248,FBgn0035811,FBgn0027093,FBgn0027087,FBgn0027348,FBgn0000422,FBgn0000406,FBgn0261549,FBgn0039616,FBgn0051075
GO:0019752	11.802	15	0.200422	1	187	248	carboxylic_acid_metabolic_process	FBgn0014031,FBgn0029664,FBgn0001208,FBgn0000075,FBgn0029155,FBgn0001248,FBgn0035811,FBgn0027093,FBgn0027087,FBgn0027348,FBgn0000422,FBgn0000406,FBgn0261549,FBgn0039616,FBgn0051075
GO:0043436	11.802	15	0.200422	1	187	248	oxoacid_metabolic_process	FBgn0014031,FBgn0029664,FBgn0001208,FBgn0000075,FBgn0029155,FBgn0001248,FBgn0035811,FBgn0027093,FBgn0027087,FBgn0027348,FBgn0000422,FBgn0000406,FBgn0261549,FBgn0039616,FBgn0051075
GO:0005746	1.544	3	0.200433	1	53	82	mitochondrial_respiratory_chain	FBgn0030975,FBgn0039669,FBgn0040705
GO:0070469	1.544	3	0.200433	1	53	82	respiratory_chain	FBgn0030975,FBgn0039669,FBgn0040705
GO:0043242	1.696	3	0.20073	1	14	19	negative_regulation_of_protein_complex_disassembly	FBgn0262468,FBgn0051057,FBgn0250788
GO:0008158	0.217	1	0.20168	1	3	6	hedgehog_receptor_activity	FBgn0261675
GO:0032507	2.393	4	0.203571	1	26	35	maintenance_of_protein_location_in_cell	FBgn0260442,FBgn0000250,FBgn0261788,FBgn0023216
GO:0016265	21.327	25	0.204109	1	189	242	death	FBgn0003392,FBgn0000276,FBgn0015589,FBgn0261618,FBgn0035823,FBgn0017579,FBgn0030941,FBgn0000567,FBgn0004647,FBgn0035461,FBgn0004797,FBgn0259834,FBgn0000319,FBgn0013948,FBgn0039685,FBgn0259220,FBgn0026319,FBgn0259236,FBgn0259108,FBgn0004593,FBgn0011766,FBgn0011274,FBgn0020224,FBgn0259176,FBgn0004569
GO:0042335	5.826	8	0.204211	1	50	67	cuticle_development	FBgn0015589,FBgn0004197,FBgn0000075,FBgn0030343,FBgn0025641,FBgn0262111,FBgn0002577,FBgn0259220
GO:0043062	13.058	16	0.204223	1	91	122	extracellular_structure_organization	FBgn0001297,FBgn0003392,FBgn0003137,FBgn0030897,FBgn0003371,FBgn0026192,FBgn0030805,FBgn0261788,FBgn0083228,FBgn0000464,FBgn0262473,FBgn0000319,FBgn0003716,FBgn0259108,FBgn0027598,FBgn0250788
GO:0035065	0.225	1	0.205995	1	6	8	regulation_of_histone_acetylation	FBgn0023216
GO:0046164	2.379	4	0.206946	1	36	39	alcohol_catabolic_process	FBgn0000024,FBgn0014869,FBgn0042710,FBgn0011754
GO:0032569	2.524	4	0.207288	1	14	23	gene-specific_transcription_from_RNA_polymerase_II_promoter	FBgn0014467,FBgn0004647,FBgn0011766,FBgn0011274
GO:0010551	2.524	4	0.207288	1	14	23	regulation_of_gene-specific_transcription_from_RNA_polymerase_II_promoter	FBgn0014467,FBgn0004647,FBgn0011766,FBgn0011274
GO:0003954	0.85	2	0.207464	1	30	42	NADH_dehydrogenase_activity	FBgn0039669,FBgn0040705
GO:0007451	0.876	2	0.207775	1	4	7	dorsal_ventral_lineage_restriction__imaginal_disc	FBgn0004197,FBgn0004647
GO:0009058	113.543	121	0.208587	1	1391	1896	biosynthetic_process	FBgn0020443,FBgn0001297,FBgn0030663,FBgn0029629,FBgn0262526,FBgn0003267,FBgn0030786,FBgn0014467,FBgn0053310,FBgn0035849,FBgn0020513,FBgn0029664,FBgn0003345,FBgn0260442,FBgn0051914,FBgn0051915,FBgn0024308,FBgn0030990,FBgn0000250,FBgn0000114,FBgn0053002,FBgn0261606,FBgn0003371,FBgn0014026,FBgn0026666,FBgn0000964,FBgn0085481,FBgn0085480,FBgn0040368,FBgn0008651,FBgn0083981,FBgn0053158,FBgn0028671,FBg…
GO:0035601	0.229	1	0.20899	1	8	10	protein_deacylation	FBgn0030057
GO:0005732	0.229	1	0.209084	1	6	6	small_nucleolar_ribonucleoprotein_complex	FBgn0030063
GO:0000176	0.231	1	0.210115	1	10	13	nuclear_exosome_(RNase_complex)	FBgn0030789
GO:0000178	0.231	1	0.210115	1	10	13	exosome_(RNase_complex)	FBgn0030789
GO:0016894	0.229	1	0.210461	1	4	5	endonuclease_activity__active_with_either_ribo-_or_deoxyribonucleic_acids_and_producing_3'-phosphomonoesters	FBgn0051812
GO:0045735	0.231	1	0.210759	1	5	6	nutrient_reservoir_activity	FBgn0002563
GO:0000278	22.273	26	0.211463	1	288	383	mitotic_cell_cycle	FBgn0001297,FBgn0029629,FBgn0031696,FBgn0024308,FBgn0000114,FBgn0086361,FBgn0261606,FBgn0000140,FBgn0261618,FBgn0023177,FBgn0014026,FBgn0015391,FBgn0031107,FBgn0261976,FBgn0017579,FBgn0004647,FBgn0016694,FBgn0086899,FBgn0261278,FBgn0027329,FBgn0034138,FBgn0011766,FBgn0004107,FBgn0003732,FBgn0039638,FBgn0031601
GO:0007586	0.263	1	0.211498	1	7	7	digestion	FBgn0261675
GO:0005616	0.229	1	0.212081	1	4	5	larval_serum_protein_complex	FBgn0002563
GO:0007638	0.921	2	0.212154	1	6	6	mechanosensory_behavior	FBgn0016920,FBgn0015541
GO:0043603	0.23	1	0.212209	1	4	5	cellular_amide_metabolic_process	FBgn0030914
GO:0030695	15.993	19	0.212763	1	104	136	GTPase_regulator_activity	FBgn0035879,FBgn0030842,FBgn0003041,FBgn0040068,FBgn0031769,FBgn0052506,FBgn0031107,FBgn0028737,FBgn0030808,FBgn0035802,FBgn0035574,FBgn0026375,FBgn0261461,FBgn0051048,FBgn0030685,FBgn0032821,FBgn0024277,FBgn0261570,FBgn0034158
GO:0005758	0.236	1	0.213123	1	10	11	mitochondrial_intermembrane_space	FBgn0030966
GO:0007616	2.502	4	0.214052	1	19	28	long-term_memory	FBgn0014467,FBgn0004647,FBgn0086782,FBgn0003068
GO:0016675	0.257	1	0.214709	1	11	23	oxidoreductase_activity__acting_on_a_heme_group_of_donors	FBgn0051644
GO:0016676	0.257	1	0.214709	1	11	23	oxidoreductase_activity__acting_on_a_heme_group_of_donors__oxygen_as_acceptor	FBgn0051644
GO:0015002	0.257	1	0.214709	1	11	23	heme-copper_terminal_oxidase_activity	FBgn0051644
GO:0004129	0.257	1	0.214709	1	11	23	cytochrome-c_oxidase_activity	FBgn0051644
GO:0006368	0.235	1	0.214891	1	6	7	transcription_elongation_from_RNA_polymerase_II_promoter	FBgn0030663
GO:0006570	0.24	1	0.215374	1	5	8	tyrosine_metabolic_process	FBgn0000422
GO:0000313	1.607	3	0.216165	1	59	77	organellar_ribosome	FBgn0030786,FBgn0053002,FBgn0030686
GO:0005761	1.607	3	0.216165	1	59	77	mitochondrial_ribosome	FBgn0030786,FBgn0053002,FBgn0030686
GO:0006631	1.61	3	0.216167	1	36	48	fatty_acid_metabolic_process	FBgn0035811,FBgn0027348,FBgn0000406
GO:0002684	0.236	1	0.216197	1	5	8	positive_regulation_of_immune_system_process	FBgn0030695
GO:0019028	0.241	1	0.216494	1	5	5	viral_capsid	FBgn0261803
GO:0016860	0.859	2	0.219333	1	22	26	intramolecular_oxidoreductase_activity	FBgn0030329,FBgn0031092
GO:0032155	0.9	2	0.219575	1	7	10	cell_division_site_part	FBgn0262468,FBgn0027598
GO:0032153	0.9	2	0.219575	1	7	10	cell_division_site	FBgn0262468,FBgn0027598
GO:0060589	16.066	19	0.219818	1	105	138	nucleoside-triphosphatase_regulator_activity	FBgn0035879,FBgn0030842,FBgn0003041,FBgn0040068,FBgn0031769,FBgn0052506,FBgn0031107,FBgn0028737,FBgn0030808,FBgn0035802,FBgn0035574,FBgn0026375,FBgn0261461,FBgn0051048,FBgn0030685,FBgn0032821,FBgn0024277,FBgn0261570,FBgn0034158
GO:0005976	8.457	11	0.220568	1	104	133	polysaccharide_metabolic_process	FBgn0031000,FBgn0022770,FBgn0035844,FBgn0051915,FBgn0040950,FBgn0030999,FBgn0053173,FBgn0030087,FBgn0011754,FBgn0031097,FBgn0030695
GO:0071900	1.7	3	0.220986	1	15	19	regulation_of_protein_serine_threonine_kinase_activity	FBgn0001297,FBgn0086361,FBgn0003371
GO:0042430	0.249	1	0.22129	1	6	8	indole-containing_compound_metabolic_process	FBgn0000422
GO:0005678	0.245	1	0.22168	1	6	8	chromatin_assembly_complex	FBgn0003732
GO:0000041	0.884	2	0.22192	1	16	18	transition_metal_ion_transport	FBgn0030343,FBgn0039561
GO:0009415	0.241	1	0.222041	1	4	5	response_to_water	FBgn0030795
GO:0007019	1.76	3	0.222272	1	14	19	microtubule_depolymerization	FBgn0262468,FBgn0051057,FBgn0250788
GO:0031114	1.76	3	0.222272	1	14	19	regulation_of_microtubule_depolymerization	FBgn0262468,FBgn0051057,FBgn0250788
GO:0010467	99.269	106	0.222385	1	1274	1730	gene_expression	FBgn0003931,FBgn0030969,FBgn0020443,FBgn0001297,FBgn0030663,FBgn0029629,FBgn0003922,FBgn0262526,FBgn0085391,FBgn0003267,FBgn0003916,FBgn0030786,FBgn0030789,FBgn0014467,FBgn0029751,FBgn0035849,FBgn0029664,FBgn0003345,FBgn0260442,FBgn0051914,FBgn0024308,FBgn0030990,FBgn0000114,FBgn0053002,FBgn0261606,FBgn0023179,FBgn0003371,FBgn0014026,FBgn0000964,FBgn0040368,FBgn0008651,FBgn0083981,FBgn0053158,FBg…
GO:0050790	12.341	15	0.2225	1	99	144	regulation_of_catalytic_activity	FBgn0001297,FBgn0035879,FBgn0086361,FBgn0003371,FBgn0026192,FBgn0052506,FBgn0015129,FBgn0016081,FBgn0035461,FBgn0086782,FBgn0013948,FBgn0024944,FBgn0003861,FBgn0261549,FBgn0020224
GO:0051345	2.566	4	0.223496	1	17	26	positive_regulation_of_hydrolase_activity	FBgn0035461,FBgn0013948,FBgn0024944,FBgn0003861
GO:0042623	18.615	22	0.223787	1	230	304	ATPase_activity__coupled	FBgn0262526,FBgn0032456,FBgn0053310,FBgn0028671,FBgn0053173,FBgn0014391,FBgn0052533,FBgn0030343,FBgn0020762,FBgn0052369,FBgn0039594,FBgn0027779,FBgn0039645,FBgn0002772,FBgn0027602,FBgn0086783,FBgn0000317,FBgn0027329,FBgn0022153,FBgn0053970,FBgn0039510,FBgn0013813
GO:0031110	1.764	3	0.223895	1	15	20	regulation_of_microtubule_polymerization_or_depolymerization	FBgn0262468,FBgn0051057,FBgn0250788
GO:0008152	271.963	281	0.223987	1	3678	4857	metabolic_process	FBgn0031693,FBgn0003931,FBgn0030969,FBgn0020443,FBgn0030968,FBgn0030864,FBgn0001297,FBgn0030966,FBgn0030863,FBgn0031141,FBgn0031000,FBgn0014031,FBgn0000024,FBgn0014869,FBgn0035879,FBgn0030663,FBgn0029629,FBgn0031696,FBgn0031694,FBgn0003922,FBgn0022770,FBgn0262526,FBgn0261922,FBgn0085391,FBgn0003267,FBgn0003916,FBgn0030786,FBgn0030789,FBgn0014467,FBgn0030976,FBgn0031132,FBgn0029751,FBgn0030975,FBg…
GO:0051299	0.903	2	0.224341	1	9	14	centrosome_separation	FBgn0261618,FBgn0261278
GO:0032559	46.155	51	0.22475	1	513	688	adenyl_ribonucleotide_binding	FBgn0030864,FBgn0035878,FBgn0031696,FBgn0262526,FBgn0032456,FBgn0020513,FBgn0029664,FBgn0031784,FBgn0040234,FBgn0003371,FBgn0083981,FBgn0042710,FBgn0001218,FBgn0015380,FBgn0016131,FBgn0053173,FBgn0015391,FBgn0027093,FBgn0052533,FBgn0030343,FBgn0020762,FBgn0027087,FBgn0039562,FBgn0039594,FBgn0086613,FBgn0086899,FBgn0261278,FBgn0039645,FBgn0027621,FBgn0027602,FBgn0011754,FBgn0086783,FBgn0000317,FBg…
GO:0005524	46.155	51	0.22475	1	513	687	ATP_binding	FBgn0030864,FBgn0035878,FBgn0031696,FBgn0262526,FBgn0032456,FBgn0020513,FBgn0029664,FBgn0031784,FBgn0040234,FBgn0003371,FBgn0083981,FBgn0042710,FBgn0001218,FBgn0015380,FBgn0016131,FBgn0053173,FBgn0015391,FBgn0027093,FBgn0052533,FBgn0030343,FBgn0020762,FBgn0027087,FBgn0039562,FBgn0039594,FBgn0086613,FBgn0086899,FBgn0261278,FBgn0039645,FBgn0027621,FBgn0027602,FBgn0011754,FBgn0086783,FBgn0000317,FBg…
GO:0044444	90.458	97	0.225557	1	1322	1772	cytoplasmic_part	FBgn0020443,FBgn0030966,FBgn0014031,FBgn0029629,FBgn0262526,FBgn0030786,FBgn0030789,FBgn0030975,FBgn0031037,FBgn0031039,FBgn0031038,FBgn0003654,FBgn0051914,FBgn0000114,FBgn0053002,FBgn0000259,FBgn0261606,FBgn0000140,FBgn0031776,FBgn0003371,FBgn0261618,FBgn0023177,FBgn0014026,FBgn0040368,FBgn0053158,FBgn0001218,FBgn0028671,FBgn0001208,FBgn0035917,FBgn0026192,FBgn0014391,FBgn0030089,FBgn0030087,FBg…
GO:0031941	0.914	2	0.22595	1	5	7	filamentous_actin	FBgn0262111,FBgn0002577
GO:0005759	4.964	7	0.227324	1	116	153	mitochondrial_matrix	FBgn0014031,FBgn0030786,FBgn0053002,FBgn0035811,FBgn0261381,FBgn0030686,FBgn0051075
GO:0000151	1.672	3	0.227595	1	28	39	ubiquitin_ligase_complex	FBgn0031107,FBgn0030809,FBgn0035461
GO:0046331	0.922	2	0.228662	1	6	8	lateral_inhibition	FBgn0004197,FBgn0004647
GO:0016972	0.29	1	0.229468	1	5	5	thiol_oxidase_activity	FBgn0038919
GO:0016971	0.29	1	0.229468	1	5	5	flavin-linked_sulfhydryl_oxidase_activity	FBgn0038919
GO:0042802	5.217	7	0.229992	1	38	48	identical_protein_binding	FBgn0000024,FBgn0003495,FBgn0016076,FBgn0011708,FBgn0016694,FBgn0086783,FBgn0259176
GO:0019829	0.907	2	0.230204	1	21	29	cation-transporting_ATPase_activity	FBgn0014391,FBgn0027779
GO:0019992	2.561	4	0.230309	1	19	25	diacylglycerol_binding	FBgn0040068,FBgn0003091,FBgn0003093,FBgn0261549
GO:0042689	0.928	2	0.231061	1	6	7	regulation_of_crystal_cell_differentiation	FBgn0004197,FBgn0004647
GO:0044463	6.01	8	0.231236	1	43	59	cell_projection_part	FBgn0261788,FBgn0259918,FBgn0025641,FBgn0086778,FBgn0003861,FBgn0013813,FBgn0001624,FBgn0031702
GO:0051651	2.513	4	0.231331	1	27	36	maintenance_of_location_in_cell	FBgn0260442,FBgn0000250,FBgn0261788,FBgn0023216
GO:0008649	0.256	1	0.23149	1	6	8	rRNA_methyltransferase_activity	FBgn0261381
GO:0046504	0.25	1	0.232062	1	3	5	glycerol_ether_biosynthetic_process	FBgn0004797
GO:0007561	0.247	1	0.232134	1	3	8	imaginal_disc_eversion	FBgn0001253
GO:0031332	0.254	1	0.232678	1	5	7	RNAi_effector_complex	FBgn0024183
GO:0016442	0.254	1	0.232678	1	5	7	RNA-induced_silencing_complex	FBgn0024183
GO:0022408	0.926	2	0.232755	1	7	9	negative_regulation_of_cell-cell_adhesion	FBgn0001624,FBgn0004569
GO:0060232	0.926	2	0.232755	1	7	9	delamination	FBgn0001624,FBgn0004569
GO:0006091	5.899	8	0.232826	1	112	149	generation_of_precursor_metabolites_and_energy	FBgn0014869,FBgn0030975,FBgn0042710,FBgn0030087,FBgn0001248,FBgn0039669,FBgn0011754,FBgn0040705
GO:0005798	0.922	2	0.233486	1	17	21	Golgi-associated_vesicle	FBgn0000319,FBgn0024187
GO:0007126	6.82	9	0.233798	1	102	121	meiosis	FBgn0031142,FBgn0262526,FBgn0261618,FBgn0014133,FBgn0028525,FBgn0024238,FBgn0261278,FBgn0003732,FBgn0051989
GO:0051327	6.82	9	0.233798	1	102	121	M_phase_of_meiotic_cell_cycle	FBgn0031142,FBgn0262526,FBgn0261618,FBgn0014133,FBgn0028525,FBgn0024238,FBgn0261278,FBgn0003732,FBgn0051989
GO:0043407	0.948	2	0.23395	1	6	6	negative_regulation_of_MAP_kinase_activity	FBgn0086361,FBgn0003371
GO:0006354	0.262	1	0.23644	1	7	9	transcription_elongation__DNA-dependent	FBgn0030663
GO:0006415	0.263	1	0.237286	1	6	7	translational_termination	FBgn0020443
GO:0007091	0.933	2	0.237598	1	14	22	mitotic_metaphase_anaphase_transition	FBgn0031696,FBgn0031107
GO:0030071	0.933	2	0.237598	1	14	22	regulation_of_mitotic_metaphase_anaphase_transition	FBgn0031696,FBgn0031107
GO:0004549	0.265	1	0.237998	1	6	6	tRNA-specific_ribonuclease_activity	FBgn0051812
GO:0005622	254.578	263	0.238881	1	3246	4452	intracellular	FBgn0003931,FBgn0030969,FBgn0020443,FBgn0001297,FBgn0030966,FBgn0030964,FBgn0030963,FBgn0014031,FBgn0000024,FBgn0035879,FBgn0030663,FBgn0029629,FBgn0085376,FBgn0003922,FBgn0030955,FBgn0030951,FBgn0003392,FBgn0262526,FBgn0030842,FBgn0032455,FBgn0003267,FBgn0003916,FBgn0031023,FBgn0030787,FBgn0261914,FBgn0030786,FBgn0030789,FBgn0013301,FBgn0014467,FBgn0029751,FBgn0030839,FBgn0030975,FBgn0031037,FBg…
GO:0005375	0.26	1	0.238891	1	4	5	copper_ion_transmembrane_transporter_activity	FBgn0030343
GO:0003924	7.811	10	0.239222	1	99	137	GTPase_activity	FBgn0020443,FBgn0003392,FBgn0014011,FBgn0053158,FBgn0015789,FBgn0030088,FBgn0015286,FBgn0001105,FBgn0031090,FBgn0003890
GO:0009260	5.059	7	0.239292	1	83	104	ribonucleotide_biosynthetic_process	FBgn0053310,FBgn0020513,FBgn0028671,FBgn0014391,FBgn0030343,FBgn0027779,FBgn0022153
GO:0000275	0.267	1	0.239609	1	7	9	mitochondrial_proton-transporting_ATP_synthase_complex__catalytic_core_F(1)	FBgn0014391
GO:0051539	0.268	1	0.240308	1	8	14	4_iron__4_sulfur_cluster_binding	FBgn0039669
GO:0007010	37.915	42	0.240787	1	385	501	cytoskeleton_organization	FBgn0029629,FBgn0003392,FBgn0003041,FBgn0003654,FBgn0260442,FBgn0040068,FBgn0031781,FBgn0261606,FBgn0014011,FBgn0261811,FBgn0000140,FBgn0261618,FBgn0014026,FBgn0035347,FBgn0015391,FBgn0001250,FBgn0017579,FBgn0261788,FBgn0004647,FBgn0025641,FBgn0261278,FBgn0262111,FBgn0011741,FBgn0002577,FBgn0086783,FBgn0027329,FBgn0001105,FBgn0034138,FBgn0259108,FBgn0262468,FBgn0261461,FBgn0003732,FBgn0001624,FBg…
GO:0043138	0.269	1	0.241071	1	8	13	3'-5'_DNA_helicase_activity	FBgn0261976
GO:0010721	2.682	4	0.241727	1	15	22	negative_regulation_of_cell_development	FBgn0031005,FBgn0014133,FBgn0004647,FBgn0010300
GO:0009250	0.268	1	0.241826	1	5	5	glucan_biosynthetic_process	FBgn0011754
GO:0005978	0.268	1	0.241826	1	5	5	glycogen_biosynthetic_process	FBgn0011754
GO:0031970	0.273	1	0.241937	1	11	12	organelle_envelope_lumen	FBgn0030966
GO:0006684	0.306	1	0.242482	1	5	5	sphingomyelin_metabolic_process	FBgn0039769
GO:0007311	0.268	1	0.242526	1	6	7	maternal_specification_of_dorsal_ventral_axis__oocyte__germ-line_encoded	FBgn0003495
GO:0018904	0.944	2	0.242566	1	21	24	organic_ether_metabolic_process	FBgn0030329,FBgn0004797
GO:0006662	0.944	2	0.242566	1	21	24	glycerol_ether_metabolic_process	FBgn0030329,FBgn0004797
GO:0070302	2.563	4	0.242822	1	22	29	regulation_of_stress-activated_protein_kinase_signaling_cascade	FBgn0003371,FBgn0004647,FBgn0015286,FBgn0026319
GO:0046328	2.563	4	0.242822	1	22	29	regulation_of_JNK_cascade	FBgn0003371,FBgn0004647,FBgn0015286,FBgn0026319
GO:0008329	0.256	1	0.243581	1	3	6	pattern_recognition_receptor_activity	FBgn0030695
GO:0008047	7.963	10	0.243921	1	63	87	enzyme_activator_activity	FBgn0035879,FBgn0040068,FBgn0030897,FBgn0052506,FBgn0026375,FBgn0261461,FBgn0030685,FBgn0032821,FBgn0261570,FBgn0030696
GO:0045187	1.794	3	0.245123	1	9	10	regulation_of_circadian_sleep_wake_cycle__sleep	FBgn0014467,FBgn0023076,FBgn0003068
GO:0005747	0.951	2	0.245547	1	32	44	mitochondrial_respiratory_chain_complex_I	FBgn0039669,FBgn0040705
GO:0045271	0.951	2	0.245547	1	32	44	respiratory_chain_complex_I	FBgn0039669,FBgn0040705
GO:0030964	0.951	2	0.245547	1	32	44	NADH_dehydrogenase_complex	FBgn0039669,FBgn0040705
GO:0016864	0.276	1	0.246338	1	8	10	intramolecular_oxidoreductase_activity__transposing_S-S_bonds	FBgn0030329
GO:0016862	0.276	1	0.246338	1	8	10	intramolecular_oxidoreductase_activity__interconverting_keto-_and_enol-groups	FBgn0030329
GO:0003756	0.276	1	0.246338	1	8	10	protein_disulfide_isomerase_activity	FBgn0030329
GO:0008219	20.926	24	0.247038	1	186	238	cell_death	FBgn0003392,FBgn0000276,FBgn0015589,FBgn0261618,FBgn0035823,FBgn0017579,FBgn0030941,FBgn0000567,FBgn0004647,FBgn0035461,FBgn0004797,FBgn0259834,FBgn0000319,FBgn0013948,FBgn0039685,FBgn0259220,FBgn0026319,FBgn0259236,FBgn0259108,FBgn0004593,FBgn0011766,FBgn0020224,FBgn0259176,FBgn0004569
GO:0044427	10.519	13	0.247091	1	173	313	chromosomal_part	FBgn0262526,FBgn0013301,FBgn0015391,FBgn0030082,FBgn0261976,FBgn0010825,FBgn0028525,FBgn0086613,FBgn0011762,FBgn0004856,FBgn0051989,FBgn0024183,FBgn0085451
GO:0043292	3.52	5	0.247389	1	23	28	contractile_fiber	FBgn0031037,FBgn0035917,FBgn0001250,FBgn0002772,FBgn0086783
GO:0045261	0.278	1	0.247483	1	8	10	proton-transporting_ATP_synthase_complex__catalytic_core_F(1)	FBgn0014391
GO:0012506	0.965	2	0.247572	1	17	23	vesicle_membrane	FBgn0000319,FBgn0030791
GO:0006825	0.272	1	0.247817	1	6	8	copper_ion_transport	FBgn0030343
GO:0043408	2.585	4	0.248239	1	23	33	regulation_of_MAPKKK_cascade	FBgn0003371,FBgn0004647,FBgn0015286,FBgn0026319
GO:0071901	0.981	2	0.248751	1	7	7	negative_regulation_of_protein_serine_threonine_kinase_activity	FBgn0086361,FBgn0003371
GO:0044430	31.308	35	0.249282	1	384	495	cytoskeletal_part	FBgn0003392,FBgn0032455,FBgn0015589,FBgn0003654,FBgn0000140,FBgn0023177,FBgn0031769,FBgn0032798,FBgn0001218,FBgn0035811,FBgn0002031,FBgn0262111,FBgn0011741,FBgn0000464,FBgn0039537,FBgn0002577,FBgn0002772,FBgn0086783,FBgn0000317,FBgn0027329,FBgn0001105,FBgn0259220,FBgn0051641,FBgn0259108,FBgn0039510,FBgn0004107,FBgn0003890,FBgn0013813,FBgn0020503,FBgn0051057,FBgn0039638,FBgn0004389,FBgn0250788,FBg…
GO:0045454	1.724	3	0.249914	1	49	55	cell_redox_homeostasis	FBgn0029662,FBgn0030329,FBgn0038919
GO:0050802	1.811	3	0.250774	1	10	12	circadian_sleep_wake_cycle__sleep	FBgn0014467,FBgn0023076,FBgn0003068
GO:0055070	0.276	1	0.250842	1	5	5	copper_ion_homeostasis	FBgn0030343
GO:0017076	60.162	65	0.251684	1	687	916	purine_nucleotide_binding	FBgn0020443,FBgn0030864,FBgn0035878,FBgn0031696,FBgn0003392,FBgn0262526,FBgn0032456,FBgn0261914,FBgn0020513,FBgn0029664,FBgn0031782,FBgn0031784,FBgn0014011,FBgn0040234,FBgn0003371,FBgn0083981,FBgn0042710,FBgn0053158,FBgn0001218,FBgn0015380,FBgn0016131,FBgn0053173,FBgn0015789,FBgn0030088,FBgn0015391,FBgn0035811,FBgn0027093,FBgn0052533,FBgn0030343,FBgn0020762,FBgn0027087,FBgn0039562,FBgn0039594,FBg…
GO:0035218	8.927	11	0.251898	1	43	54	leg_disc_development	FBgn0031005,FBgn0003345,FBgn0000242,FBgn0261963,FBgn0010825,FBgn0004647,FBgn0016660,FBgn0011758,FBgn0026411,FBgn0004854,FBgn0004870
GO:0042302	5.091	7	0.252307	1	92	116	structural_constituent_of_cuticle	FBgn0039805,FBgn0035788,FBgn0035787,FBgn0035792,FBgn0039481,FBgn0004511,FBgn0002577
GO:0009628	18.176	21	0.252737	1	161	202	response_to_abiotic_stimulus	FBgn0000024,FBgn0035878,FBgn0003392,FBgn0031037,FBgn0085387,FBgn0001218,FBgn0016920,FBgn0015541,FBgn0259918,FBgn0261278,FBgn0086778,FBgn0086782,FBgn0003861,FBgn0023216,FBgn0003068,FBgn0260938,FBgn0030795,FBgn0001624,FBgn0011817,FBgn0011260,FBgn0261549
GO:0007630	1.076	2	0.252916	1	5	5	jump_response	FBgn0085387,FBgn0086778
GO:0090068	1.888	3	0.253812	1	12	16	positive_regulation_of_cell_cycle_process	FBgn0000114,FBgn0261976,FBgn0004647
GO:0031594	3.487	5	0.254349	1	20	22	neuromuscular_junction	FBgn0046113,FBgn0000250,FBgn0261788,FBgn0001624,FBgn0250788
GO:0048584	0.978	2	0.254396	1	13	18	positive_regulation_of_response_to_stimulus	FBgn0026319,FBgn0030695
GO:0015980	4.307	6	0.254996	1	83	116	energy_derivation_by_oxidation_of_organic_compounds	FBgn0030975,FBgn0030087,FBgn0001248,FBgn0039669,FBgn0011754,FBgn0040705
GO:0016747	6.114	8	0.256354	1	93	115	transferase_activity__transferring_acyl_groups_other_than_amino-acyl_groups	FBgn0030859,FBgn0031132,FBgn0031032,FBgn0031033,FBgn0031034,FBgn0004797,FBgn0027330,FBgn0004957
GO:0031109	1.861	3	0.256769	1	16	22	microtubule_polymerization_or_depolymerization	FBgn0262468,FBgn0051057,FBgn0250788
GO:0006952	12.474	15	0.256824	1	140	172	defense_response	FBgn0000276,FBgn0000250,FBgn0014011,FBgn0262579,FBgn0003495,FBgn0000094,FBgn0030926,FBgn0031114,FBgn0052382,FBgn0262473,FBgn0015286,FBgn0260966,FBgn0026319,FBgn0011274,FBgn0030695
GO:0016877	0.983	2	0.257425	1	16	20	ligase_activity__forming_carbon-sulfur_bonds	FBgn0027348,FBgn0031703
GO:0016863	0.385	1	0.257699	1	10	10	intramolecular_oxidoreductase_activity__transposing_C=C_bonds	FBgn0031092
GO:0016614	6.066	8	0.25807	1	90	110	oxidoreductase_activity__acting_on_CH-OH_group_of_donors	FBgn0030968,FBgn0053544,FBgn0030073,FBgn0029155,FBgn0001248,FBgn0030332,FBgn0039537,FBgn0038946
GO:0031056	0.292	1	0.258183	1	8	10	regulation_of_histone_modification	FBgn0023216
GO:0006898	0.995	2	0.258384	1	8	13	receptor-mediated_endocytosis	FBgn0003392,FBgn0027598
GO:0007162	0.992	2	0.259438	1	8	10	negative_regulation_of_cell_adhesion	FBgn0001624,FBgn0004569
GO:0016769	0.991	2	0.259534	1	14	19	transferase_activity__transferring_nitrogenous_groups	FBgn0014031,FBgn0039580
GO:0016868	0.295	1	0.26097	1	7	8	intramolecular_transferase_activity__phosphotransferases	FBgn0014869
GO:0032027	1.01	2	0.26131	1	9	13	myosin_light_chain_binding	FBgn0000140,FBgn0000317
GO:0034763	0.288	1	0.26146	1	4	5	negative_regulation_of_transmembrane_transport	FBgn0000250
GO:0042308	0.288	1	0.26146	1	4	5	negative_regulation_of_protein_import_into_nucleus	FBgn0000250
GO:0006814	4.308	6	0.262218	1	49	64	sodium_ion_transport	FBgn0053310,FBgn0051105,FBgn0052792,FBgn0035785,FBgn0030795,FBgn0051065
GO:0000793	1.875	3	0.262911	1	17	29	condensed_chromosome	FBgn0015391,FBgn0028525,FBgn0051989
GO:0042597	0.296	1	0.264101	1	5	8	periplasmic_space	FBgn0046113
GO:0030288	0.296	1	0.264101	1	5	8	outer_membrane-bounded_periplasmic_space	FBgn0046113
GO:0006725	2.623	4	0.264222	1	47	71	cellular_aromatic_compound_metabolic_process	FBgn0001208,FBgn0000075,FBgn0002641,FBgn0000422
GO:0055114	23.643	27	0.264533	1	378	507	oxidation-reduction_process	FBgn0031693,FBgn0030968,FBgn0030966,FBgn0031694,FBgn0030975,FBgn0030995,FBgn0001208,FBgn0030073,FBgn0030087,FBgn0035790,FBgn0029155,FBgn0001248,FBgn0035438,FBgn0015033,FBgn0035811,FBgn0030332,FBgn0039669,FBgn0000406,FBgn0039537,FBgn0011754,FBgn0010383,FBgn0038919,FBgn0038946,FBgn0001992,FBgn0040705,FBgn0039616,FBgn0051075
GO:0045168	1.009	2	0.265063	1	9	11	cell-cell_signaling_involved_in_cell_fate_commitment	FBgn0004197,FBgn0004647
GO:0004697	1.008	2	0.265257	1	6	7	protein_kinase_C_activity	FBgn0003091,FBgn0003093
GO:0030119	0.297	1	0.265862	1	6	9	AP-type_membrane_coat_adaptor_complex	FBgn0030089
GO:0030131	0.297	1	0.265862	1	6	9	clathrin_adaptor_complex	FBgn0030089
GO:0043244	1.888	3	0.266412	1	17	22	regulation_of_protein_complex_disassembly	FBgn0262468,FBgn0051057,FBgn0250788
GO:0019725	7.997	10	0.268576	1	106	121	cellular_homeostasis	FBgn0029662,FBgn0030329,FBgn0030343,FBgn0259918,FBgn0086778,FBgn0024944,FBgn0003861,FBgn0038919,FBgn0085350,FBgn0085351
GO:0048790	0.298	1	0.268699	1	4	5	maintenance_of_presynaptic_active_zone_structure	FBgn0250788
GO:0006418	1.802	3	0.269065	1	39	44	tRNA_aminoacylation_for_protein_translation	FBgn0029664,FBgn0027093,FBgn0027087
GO:0043039	1.802	3	0.269065	1	39	44	tRNA_aminoacylation	FBgn0029664,FBgn0027093,FBgn0027087
GO:0005625	0.295	1	0.269884	1	4	5	soluble_fraction	FBgn0003732
GO:0010564	6.271	8	0.269917	1	68	98	regulation_of_cell_cycle_process	FBgn0031696,FBgn0000114,FBgn0031107,FBgn0261976,FBgn0004647,FBgn0261278,FBgn0262468,FBgn0039638
GO:0030660	0.308	1	0.270001	1	10	12	Golgi-associated_vesicle_membrane	FBgn0000319
GO:0030515	0.305	1	0.270186	1	6	6	snoRNA_binding	FBgn0031782
GO:0017048	1.03	2	0.270196	1	6	7	Rho_GTPase_binding	FBgn0025641,FBgn0026374
GO:0030261	1.899	3	0.271654	1	24	34	chromosome_condensation	FBgn0261618,FBgn0015391,FBgn0003732
GO:0006874	1.027	2	0.272035	1	5	10	cellular_calcium_ion_homeostasis	FBgn0024944,FBgn0003861
GO:0055074	1.027	2	0.272035	1	5	10	calcium_ion_homeostasis	FBgn0024944,FBgn0003861
GO:0016246	1.024	2	0.272616	1	24	27	RNA_interference	FBgn0001218,FBgn0024183
GO:0042734	1.872	3	0.27262	1	6	8	presynaptic_membrane	FBgn0261788,FBgn0001624,FBgn0031702
GO:0008417	0.307	1	0.273295	1	6	7	fucosyltransferase_activity	FBgn0030327
GO:0043324	1.027	2	0.274057	1	21	29	pigment_metabolic_process_involved_in_developmental_pigmentation	FBgn0001208,FBgn0002641
GO:0006726	1.027	2	0.274057	1	21	27	eye_pigment_biosynthetic_process	FBgn0001208,FBgn0002641
GO:0042441	1.027	2	0.274057	1	21	29	eye_pigment_metabolic_process	FBgn0001208,FBgn0002641
GO:0043474	1.027	2	0.274057	1	21	29	pigment_metabolic_process_involved_in_pigmentation	FBgn0001208,FBgn0002641
GO:0045934	10.838	13	0.274488	1	128	171	negative_regulation_of_nucleobase__nucleoside__nucleotide_and_nucleic_acid_metabolic_process	FBgn0260442,FBgn0024308,FBgn0017418,FBgn0023076,FBgn0010825,FBgn0004647,FBgn0010762,FBgn0011758,FBgn0023216,FBgn0003068,FBgn0026411,FBgn0003732,FBgn0261573
GO:0051172	10.838	13	0.274488	1	128	171	negative_regulation_of_nitrogen_compound_metabolic_process	FBgn0260442,FBgn0024308,FBgn0017418,FBgn0023076,FBgn0010825,FBgn0004647,FBgn0010762,FBgn0011758,FBgn0023216,FBgn0003068,FBgn0026411,FBgn0003732,FBgn0261573
GO:0070925	2.675	4	0.274911	1	37	47	organelle_assembly	FBgn0003041,FBgn0261618,FBgn0261278,FBgn0027492
GO:0070303	1.032	2	0.275028	1	8	11	negative_regulation_of_stress-activated_protein_kinase_signaling_cascade	FBgn0004647,FBgn0015286
GO:0043409	1.032	2	0.275028	1	8	12	negative_regulation_of_MAPKKK_cascade	FBgn0004647,FBgn0015286
GO:0046329	1.032	2	0.275028	1	8	11	negative_regulation_of_JNK_cascade	FBgn0004647,FBgn0015286
GO:0006955	13.585	16	0.275079	1	129	162	immune_response	FBgn0001297,FBgn0000276,FBgn0000250,FBgn0053542,FBgn0262579,FBgn0003495,FBgn0000094,FBgn0030926,FBgn0086899,FBgn0052382,FBgn0262473,FBgn0086782,FBgn0015286,FBgn0011766,FBgn0011274,FBgn0030695
GO:0006364	1.03	2	0.275359	1	30	32	rRNA_processing	FBgn0030063,FBgn0261381
GO:0007088	1.836	3	0.276389	1	32	45	regulation_of_mitosis	FBgn0031696,FBgn0031107,FBgn0039638
GO:0051783	1.836	3	0.276389	1	32	45	regulation_of_nuclear_division	FBgn0031696,FBgn0031107,FBgn0039638
GO:0012501	20.336	23	0.276762	1	172	224	programmed_cell_death	FBgn0003392,FBgn0000276,FBgn0015589,FBgn0261618,FBgn0035823,FBgn0017579,FBgn0030941,FBgn0000567,FBgn0004647,FBgn0035461,FBgn0004797,FBgn0259834,FBgn0000319,FBgn0013948,FBgn0039685,FBgn0259220,FBgn0026319,FBgn0259236,FBgn0259108,FBgn0004593,FBgn0011766,FBgn0259176,FBgn0004569
GO:0007254	4.489	6	0.276881	1	33	46	JNK_cascade	FBgn0001297,FBgn0014011,FBgn0003371,FBgn0004647,FBgn0015286,FBgn0026319
GO:0003724	1.843	3	0.278968	1	32	48	RNA_helicase_activity	FBgn0262526,FBgn0052533,FBgn0027602
GO:0004767	0.353	1	0.279183	1	5	5	sphingomyelin_phosphodiesterase_activity	FBgn0039769
GO:0004448	0.318	1	0.279448	1	6	7	isocitrate_dehydrogenase_activity	FBgn0001248
GO:0070192	0.314	1	0.280114	1	5	6	chromosome_organization_involved_in_meiosis	FBgn0262526
GO:0003746	1.156	2	0.280267	1	12	17	translation_elongation_factor_activity	FBgn0053158,FBgn0028737
GO:0045841	0.32	1	0.280895	1	7	12	negative_regulation_of_mitotic_metaphase_anaphase_transition	FBgn0031696
GO:0031098	4.509	6	0.281013	1	34	48	stress-activated_protein_kinase_signaling_cascade	FBgn0001297,FBgn0014011,FBgn0003371,FBgn0004647,FBgn0015286,FBgn0026319
GO:0005338	0.322	1	0.281462	1	7	8	nucleotide-sugar_transmembrane_transporter_activity	FBgn0039641
GO:0015165	0.322	1	0.281462	1	7	8	pyrimidine_nucleotide_sugar_transmembrane_transporter_activity	FBgn0039641
GO:0044267	72.392	77	0.281568	1	1047	1403	cellular_protein_metabolic_process	FBgn0030969,FBgn0020443,FBgn0030864,FBgn0030863,FBgn0029629,FBgn0031696,FBgn0262526,FBgn0030786,FBgn0030976,FBgn0029664,FBgn0051914,FBgn0030990,FBgn0000114,FBgn0086361,FBgn0053002,FBgn0031784,FBgn0000259,FBgn0261606,FBgn0031776,FBgn0003371,FBgn0023177,FBgn0014026,FBgn0085481,FBgn0085480,FBgn0040368,FBgn0053158,FBgn0015380,FBgn0016131,FBgn0030057,FBgn0031107,FBgn0030327,FBgn0002641,FBgn0035823,FBg…
GO:0035172	1.88	3	0.282791	1	10	12	hemocyte_proliferation	FBgn0004647,FBgn0262473,FBgn0011274
GO:0051494	1.941	3	0.283639	1	15	20	negative_regulation_of_cytoskeleton_organization	FBgn0262468,FBgn0051057,FBgn0250788
GO:0019001	10.936	13	0.283808	1	124	170	guanyl_nucleotide_binding	FBgn0020443,FBgn0003392,FBgn0261914,FBgn0031782,FBgn0014011,FBgn0053158,FBgn0015789,FBgn0030088,FBgn0015286,FBgn0031090,FBgn0030792,FBgn0003890,FBgn0051048
GO:0046823	0.318	1	0.284242	1	5	6	negative_regulation_of_nucleocytoplasmic_transport	FBgn0000250
GO:0090317	0.318	1	0.284242	1	5	6	negative_regulation_of_intracellular_protein_transport	FBgn0000250
GO:0032387	0.318	1	0.284242	1	5	6	negative_regulation_of_intracellular_transport	FBgn0000250
GO:0051224	0.318	1	0.284242	1	5	6	negative_regulation_of_protein_transport	FBgn0000250
GO:0007218	1.895	3	0.284512	1	21	33	neuropeptide_signaling_pathway	FBgn0039818,FBgn0086782,FBgn0039722
GO:0033206	1.059	2	0.285143	1	15	20	cytokinesis_after_meiosis	FBgn0003041,FBgn0262468
GO:0048515	4.542	6	0.285288	1	50	70	spermatid_differentiation	FBgn0003392,FBgn0003654,FBgn0000114,FBgn0039561,FBgn0035461,FBgn0000319
GO:0045177	9.124	11	0.285673	1	49	60	apical_part_of_cell	FBgn0015589,FBgn0004197,FBgn0026192,FBgn0002577,FBgn0000317,FBgn0026319,FBgn0001624,FBgn0004370,FBgn0001991,FBgn0004359,FBgn0010300
GO:0004709	0.324	1	0.285949	1	5	5	MAP_kinase_kinase_kinase_activity	FBgn0046689
GO:0007526	1.076	2	0.286626	1	5	6	larval_somatic_muscle_development	FBgn0260442,FBgn0033652
GO:0000165	5.435	7	0.286756	1	47	66	MAPKKK_cascade	FBgn0001297,FBgn0014011,FBgn0003371,FBgn0004647,FBgn0015286,FBgn0259220,FBgn0026319
GO:0030431	2.777	4	0.287305	1	16	20	sleep	FBgn0014467,FBgn0001218,FBgn0023076,FBgn0003068
GO:0044282	8.135	10	0.287699	1	102	131	small_molecule_catabolic_process	FBgn0014031,FBgn0000024,FBgn0014869,FBgn0035879,FBgn0042710,FBgn0001208,FBgn0052506,FBgn0035811,FBgn0039464,FBgn0011754
GO:0005688	0.419	1	0.287753	1	11	12	U6_snRNP	FBgn0029751
GO:0006189	0.325	1	0.28785	1	5	6	'de_novo'_IMP_biosynthetic_process	FBgn0020513
GO:0042157	1.063	2	0.287869	1	23	29	lipoprotein_metabolic_process	FBgn0030057,FBgn0004957
GO:0030097	5.451	7	0.288215	1	37	43	hemopoiesis	FBgn0030964,FBgn0000250,FBgn0014011,FBgn0004197,FBgn0004647,FBgn0262473,FBgn0011274
GO:0005529	1.096	2	0.289077	1	19	30	sugar_binding	FBgn0035199,FBgn0039580
GO:0005694	13.735	16	0.289103	1	209	363	chromosome	FBgn0262526,FBgn0013301,FBgn0024308,FBgn0015391,FBgn0030082,FBgn0261976,FBgn0010825,FBgn0028525,FBgn0086613,FBgn0013948,FBgn0011762,FBgn0004856,FBgn0003732,FBgn0051989,FBgn0024183,FBgn0085451
GO:0046395	1.886	3	0.289665	1	28	38	carboxylic_acid_catabolic_process	FBgn0014031,FBgn0001208,FBgn0035811
GO:0016054	1.886	3	0.289665	1	28	38	organic_acid_catabolic_process	FBgn0014031,FBgn0001208,FBgn0035811
GO:0042551	0.328	1	0.290228	1	5	12	neuron_maturation	FBgn0031702
GO:0043473	5.475	7	0.291373	1	52	65	pigmentation	FBgn0001208,FBgn0002641,FBgn0030343,FBgn0000422,FBgn0011758,FBgn0004854,FBgn0004870
GO:0043005	8.326	10	0.291424	1	50	72	neuron_projection	FBgn0015589,FBgn0261788,FBgn0025641,FBgn0086778,FBgn0000464,FBgn0001624,FBgn0004370,FBgn0250788,FBgn0031702,FBgn0004369
GO:0016567	2.755	4	0.292815	1	41	48	protein_ubiquitination	FBgn0031107,FBgn0030809,FBgn0026319,FBgn0024997
GO:0000154	0.337	1	0.29301	1	8	9	rRNA_modification	FBgn0261381
GO:0006963	1.087	2	0.294382	1	9	17	positive_regulation_of_antibacterial_peptide_biosynthetic_process	FBgn0000094,FBgn0262473
GO:0043038	1.9	3	0.295692	1	40	45	amino_acid_activation	FBgn0029664,FBgn0027093,FBgn0027087
GO:0006007	1.911	3	0.295823	1	31	34	glucose_catabolic_process	FBgn0014869,FBgn0042710,FBgn0011754
GO:0019320	1.911	3	0.295823	1	31	34	hexose_catabolic_process	FBgn0014869,FBgn0042710,FBgn0011754
GO:0046365	1.911	3	0.295823	1	31	34	monosaccharide_catabolic_process	FBgn0014869,FBgn0042710,FBgn0011754
GO:0031122	0.344	1	0.29648	1	11	15	cytoplasmic_microtubule_organization	FBgn0027329
GO:0003841	0.354	1	0.296629	1	6	6	1-acylglycerol-3-phosphate_O-acyltransferase_activity	FBgn0031132
GO:0016829	6.346	8	0.297303	1	94	126	lyase_activity	FBgn0020513,FBgn0035848,FBgn0000075,FBgn0030056,FBgn0000422,FBgn0013973,FBgn0030683,FBgn0039235
GO:0015804	0.34	1	0.298384	1	5	6	neutral_amino_acid_transport	FBgn0030800
GO:0008553	1.908	3	0.298402	1	43	51	hydrogen-exporting_ATPase_activity__phosphorylative_mechanism	FBgn0028671,FBgn0014391,FBgn0027779
GO:0007186	21.501	24	0.298638	1	147	193	G-protein_coupled_receptor_protein_signaling_pathway	FBgn0030954,FBgn0035847,FBgn0029768,FBgn0260446,FBgn0039818,FBgn0031770,FBgn0028961,FBgn0035789,FBgn0053696,FBgn0015129,FBgn0052547,FBgn0259927,FBgn0259918,FBgn0086782,FBgn0001105,FBgn0024944,FBgn0024941,FBgn0003861,FBgn0053517,FBgn0259231,FBgn0051660,FBgn0039722,FBgn0261549,FBgn0039747
GO:0005096	6.485	8	0.299709	1	49	67	GTPase_activator_activity	FBgn0035879,FBgn0040068,FBgn0052506,FBgn0026375,FBgn0261461,FBgn0030685,FBgn0032821,FBgn0261570
GO:0005834	1.949	3	0.299761	1	16	19	heterotrimeric_G-protein_complex	FBgn0259927,FBgn0001105,FBgn0024941
GO:0004470	0.415	1	0.300204	1	5	5	malic_enzyme_activity	FBgn0029155
GO:0004473	0.415	1	0.300204	1	5	5	malate_dehydrogenase_(oxaloacetate-decarboxylating)_(NADP+)_activity	FBgn0029155
GO:0006873	5.516	7	0.300231	1	42	49	cellular_ion_homeostasis	FBgn0030343,FBgn0259918,FBgn0086778,FBgn0024944,FBgn0003861,FBgn0085350,FBgn0085351
GO:0033261	1.113	2	0.300386	1	8	13	regulation_of_S_phase	FBgn0261976,FBgn0004647
GO:0007090	1.113	2	0.300386	1	8	13	regulation_of_S_phase_of_mitotic_cell_cycle	FBgn0261976,FBgn0004647
GO:0045196	1.101	2	0.302042	1	7	10	establishment_or_maintenance_of_neuroblast_polarity	FBgn0026192,FBgn0001624
GO:0046834	1.155	2	0.302104	1	6	9	lipid_phosphorylation	FBgn0261922,FBgn0261549
GO:0030530	1.107	2	0.302384	1	7	7	heterogeneous_nuclear_ribonucleoprotein_complex	FBgn0259935,FBgn0038826
GO:0010952	1.162	2	0.303092	1	11	16	positive_regulation_of_peptidase_activity	FBgn0035461,FBgn0013948
GO:0043280	1.162	2	0.303092	1	11	16	positive_regulation_of_caspase_activity	FBgn0035461,FBgn0013948
GO:0006919	1.162	2	0.303092	1	11	15	activation_of_caspase_activity	FBgn0035461,FBgn0013948
GO:0019538	102.175	107	0.303241	1	1477	1935	protein_metabolic_process	FBgn0030969,FBgn0020443,FBgn0030864,FBgn0030966,FBgn0030863,FBgn0031141,FBgn0029629,FBgn0031696,FBgn0262526,FBgn0030786,FBgn0030976,FBgn0029664,FBgn0051914,FBgn0030990,FBgn0000114,FBgn0086361,FBgn0053002,FBgn0031784,FBgn0000259,FBgn0261606,FBgn0031776,FBgn0023179,FBgn0003371,FBgn0023177,FBgn0014026,FBgn0053459,FBgn0085481,FBgn0085480,FBgn0040368,FBgn0053158,FBgn0015380,FBgn0016131,FBgn0035791,FBg…
GO:0050829	2.883	4	0.303912	1	30	36	defense_response_to_Gram-negative_bacterium	FBgn0000276,FBgn0052382,FBgn0260966,FBgn0030695
GO:0006826	0.38	1	0.30395	1	7	7	iron_ion_transport	FBgn0039561
GO:0051261	1.998	3	0.304177	1	19	26	protein_depolymerization	FBgn0262468,FBgn0051057,FBgn0250788
GO:0016006	0.345	1	0.304914	1	5	6	Nebenkern	FBgn0262468
GO:0005737	120.972	126	0.304942	1	1687	2256	cytoplasm	FBgn0020443,FBgn0001297,FBgn0030966,FBgn0030964,FBgn0014031,FBgn0000024,FBgn0029629,FBgn0262526,FBgn0030786,FBgn0030789,FBgn0030839,FBgn0030975,FBgn0031037,FBgn0031039,FBgn0031038,FBgn0015589,FBgn0029664,FBgn0029667,FBgn0003654,FBgn0051914,FBgn0000250,FBgn0000114,FBgn0053002,FBgn0000259,FBgn0261606,FBgn0000140,FBgn0031776,FBgn0003371,FBgn0261618,FBgn0023177,FBgn0014026,FBgn0040368,FBgn0053158,FBg…
GO:0016321	1.945	3	0.305992	1	26	29	female_meiosis_chromosome_segregation	FBgn0014133,FBgn0024238,FBgn0261278
GO:0005637	0.354	1	0.30719	1	6	7	nuclear_inner_membrane	FBgn0027603
GO:0045839	0.357	1	0.3072	1	8	14	negative_regulation_of_mitosis	FBgn0031696
GO:0051784	0.357	1	0.3072	1	8	14	negative_regulation_of_nuclear_division	FBgn0031696
GO:0051124	4.676	6	0.307658	1	26	37	synaptic_growth_at_neuromuscular_junction	FBgn0001297,FBgn0003371,FBgn0000464,FBgn0003716,FBgn0259108,FBgn0250788
GO:0001882	49.56	53	0.307997	1	569	755	nucleoside_binding	FBgn0030864,FBgn0035878,FBgn0031696,FBgn0262526,FBgn0032456,FBgn0020513,FBgn0029664,FBgn0031784,FBgn0040234,FBgn0003371,FBgn0083981,FBgn0042710,FBgn0001218,FBgn0015380,FBgn0016131,FBgn0053173,FBgn0015391,FBgn0035811,FBgn0027093,FBgn0052533,FBgn0030343,FBgn0020762,FBgn0027087,FBgn0039562,FBgn0039594,FBgn0086613,FBgn0086899,FBgn0261278,FBgn0039645,FBgn0027621,FBgn0027602,FBgn0011754,FBgn0086783,FBg…
GO:0017085	2.037	3	0.30837	1	14	16	response_to_insecticide	FBgn0031693,FBgn0000024,FBgn0031694
GO:0046777	1.11	2	0.308633	1	4	5	protein_autophosphorylation	FBgn0086899,FBgn0259220
GO:0016875	1.948	3	0.30925	1	42	48	ligase_activity__forming_carbon-oxygen_bonds	FBgn0029664,FBgn0027093,FBgn0027087
GO:0016876	1.948	3	0.30925	1	42	48	ligase_activity__forming_aminoacyl-tRNA_and_related_compounds	FBgn0029664,FBgn0027093,FBgn0027087
GO:0004812	1.948	3	0.30925	1	42	48	aminoacyl-tRNA_ligase_activity	FBgn0029664,FBgn0027093,FBgn0027087
GO:0005245	1.115	2	0.309542	1	7	8	voltage-gated_calcium_channel_activity	FBgn0003861,FBgn0001991
GO:0070507	2.015	3	0.309676	1	18	26	regulation_of_microtubule_cytoskeleton_organization	FBgn0262468,FBgn0051057,FBgn0250788
GO:0006030	5.489	7	0.310034	1	75	94	chitin_metabolic_process	FBgn0031000,FBgn0022770,FBgn0035844,FBgn0040950,FBgn0030999,FBgn0053173,FBgn0031097
GO:0033178	1.123	2	0.310214	1	24	29	proton-transporting_two-sector_ATPase_complex__catalytic_domain	FBgn0014391,FBgn0027779
GO:0004089	1.14	2	0.310246	1	15	17	carbonate_dehydratase_activity	FBgn0030056,FBgn0039235
GO:0010623	3.746	5	0.310342	1	29	33	developmental_programmed_cell_death	FBgn0003392,FBgn0015589,FBgn0004647,FBgn0259834,FBgn0000319
GO:0065009	14.038	16	0.310458	1	113	162	regulation_of_molecular_function	FBgn0001297,FBgn0035879,FBgn0086361,FBgn0003371,FBgn0026192,FBgn0052506,FBgn0015129,FBgn0016081,FBgn0035461,FBgn0086782,FBgn0013948,FBgn0024944,FBgn0003861,FBgn0001079,FBgn0261549,FBgn0020224
GO:0007613	5.623	7	0.31098	1	33	42	memory	FBgn0003392,FBgn0014467,FBgn0000479,FBgn0015380,FBgn0004647,FBgn0086782,FBgn0003068
GO:0016620	0.358	1	0.311249	1	6	11	oxidoreductase_activity__acting_on_the_aldehyde_or_oxo_group_of_donors__NAD_or_NADP_as_acceptor	FBgn0051075
GO:0007215	0.312	1	0.311692	1	1	5	glutamate_signaling_pathway	FBgn0051660
GO:0009968	3.748	5	0.312229	1	23	31	negative_regulation_of_signal_transduction	FBgn0086361,FBgn0004647,FBgn0015286,FBgn0003861,FBgn0261570
GO:0023057	3.748	5	0.312229	1	23	31	negative_regulation_of_signaling_process	FBgn0086361,FBgn0004647,FBgn0015286,FBgn0003861,FBgn0261570
GO:0004602	0.365	1	0.312777	1	9	9	glutathione_peroxidase_activity	FBgn0035438
GO:0030313	0.363	1	0.313281	1	6	10	cell_envelope	FBgn0046113
GO:0044462	0.363	1	0.313281	1	6	10	external_encapsulating_structure_part	FBgn0046113
GO:0006399	2.834	4	0.316048	1	67	79	tRNA_metabolic_process	FBgn0029664,FBgn0027093,FBgn0027087,FBgn0051812
GO:0005666	0.371	1	0.316591	1	9	9	DNA-directed_RNA_polymerase_III_complex	FBgn0030687
GO:0032446	2.856	4	0.317051	1	44	51	protein_modification_by_small_protein_conjugation	FBgn0031107,FBgn0030809,FBgn0026319,FBgn0024997
GO:0006277	1.143	2	0.317069	1	12	17	DNA_amplification	FBgn0000307,FBgn0011766
GO:0007307	1.143	2	0.317069	1	12	14	eggshell_chorion_gene_amplification	FBgn0000307,FBgn0011766
GO:0045892	7.453	9	0.317132	1	87	120	negative_regulation_of_transcription__DNA-dependent	FBgn0260442,FBgn0024308,FBgn0023076,FBgn0004647,FBgn0010762,FBgn0023216,FBgn0003068,FBgn0003732,FBgn0261573
GO:0051304	0.371	1	0.318425	1	7	9	chromosome_separation	FBgn0028525
GO:0015078	2.853	4	0.319056	1	72	98	hydrogen_ion_transmembrane_transporter_activity	FBgn0028671,FBgn0014391,FBgn0027779,FBgn0051644
GO:0005868	1.146	2	0.320006	1	12	13	cytoplasmic_dynein_complex	FBgn0003654,FBgn0039510
GO:0030308	1.146	2	0.320516	1	8	9	negative_regulation_of_cell_growth	FBgn0014133,FBgn0023215
GO:0030720	1.147	2	0.321486	1	10	12	oocyte_localization_involved_in_germarium-derived_egg_chamber_formation	FBgn0015589,FBgn0004647
GO:0045297	1.17	2	0.323026	1	18	21	post-mating_behavior	FBgn0029768,FBgn0039597
GO:0044455	2.873	4	0.323569	1	86	129	mitochondrial_membrane_part	FBgn0030975,FBgn0014391,FBgn0039669,FBgn0040705
GO:0043234	84.102	88	0.324018	1	1111	1472	protein_complex	FBgn0029629,FBgn0003392,FBgn0032455,FBgn0030789,FBgn0030975,FBgn0015589,FBgn0003654,FBgn0086361,FBgn0000259,FBgn0000140,FBgn0031776,FBgn0031769,FBgn0032798,FBgn0040368,FBgn0053158,FBgn0001218,FBgn0028671,FBgn0003495,FBgn0053173,FBgn0014391,FBgn0030089,FBgn0015391,FBgn0030087,FBgn0031107,FBgn0261976,FBgn0001250,FBgn0035823,FBgn0028737,FBgn0030809,FBgn0035811,FBgn0002031,FBgn0030947,FBgn0020762,FBg…
GO:0015030	0.381	1	0.324742	1	11	15	Cajal_body	FBgn0003922
GO:0035161	1.151	2	0.324752	1	6	11	imaginal_disc_lineage_restriction	FBgn0004197,FBgn0004647
GO:0000916	0.374	1	0.324784	1	6	9	contractile_ring_contraction_involved_in_cell_cycle_cytokinesis	FBgn0262468
GO:0010883	0.377	1	0.324797	1	8	11	regulation_of_lipid_storage	FBgn0004797
GO:0019866	5.585	7	0.326081	1	137	193	organelle_inner_membrane	FBgn0030975,FBgn0031039,FBgn0014391,FBgn0039669,FBgn0039561,FBgn0027603,FBgn0040705
GO:0007615	1.187	2	0.326116	1	5	5	anesthesia-resistant_memory	FBgn0004647,FBgn0086782
GO:0005262	2.015	3	0.326261	1	16	25	calcium_channel_activity	FBgn0016920,FBgn0003861,FBgn0001991
GO:0016836	2.025	3	0.326764	1	35	42	hydro-lyase_activity	FBgn0035848,FBgn0030056,FBgn0039235
GO:0048641	2.915	4	0.327103	1	20	28	regulation_of_skeletal_muscle_tissue_development	FBgn0003371,FBgn0003716,FBgn0259108,FBgn0250788
GO:0051153	2.915	4	0.327103	1	20	29	regulation_of_striated_muscle_cell_differentiation	FBgn0003371,FBgn0003716,FBgn0259108,FBgn0250788
GO:0051147	2.915	4	0.327103	1	20	29	regulation_of_muscle_cell_differentiation	FBgn0003371,FBgn0003716,FBgn0259108,FBgn0250788
GO:0048742	2.915	4	0.327103	1	20	28	regulation_of_skeletal_muscle_fiber_development	FBgn0003371,FBgn0003716,FBgn0259108,FBgn0250788
GO:0008582	2.915	4	0.327103	1	20	28	regulation_of_synaptic_growth_at_neuromuscular_junction	FBgn0003371,FBgn0003716,FBgn0259108,FBgn0250788
GO:0000084	1.176	2	0.328355	1	9	16	S_phase_of_mitotic_cell_cycle	FBgn0261976,FBgn0004647
GO:0051320	1.176	2	0.328355	1	9	17	S_phase	FBgn0261976,FBgn0004647
GO:0072503	1.161	2	0.328798	1	6	11	cellular_divalent_inorganic_cation_homeostasis	FBgn0024944,FBgn0003861
GO:0030003	2.026	3	0.328823	1	22	28	cellular_cation_homeostasis	FBgn0030343,FBgn0024944,FBgn0003861
GO:0043277	0.374	1	0.328998	1	5	7	apoptotic_cell_clearance	FBgn0030329
GO:0023034	37.35	40	0.329635	1	292	396	intracellular_signaling_pathway	FBgn0001297,FBgn0035879,FBgn0261922,FBgn0030842,FBgn0003041,FBgn0040068,FBgn0086361,FBgn0053542,FBgn0014011,FBgn0003371,FBgn0000479,FBgn0016131,FBgn0015789,FBgn0030088,FBgn0052506,FBgn0032633,FBgn0015129,FBgn0035802,FBgn0035574,FBgn0004647,FBgn0259927,FBgn0039530,FBgn0013973,FBgn0086782,FBgn0015286,FBgn0024944,FBgn0024941,FBgn0003861,FBgn0031090,FBgn0259220,FBgn0026319,FBgn0051641,FBgn0003091,FBg…
GO:0060537	12.33	14	0.329767	1	66	86	muscle_tissue_development	FBgn0001297,FBgn0003345,FBgn0030897,FBgn0003371,FBgn0008651,FBgn0261788,FBgn0028369,FBgn0083228,FBgn0004647,FBgn0000464,FBgn0003716,FBgn0259108,FBgn0011766,FBgn0250788
GO:0045807	1.172	2	0.329995	1	7	8	positive_regulation_of_endocytosis	FBgn0000319,FBgn0027598
GO:0000212	1.173	2	0.330572	1	18	23	meiotic_spindle_organization	FBgn0261618,FBgn0262468
GO:0022411	2.955	4	0.330844	1	36	46	cellular_component_disassembly	FBgn0020443,FBgn0262468,FBgn0051057,FBgn0250788
GO:0071845	2.955	4	0.330844	1	36	46	cellular_component_disassembly_at_cellular_level	FBgn0020443,FBgn0262468,FBgn0051057,FBgn0250788
GO:0000175	0.383	1	0.331804	1	11	14	3'-5'-exoribonuclease_activity	FBgn0030789
GO:0050771	0.379	1	0.332004	1	4	5	negative_regulation_of_axonogenesis	FBgn0014133
GO:0004623	0.394	1	0.33228	1	9	11	phospholipase_A2_activity	FBgn0039655
GO:0006641	0.387	1	0.33299	1	5	7	triglyceride_metabolic_process	FBgn0004797
GO:0030258	2.073	3	0.333003	1	21	25	lipid_modification	FBgn0261922,FBgn0035811,FBgn0261549
GO:0045502	0.382	1	0.333303	1	6	6	dynein_binding	FBgn0003654
GO:0005852	0.399	1	0.334724	1	12	16	eukaryotic_translation_initiation_factor_3_complex	FBgn0029629
GO:0005680	0.392	1	0.335548	1	8	10	anaphase-promoting_complex	FBgn0031107
GO:0006576	2.051	3	0.336254	1	21	27	cellular_biogenic_amine_metabolic_process	FBgn0000024,FBgn0000075,FBgn0000422
GO:0032403	1.205	2	0.336364	1	14	17	protein_complex_binding	FBgn0260442,FBgn0044046
GO:0043405	1.187	2	0.336589	1	12	14	regulation_of_MAP_kinase_activity	FBgn0086361,FBgn0003371
GO:0042775	1.195	2	0.336707	1	42	63	mitochondrial_ATP_synthesis_coupled_electron_transport	FBgn0039669,FBgn0040705
GO:0031034	0.372	1	0.336761	1	2	5	myosin_filament_assembly	FBgn0086783
GO:0031033	0.372	1	0.336761	1	2	5	myosin_filament_assembly_or_disassembly	FBgn0086783
GO:0046040	0.394	1	0.337002	1	6	7	IMP_metabolic_process	FBgn0020513
GO:0006188	0.394	1	0.337002	1	6	7	IMP_biosynthetic_process	FBgn0020513
GO:0005488	327.733	333	0.337147	1	3719	5085	binding	FBgn0031693,FBgn0030969,FBgn0020443,FBgn0031142,FBgn0030968,FBgn0030864,FBgn0001297,FBgn0030966,FBgn0030964,FBgn0031000,FBgn0030963,FBgn0014031,FBgn0000024,FBgn0031006,FBgn0035878,FBgn0030663,FBgn0029629,FBgn0085376,FBgn0031696,FBgn0030664,FBgn0031694,FBgn0030955,FBgn0030954,FBgn0030956,FBgn0030951,FBgn0051475,FBgn0022770,FBgn0003392,FBgn0031018,FBgn0262526,FBgn0261922,FBgn0085391,FBgn0032456,FBg…
GO:0005089	4.867	6	0.337205	1	18	24	Rho_guanyl-nucleotide_exchange_factor_activity	FBgn0030842,FBgn0003041,FBgn0040068,FBgn0035802,FBgn0035574,FBgn0024277
GO:0005801	0.393	1	0.337997	1	6	7	cis-Golgi_network	FBgn0011708
GO:0043195	2.065	3	0.338065	1	13	19	terminal_button	FBgn0261788,FBgn0001624,FBgn0031702
GO:0009794	0.398	1	0.338959	1	6	6	regulation_of_mitotic_cell_cycle__embryonic	FBgn0261278
GO:0014019	1.191	2	0.339212	1	8	10	neuroblast_development	FBgn0261963,FBgn0010768
GO:2000178	0.361	1	0.339214	1	2	7	negative_regulation_of_neural_precursor_cell_proliferation	FBgn0010300
GO:0007406	0.361	1	0.339214	1	2	7	negative_regulation_of_neuroblast_proliferation	FBgn0010300
GO:0007626	14.333	16	0.340172	1	83	105	locomotory_behavior	FBgn0014467,FBgn0085387,FBgn0039802,FBgn0000259,FBgn0000242,FBgn0003371,FBgn0000479,FBgn0023076,FBgn0016076,FBgn0086778,FBgn0259220,FBgn0003068,FBgn0004102,FBgn0260938,FBgn0001624,FBgn0011260
GO:0031985	0.399	1	0.34028	1	6	6	Golgi_cisterna	FBgn0030327
GO:0006414	1.271	2	0.340624	1	15	21	translational_elongation	FBgn0053158,FBgn0028737
GO:0007277	1.203	2	0.341893	1	14	21	pole_cell_development	FBgn0003392,FBgn0262526
GO:0080135	2.969	4	0.342037	1	24	31	regulation_of_cellular_response_to_stress	FBgn0003371,FBgn0004647,FBgn0015286,FBgn0026319
GO:0006006	2.971	4	0.342944	1	42	52	glucose_metabolic_process	FBgn0014869,FBgn0042710,FBgn0030087,FBgn0011754
GO:0042688	1.199	2	0.343537	1	8	9	crystal_cell_differentiation	FBgn0004197,FBgn0004647
GO:0051310	0.409	1	0.343915	1	12	16	metaphase_plate_congression	FBgn0003732
GO:0006936	2.077	3	0.344141	1	13	17	muscle_contraction	FBgn0002772,FBgn0086783,FBgn0001991
GO:0003012	2.077	3	0.344141	1	13	17	muscle_system_process	FBgn0002772,FBgn0086783,FBgn0001991
GO:0055082	5.758	7	0.344643	1	49	56	cellular_chemical_homeostasis	FBgn0030343,FBgn0259918,FBgn0086778,FBgn0024944,FBgn0003861,FBgn0085350,FBgn0085351
GO:0071897	1.209	2	0.345039	1	13	22	DNA_biosynthetic_process	FBgn0000307,FBgn0011766
GO:0007628	1.206	2	0.345216	1	6	8	adult_walking_behavior	FBgn0004102,FBgn0260938
GO:0007519	9.581	11	0.345479	1	54	73	skeletal_muscle_tissue_development	FBgn0001297,FBgn0030897,FBgn0003371,FBgn0008651,FBgn0261788,FBgn0083228,FBgn0004647,FBgn0000464,FBgn0003716,FBgn0259108,FBgn0250788
GO:0071011	5.733	7	0.345922	1	106	142	precatalytic_spliceosome	FBgn0030969,FBgn0029751,FBgn0029941,FBgn0038826,FBgn0004856,FBgn0024998,FBgn0031601
GO:0051129	4.862	6	0.34643	1	45	62	negative_regulation_of_cellular_component_organization	FBgn0031696,FBgn0003371,FBgn0014133,FBgn0262468,FBgn0051057,FBgn0250788
GO:0000915	2.122	3	0.346582	1	13	15	cytokinesis__actomyosin_contractile_ring_assembly	FBgn0003041,FBgn0262468,FBgn0004389
GO:0000912	2.122	3	0.346582	1	13	15	assembly_of_actomyosin_apparatus_involved_in_cell_cycle_cytokinesis	FBgn0003041,FBgn0262468,FBgn0004389
GO:0042773	1.223	2	0.34704	1	43	67	ATP_synthesis_coupled_electron_transport	FBgn0039669,FBgn0040705
GO:0044424	230.219	235	0.347243	1	2991	4108	intracellular_part	FBgn0003931,FBgn0030969,FBgn0020443,FBgn0001297,FBgn0030966,FBgn0030964,FBgn0014031,FBgn0000024,FBgn0030663,FBgn0029629,FBgn0085376,FBgn0003922,FBgn0003392,FBgn0262526,FBgn0032455,FBgn0003267,FBgn0003916,FBgn0030787,FBgn0261914,FBgn0030786,FBgn0030789,FBgn0013301,FBgn0014467,FBgn0029751,FBgn0030839,FBgn0030975,FBgn0031037,FBgn0035849,FBgn0031039,FBgn0031038,FBgn0015589,FBgn0031597,FBgn0029664,FBg…
GO:0004693	1.333	2	0.34798	1	11	13	cyclin-dependent_protein_kinase_activity	FBgn0016131,FBgn0004107
GO:0032583	3.944	5	0.348281	1	23	36	regulation_of_gene-specific_transcription	FBgn0014467,FBgn0260442,FBgn0004647,FBgn0011766,FBgn0011274
GO:0034637	2.113	3	0.348321	1	19	23	cellular_carbohydrate_biosynthetic_process	FBgn0051915,FBgn0011754,FBgn0027560
GO:0044093	7.698	9	0.348437	1	52	71	positive_regulation_of_molecular_function	FBgn0015129,FBgn0016081,FBgn0035461,FBgn0086782,FBgn0013948,FBgn0024944,FBgn0003861,FBgn0001079,FBgn0261549
GO:0051960	16.321	18	0.348464	1	91	115	regulation_of_nervous_system_development	FBgn0031005,FBgn0003267,FBgn0003041,FBgn0086361,FBgn0014011,FBgn0003371,FBgn0008651,FBgn0014133,FBgn0261963,FBgn0016081,FBgn0004647,FBgn0025641,FBgn0026375,FBgn0003716,FBgn0259108,FBgn0250788,FBgn0024277,FBgn0010300
GO:0048800	2.104	3	0.348471	1	9	12	antennal_morphogenesis	FBgn0016081,FBgn0262111,FBgn0000317
GO:0034470	2.101	3	0.350789	1	59	69	ncRNA_processing	FBgn0030063,FBgn0261381,FBgn0051812
GO:0016485	2.101	3	0.351128	1	26	34	protein_processing	FBgn0023179,FBgn0027603,FBgn0004885
GO:0016616	3.913	5	0.351185	1	61	75	oxidoreductase_activity__acting_on_the_CH-OH_group_of_donors__NAD_or_NADP_as_acceptor	FBgn0030073,FBgn0029155,FBgn0001248,FBgn0039537,FBgn0038946
GO:0045752	0.432	1	0.351479	1	8	8	positive_regulation_of_Toll_signaling_pathway	FBgn0052382
GO:0044264	2.119	3	0.351581	1	15	16	cellular_polysaccharide_metabolic_process	FBgn0051915,FBgn0030087,FBgn0011754
GO:0007449	3.014	4	0.35242	1	15	21	proximal_distal_pattern_formation__imaginal_disc	FBgn0004647,FBgn0011758,FBgn0026411,FBgn0004854
GO:0051253	7.682	9	0.352924	1	92	126	negative_regulation_of_RNA_metabolic_process	FBgn0260442,FBgn0024308,FBgn0023076,FBgn0004647,FBgn0010762,FBgn0023216,FBgn0003068,FBgn0003732,FBgn0261573
GO:0015985	2.109	3	0.353277	1	47	55	energy_coupled_proton_transport__down_electrochemical_gradient	FBgn0028671,FBgn0014391,FBgn0027779
GO:0015986	2.109	3	0.353277	1	47	55	ATP_synthesis_coupled_proton_transport	FBgn0028671,FBgn0014391,FBgn0027779
GO:0030554	49.344	52	0.354422	1	565	748	adenyl_nucleotide_binding	FBgn0030864,FBgn0035878,FBgn0031696,FBgn0262526,FBgn0032456,FBgn0020513,FBgn0029664,FBgn0031784,FBgn0040234,FBgn0003371,FBgn0083981,FBgn0042710,FBgn0001218,FBgn0015380,FBgn0016131,FBgn0053173,FBgn0015391,FBgn0035811,FBgn0027093,FBgn0052533,FBgn0030343,FBgn0020762,FBgn0027087,FBgn0039562,FBgn0039594,FBgn0086613,FBgn0086899,FBgn0261278,FBgn0039645,FBgn0027621,FBgn0027602,FBgn0011754,FBgn0086783,FBg…
GO:0019932	4.917	6	0.35489	1	21	27	second-messenger-mediated_signaling	FBgn0261922,FBgn0000479,FBgn0015129,FBgn0086782,FBgn0024944,FBgn0003861
GO:0048134	3.063	4	0.354903	1	24	30	germ-line_cyst_formation	FBgn0262526,FBgn0000114,FBgn0262468,FBgn0020224
GO:0010627	3.021	4	0.355852	1	31	44	regulation_of_intracellular_protein_kinase_cascade	FBgn0003371,FBgn0004647,FBgn0015286,FBgn0026319
GO:0005179	2.121	3	0.355967	1	38	50	hormone_activity	FBgn0086782,FBgn0044046,FBgn0039722
GO:0051604	2.117	3	0.356074	1	27	35	protein_maturation	FBgn0023179,FBgn0027603,FBgn0004885
GO:0001883	49.372	52	0.356213	1	566	750	purine_nucleoside_binding	FBgn0030864,FBgn0035878,FBgn0031696,FBgn0262526,FBgn0032456,FBgn0020513,FBgn0029664,FBgn0031784,FBgn0040234,FBgn0003371,FBgn0083981,FBgn0042710,FBgn0001218,FBgn0015380,FBgn0016131,FBgn0053173,FBgn0015391,FBgn0035811,FBgn0027093,FBgn0052533,FBgn0030343,FBgn0020762,FBgn0027087,FBgn0039562,FBgn0039594,FBgn0086613,FBgn0086899,FBgn0261278,FBgn0039645,FBgn0027621,FBgn0027602,FBgn0011754,FBgn0086783,FBg…
GO:0045179	4.904	6	0.356696	1	24	29	apical_cortex	FBgn0026192,FBgn0002577,FBgn0000317,FBgn0026319,FBgn0001624,FBgn0010300
GO:0006638	0.423	1	0.356802	1	6	9	neutral_lipid_metabolic_process	FBgn0004797
GO:0006639	0.423	1	0.356802	1	6	9	acylglycerol_metabolic_process	FBgn0004797
GO:0035194	1.248	2	0.357115	1	31	40	posttranscriptional_gene_silencing_by_RNA	FBgn0001218,FBgn0024183
GO:0016441	1.248	2	0.357115	1	31	40	posttranscriptional_gene_silencing	FBgn0001218,FBgn0024183
GO:0016835	2.131	3	0.35717	1	38	48	carbon-oxygen_lyase_activity	FBgn0035848,FBgn0030056,FBgn0039235
GO:0043186	1.326	2	0.357515	1	11	16	P_granule	FBgn0262526,FBgn0000114
GO:0060293	1.326	2	0.357515	1	11	16	germ_plasm	FBgn0262526,FBgn0000114
GO:0035010	0.393	1	0.358834	1	5	5	encapsulation_of_foreign_target	FBgn0014011
GO:0010741	1.247	2	0.360456	1	10	17	negative_regulation_of_intracellular_protein_kinase_cascade	FBgn0004647,FBgn0015286
GO:0046914	72.03	75	0.360922	1	833	1118	transition_metal_ion_binding	FBgn0031693,FBgn0030969,FBgn0030966,FBgn0030963,FBgn0030663,FBgn0029629,FBgn0031694,FBgn0031018,FBgn0031023,FBgn0030787,FBgn0035849,FBgn0003137,FBgn0031597,FBgn0031596,FBgn0029661,FBgn0086361,FBgn0000242,FBgn0001208,FBgn0029941,FBgn0028420,FBgn0017418,FBgn0035790,FBgn0035791,FBgn0031107,FBgn0025833,FBgn0002641,FBgn0002023,FBgn0031115,FBgn0030809,FBgn0039492,FBgn0030914,FBgn0015033,FBgn0030343,FBg…
GO:0007200	1.244	2	0.360964	1	5	6	activation_of_phospholipase_C_activity_by_G-protein_coupled_receptor_protein_signaling_pathway_coupled_to_IP3_second_messenger	FBgn0024944,FBgn0003861
GO:0048016	1.244	2	0.360964	1	5	6	inositol_phosphate-mediated_signaling	FBgn0024944,FBgn0003861
GO:0005856	36.762	39	0.361375	1	416	542	cytoskeleton	FBgn0085376,FBgn0003392,FBgn0032455,FBgn0015589,FBgn0003654,FBgn0260442,FBgn0031781,FBgn0000140,FBgn0023177,FBgn0031769,FBgn0032798,FBgn0001218,FBgn0035811,FBgn0002031,FBgn0262111,FBgn0011741,FBgn0000464,FBgn0039537,FBgn0002577,FBgn0002772,FBgn0086783,FBgn0000317,FBgn0027329,FBgn0001105,FBgn0259220,FBgn0051641,FBgn0259108,FBgn0039510,FBgn0004107,FBgn0003890,FBgn0013813,FBgn0020503,FBgn0001624,FBg…
GO:0019203	0.439	1	0.36172	1	5	5	carbohydrate_phosphatase_activity	FBgn0027621
GO:0019722	0.425	1	0.363169	1	5	8	calcium-mediated_signaling	FBgn0003861
GO:0031047	1.264	2	0.363194	1	33	44	gene_silencing_by_RNA	FBgn0001218,FBgn0024183
GO:0045478	1.264	2	0.363752	1	11	13	fusome_organization	FBgn0000140,FBgn0250788
GO:0032934	0.422	1	0.363826	1	7	10	sterol_binding	FBgn0039537
GO:0000082	1.248	2	0.364433	1	9	14	G1_S_transition_of_mitotic_cell_cycle	FBgn0011766,FBgn0004107
GO:0015935	2.152	3	0.364796	1	62	71	small_ribosomal_subunit	FBgn0034138,FBgn0027494,FBgn0030686
GO:0005685	0.447	1	0.365392	1	13	15	U1_snRNP	FBgn0003916
GO:0045170	0.424	1	0.365403	1	5	6	spectrosome	FBgn0250788
GO:0004035	0.467	1	0.365672	1	10	14	alkaline_phosphatase_activity	FBgn0032779
GO:0005496	0.427	1	0.366845	1	8	12	steroid_binding	FBgn0039537
GO:0009311	2.162	3	0.36702	1	20	24	oligosaccharide_metabolic_process	FBgn0030930,FBgn0036529,FBgn0027560
GO:0003674	554.973	558	0.367496	1	6926	9217	molecular_function	FBgn0031693,FBgn0052709,FBgn0030969,FBgn0028888,FBgn0020443,FBgn0031142,FBgn0030968,FBgn0030864,FBgn0001297,FBgn0030966,FBgn0030863,FBgn0031141,FBgn0030964,FBgn0031000,FBgn0030963,FBgn0014031,FBgn0000024,FBgn0014869,FBgn0031006,FBgn0031005,FBgn0031002,FBgn0035878,FBgn0035879,FBgn0030663,FBgn0029629,FBgn0085376,FBgn0031696,FBgn0030664,FBgn0039844,FBgn0035877,FBgn0031694,FBgn0030850,FBgn0030955,FBg…
GO:0042180	13.48	15	0.36836	1	201	268	cellular_ketone_metabolic_process	FBgn0014031,FBgn0029664,FBgn0001208,FBgn0000075,FBgn0029155,FBgn0001248,FBgn0035811,FBgn0027093,FBgn0027087,FBgn0027348,FBgn0000422,FBgn0000406,FBgn0261549,FBgn0039616,FBgn0051075
GO:0008235	3.099	4	0.36875	1	41	46	metalloexopeptidase_activity	FBgn0035791,FBgn0052351,FBgn0031093,FBgn0085449
GO:0006164	8.724	10	0.369056	1	105	127	purine_nucleotide_biosynthetic_process	FBgn0053310,FBgn0020513,FBgn0028671,FBgn0014391,FBgn0015129,FBgn0030343,FBgn0027779,FBgn0013973,FBgn0086782,FBgn0022153
GO:0005344	0.443	1	0.369112	1	7	9	oxygen_transporter_activity	FBgn0002563
GO:0043085	6.872	8	0.369648	1	44	62	positive_regulation_of_catalytic_activity	FBgn0015129,FBgn0016081,FBgn0035461,FBgn0086782,FBgn0013948,FBgn0024944,FBgn0003861,FBgn0261549
GO:0044249	110.762	114	0.370407	1	1349	1842	cellular_biosynthetic_process	FBgn0020443,FBgn0001297,FBgn0030663,FBgn0029629,FBgn0262526,FBgn0003267,FBgn0030786,FBgn0014467,FBgn0053310,FBgn0035849,FBgn0020513,FBgn0029664,FBgn0003345,FBgn0260442,FBgn0051914,FBgn0051915,FBgn0024308,FBgn0030990,FBgn0000250,FBgn0000114,FBgn0053002,FBgn0261606,FBgn0003371,FBgn0014026,FBgn0026666,FBgn0000964,FBgn0085481,FBgn0085480,FBgn0040368,FBgn0008651,FBgn0083981,FBgn0053158,FBgn0028671,FBg…
GO:0016471	1.292	2	0.370964	1	27	30	vacuolar_proton-transporting_V-type_ATPase_complex	FBgn0028671,FBgn0027779
GO:0048017	0.429	1	0.371112	1	4	5	inositol_lipid-mediated_signaling	FBgn0261922
GO:0048015	0.429	1	0.371112	1	4	5	phosphoinositide-mediated_signaling	FBgn0261922
GO:0070732	0.441	1	0.371115	1	5	5	spindle_envelope	FBgn0262468
GO:0016651	1.286	2	0.371218	1	35	49	oxidoreductase_activity__acting_on_NADH_or_NADPH	FBgn0039669,FBgn0040705
GO:0050000	0.451	1	0.371341	1	13	17	chromosome_localization	FBgn0003732
GO:0051303	0.451	1	0.371341	1	13	17	establishment_of_chromosome_localization	FBgn0003732
GO:0031975	11.607	13	0.372088	1	216	303	envelope	FBgn0030966,FBgn0046113,FBgn0030975,FBgn0031039,FBgn0031038,FBgn0014391,FBgn0002031,FBgn0039669,FBgn0039561,FBgn0027603,FBgn0039525,FBgn0262468,FBgn0040705
GO:0016330	1.257	2	0.374041	1	5	6	second_mitotic_wave_involved_in_compound_eye_morphogenesis	FBgn0001297,FBgn0004647
GO:0004540	1.305	2	0.374771	1	33	43	ribonuclease_activity	FBgn0030789,FBgn0051812
GO:0000785	4.965	6	0.3755	1	78	189	chromatin	FBgn0013301,FBgn0015391,FBgn0030082,FBgn0086613,FBgn0004856,FBgn0085451
GO:0006261	3.124	4	0.376336	1	36	52	DNA-dependent_DNA_replication	FBgn0261976,FBgn0016694,FBgn0011762,FBgn0011766
GO:0051605	1.285	2	0.376943	1	13	18	protein_maturation_by_peptide_bond_cleavage	FBgn0023179,FBgn0004885
GO:0003779	14.606	16	0.376992	1	95	115	actin_binding	FBgn0085376,FBgn0030955,FBgn0030951,FBgn0003392,FBgn0260442,FBgn0031781,FBgn0035347,FBgn0014133,FBgn0024238,FBgn0025641,FBgn0262111,FBgn0000317,FBgn0039500,FBgn0020503,FBgn0004389,FBgn0250788
GO:0008601	0.445	1	0.377347	1	5	6	protein_phosphatase_type_2A_regulator_activity	FBgn0027492
GO:0005681	6.864	8	0.378146	1	131	172	spliceosomal_complex	FBgn0030969,FBgn0029751,FBgn0029941,FBgn0031114,FBgn0038826,FBgn0004856,FBgn0024998,FBgn0031601
GO:0004532	0.454	1	0.378445	1	13	17	exoribonuclease_activity	FBgn0030789
GO:0016896	0.454	1	0.378445	1	13	17	exoribonuclease_activity__producing_5'-phosphomonoesters	FBgn0030789
GO:0004177	3.123	4	0.378799	1	36	38	aminopeptidase_activity	FBgn0015541,FBgn0039640,FBgn0052351,FBgn0031093
GO:0030371	0.423	1	0.379731	1	4	6	translation_repressor_activity	FBgn0010300
GO:0019897	4.078	5	0.380431	1	28	34	extrinsic_to_plasma_membrane	FBgn0259927,FBgn0259918,FBgn0001105,FBgn0024941,FBgn0003861
GO:0005506	11.666	13	0.380495	1	153	200	iron_ion_binding	FBgn0031693,FBgn0030966,FBgn0031694,FBgn0031596,FBgn0001208,FBgn0035790,FBgn0031107,FBgn0015033,FBgn0000406,FBgn0013973,FBgn0010383,FBgn0001992,FBgn0039616
GO:0048168	0.446	1	0.380529	1	5	6	regulation_of_neuronal_synaptic_plasticity	FBgn0003392
GO:0009150	7.839	9	0.380636	1	107	140	purine_ribonucleotide_metabolic_process	FBgn0035879,FBgn0053310,FBgn0020513,FBgn0028671,FBgn0014391,FBgn0052506,FBgn0030343,FBgn0027779,FBgn0022153
GO:0051346	0.448	1	0.380748	1	5	6	negative_regulation_of_hydrolase_activity	FBgn0003861
GO:0006475	0.465	1	0.381084	1	11	15	internal_protein_amino_acid_acetylation	FBgn0023216
GO:0018394	0.465	1	0.381084	1	11	15	peptidyl-lysine_acetylation	FBgn0023216
GO:0018393	0.465	1	0.381084	1	11	15	internal_peptidyl-lysine_acetylation	FBgn0023216
GO:0016573	0.465	1	0.381084	1	11	15	histone_acetylation	FBgn0023216
GO:0071822	7.856	9	0.381355	1	94	126	protein_complex_subunit_organization	FBgn0020443,FBgn0031781,FBgn0003495,FBgn0086783,FBgn0003716,FBgn0262468,FBgn0003890,FBgn0051057,FBgn0250788
GO:0050770	5.063	6	0.382185	1	22	25	regulation_of_axonogenesis	FBgn0003041,FBgn0014011,FBgn0014133,FBgn0025641,FBgn0026375,FBgn0024277
GO:0044237	202.4	206	0.382757	1	2624	3517	cellular_metabolic_process	FBgn0031693,FBgn0003931,FBgn0030969,FBgn0020443,FBgn0030864,FBgn0001297,FBgn0030966,FBgn0030863,FBgn0014031,FBgn0000024,FBgn0014869,FBgn0035879,FBgn0030663,FBgn0029629,FBgn0031696,FBgn0031694,FBgn0003922,FBgn0262526,FBgn0261922,FBgn0085391,FBgn0003267,FBgn0003916,FBgn0030786,FBgn0030789,FBgn0014467,FBgn0030976,FBgn0029751,FBgn0030975,FBgn0053310,FBgn0035849,FBgn0020513,FBgn0035848,FBgn0029664,FBg…
GO:0032886	2.232	3	0.382897	1	20	28	regulation_of_microtubule-based_process	FBgn0262468,FBgn0051057,FBgn0250788
GO:0007436	0.427	1	0.383264	1	5	6	larval_salivary_gland_morphogenesis	FBgn0004197
GO:0010033	10.787	12	0.384098	1	92	129	response_to_organic_substance	FBgn0000242,FBgn0000479,FBgn0028420,FBgn0023076,FBgn0031109,FBgn0086782,FBgn0013948,FBgn0044046,FBgn0039685,FBgn0003068,FBgn0003093,FBgn0261461
GO:0016458	3.143	4	0.385489	1	68	93	gene_silencing	FBgn0001218,FBgn0023216,FBgn0003732,FBgn0024183
GO:0019898	5.042	6	0.385498	1	39	49	extrinsic_to_membrane	FBgn0001253,FBgn0259927,FBgn0259918,FBgn0001105,FBgn0024941,FBgn0003861
GO:0044306	2.219	3	0.385641	1	16	23	neuron_projection_terminus	FBgn0261788,FBgn0001624,FBgn0031702
GO:0043679	2.219	3	0.385641	1	16	23	axon_terminus	FBgn0261788,FBgn0001624,FBgn0031702
GO:0009205	6.922	8	0.385695	1	92	121	purine_ribonucleoside_triphosphate_metabolic_process	FBgn0035879,FBgn0053310,FBgn0028671,FBgn0014391,FBgn0052506,FBgn0030343,FBgn0027779,FBgn0022153
GO:0009199	6.922	8	0.385695	1	92	121	ribonucleoside_triphosphate_metabolic_process	FBgn0035879,FBgn0053310,FBgn0028671,FBgn0014391,FBgn0052506,FBgn0030343,FBgn0027779,FBgn0022153
GO:0009144	6.922	8	0.385695	1	92	121	purine_nucleoside_triphosphate_metabolic_process	FBgn0035879,FBgn0053310,FBgn0028671,FBgn0014391,FBgn0052506,FBgn0030343,FBgn0027779,FBgn0022153
GO:0000139	2.272	3	0.385777	1	26	36	Golgi_membrane	FBgn0030327,FBgn0011708,FBgn0000319
GO:0016469	2.232	3	0.386608	1	50	59	proton-transporting_two-sector_ATPase_complex	FBgn0028671,FBgn0014391,FBgn0027779
GO:0032561	10.782	12	0.38686	1	122	168	guanyl_ribonucleotide_binding	FBgn0020443,FBgn0003392,FBgn0261914,FBgn0014011,FBgn0053158,FBgn0015789,FBgn0030088,FBgn0015286,FBgn0031090,FBgn0030792,FBgn0003890,FBgn0051048
GO:0005525	10.782	12	0.38686	1	122	168	GTP_binding	FBgn0020443,FBgn0003392,FBgn0261914,FBgn0014011,FBgn0053158,FBgn0015789,FBgn0030088,FBgn0015286,FBgn0031090,FBgn0030792,FBgn0003890,FBgn0051048
GO:0048747	7.91	9	0.387099	1	50	67	muscle_fiber_development	FBgn0001297,FBgn0030897,FBgn0003371,FBgn0261788,FBgn0083228,FBgn0000464,FBgn0003716,FBgn0259108,FBgn0250788
GO:0048738	0.437	1	0.387381	1	4	5	cardiac_muscle_tissue_development	FBgn0003345
GO:0035023	5.074	6	0.387382	1	19	26	regulation_of_Rho_protein_signal_transduction	FBgn0030842,FBgn0003041,FBgn0040068,FBgn0035802,FBgn0035574,FBgn0024277
GO:0055001	10.811	12	0.38877	1	67	95	muscle_cell_development	FBgn0001297,FBgn0003345,FBgn0030897,FBgn0003371,FBgn0001250,FBgn0261788,FBgn0083228,FBgn0000464,FBgn0086783,FBgn0003716,FBgn0259108,FBgn0250788
GO:0009141	6.942	8	0.388988	1	93	122	nucleoside_triphosphate_metabolic_process	FBgn0035879,FBgn0053310,FBgn0028671,FBgn0014391,FBgn0052506,FBgn0030343,FBgn0027779,FBgn0022153
GO:0030135	5.047	6	0.389101	1	52	74	coated_vesicle	FBgn0030089,FBgn0030341,FBgn0083228,FBgn0000319,FBgn0030791,FBgn0024187
GO:0035272	20.566	22	0.389588	1	120	156	exocrine_system_development	FBgn0030964,FBgn0003392,FBgn0000276,FBgn0014011,FBgn0004197,FBgn0261618,FBgn0010194,FBgn0015380,FBgn0001250,FBgn0035823,FBgn0000567,FBgn0086677,FBgn0013948,FBgn0039685,FBgn0259220,FBgn0026319,FBgn0259236,FBgn0003716,FBgn0004593,FBgn0011260,FBgn0011274,FBgn0259176
GO:0007431	20.566	22	0.389588	1	120	156	salivary_gland_development	FBgn0030964,FBgn0003392,FBgn0000276,FBgn0014011,FBgn0004197,FBgn0261618,FBgn0010194,FBgn0015380,FBgn0001250,FBgn0035823,FBgn0000567,FBgn0086677,FBgn0013948,FBgn0039685,FBgn0259220,FBgn0026319,FBgn0259236,FBgn0003716,FBgn0004593,FBgn0011260,FBgn0011274,FBgn0259176
GO:0050801	6.003	7	0.389744	1	46	55	ion_homeostasis	FBgn0030343,FBgn0259918,FBgn0086778,FBgn0024944,FBgn0003861,FBgn0085350,FBgn0085351
GO:0000228	4.119	5	0.390272	1	56	73	nuclear_chromosome	FBgn0261976,FBgn0028525,FBgn0086613,FBgn0011762,FBgn0004856
GO:0007479	2.231	3	0.393389	1	11	16	leg_disc_proximal_distal_pattern_formation	FBgn0011758,FBgn0026411,FBgn0004854
GO:0042306	2.246	3	0.394508	1	21	27	regulation_of_protein_import_into_nucleus	FBgn0000250,FBgn0003371,FBgn0001079
GO:0010454	3.197	4	0.394694	1	13	15	negative_regulation_of_cell_fate_commitment	FBgn0028582,FBgn0004647,FBgn0259176,FBgn0004569
GO:0009996	3.197	4	0.394694	1	13	15	negative_regulation_of_cell_fate_specification	FBgn0028582,FBgn0004647,FBgn0259176,FBgn0004569
GO:0006108	0.572	1	0.395297	1	8	8	malate_metabolic_process	FBgn0029155
GO:0016615	0.572	1	0.395297	1	8	8	malate_dehydrogenase_activity	FBgn0029155
GO:0007160	2.254	3	0.395997	1	13	17	cell-matrix_adhesion	FBgn0001250,FBgn0002577,FBgn0051004
GO:0031589	2.254	3	0.395997	1	13	17	cell-substrate_adhesion	FBgn0001250,FBgn0002577,FBgn0051004
GO:0035556	30.392	32	0.396032	1	223	301	intracellular_signal_transduction	FBgn0001297,FBgn0035879,FBgn0261922,FBgn0030842,FBgn0003041,FBgn0040068,FBgn0086361,FBgn0053542,FBgn0014011,FBgn0003371,FBgn0000479,FBgn0016131,FBgn0015789,FBgn0030088,FBgn0052506,FBgn0032633,FBgn0015129,FBgn0035802,FBgn0035574,FBgn0004647,FBgn0086782,FBgn0015286,FBgn0024944,FBgn0003861,FBgn0031090,FBgn0259220,FBgn0026319,FBgn0004107,FBgn0001079,FBgn0024277,FBgn0261570,FBgn0034158
GO:0042325	6.07	7	0.397034	1	43	68	regulation_of_phosphorylation	FBgn0001297,FBgn0086361,FBgn0003371,FBgn0026192,FBgn0016081,FBgn0261549,FBgn0020224
GO:0051383	0.466	1	0.397491	1	5	6	kinetochore_organization	FBgn0000140
GO:0009636	2.299	3	0.397892	1	20	22	response_to_toxin	FBgn0031693,FBgn0000024,FBgn0031694
GO:0042559	0.487	1	0.398405	1	12	17	pteridine-containing_compound_biosynthetic_process	FBgn0002641
GO:0008374	1.363	2	0.40062	1	17	21	O-acyltransferase_activity	FBgn0031132,FBgn0004797
GO:0016042	2.282	3	0.401288	1	33	39	lipid_catabolic_process	FBgn0035811,FBgn0039769,FBgn0039655
GO:0007140	2.277	3	0.401415	1	31	38	male_meiosis	FBgn0031142,FBgn0261618,FBgn0051989
GO:0043596	0.485	1	0.402497	1	9	12	nuclear_replication_fork	FBgn0011762
GO:0030894	0.485	1	0.402497	1	9	12	replisome	FBgn0011762
GO:0043601	0.485	1	0.402497	1	9	12	nuclear_replisome	FBgn0011762
GO:0046915	1.359	2	0.402507	1	15	20	transition_metal_ion_transmembrane_transporter_activity	FBgn0030343,FBgn0039561
GO:0030162	2.319	3	0.402798	1	25	38	regulation_of_proteolysis	FBgn0003371,FBgn0261278,FBgn0001079
GO:0035110	7.044	8	0.403196	1	32	44	leg_morphogenesis	FBgn0031005,FBgn0003345,FBgn0000242,FBgn0004197,FBgn0010825,FBgn0004647,FBgn0026411,FBgn0004870
GO:0035108	7.044	8	0.403196	1	32	45	limb_morphogenesis	FBgn0031005,FBgn0003345,FBgn0000242,FBgn0004197,FBgn0010825,FBgn0004647,FBgn0026411,FBgn0004870
GO:0060173	7.044	8	0.403196	1	32	45	limb_development	FBgn0031005,FBgn0003345,FBgn0000242,FBgn0004197,FBgn0010825,FBgn0004647,FBgn0026411,FBgn0004870
GO:0033157	2.277	3	0.403516	1	22	28	regulation_of_intracellular_protein_transport	FBgn0000250,FBgn0003371,FBgn0001079
GO:0034645	88.717	91	0.404415	1	1056	1454	cellular_macromolecule_biosynthetic_process	FBgn0020443,FBgn0001297,FBgn0030663,FBgn0029629,FBgn0262526,FBgn0003267,FBgn0030786,FBgn0014467,FBgn0035849,FBgn0029664,FBgn0003345,FBgn0260442,FBgn0051914,FBgn0051915,FBgn0024308,FBgn0030990,FBgn0000114,FBgn0053002,FBgn0261606,FBgn0003371,FBgn0014026,FBgn0000964,FBgn0085481,FBgn0085480,FBgn0040368,FBgn0008651,FBgn0083981,FBgn0053158,FBgn0000492,FBgn0028550,FBgn0028420,FBgn0017418,FBgn0023076,FBg…
GO:0014706	11.91	13	0.405355	1	65	85	striated_muscle_tissue_development	FBgn0001297,FBgn0003345,FBgn0030897,FBgn0003371,FBgn0008651,FBgn0261788,FBgn0028369,FBgn0083228,FBgn0004647,FBgn0000464,FBgn0003716,FBgn0259108,FBgn0250788
GO:0051049	6.082	7	0.405463	1	54	72	regulation_of_transport	FBgn0000250,FBgn0030897,FBgn0003371,FBgn0083228,FBgn0000319,FBgn0027598,FBgn0001079
GO:0051223	2.284	3	0.405536	1	23	29	regulation_of_protein_transport	FBgn0000250,FBgn0003371,FBgn0001079
GO:0070201	2.284	3	0.405536	1	23	29	regulation_of_establishment_of_protein_localization	FBgn0000250,FBgn0003371,FBgn0001079
GO:0006473	0.505	1	0.405736	1	12	16	protein_acetylation	FBgn0023216
GO:0051146	13.872	15	0.407722	1	84	117	striated_muscle_cell_differentiation	FBgn0001297,FBgn0003345,FBgn0030897,FBgn0014011,FBgn0003371,FBgn0008651,FBgn0001250,FBgn0261788,FBgn0028369,FBgn0083228,FBgn0000464,FBgn0086783,FBgn0003716,FBgn0259108,FBgn0250788
GO:0030100	1.361	2	0.407841	1	11	15	regulation_of_endocytosis	FBgn0000319,FBgn0027598
GO:0007269	7.057	8	0.408062	1	76	106	neurotransmitter_secretion	FBgn0030897,FBgn0028582,FBgn0030089,FBgn0011708,FBgn0083228,FBgn0000319,FBgn0026313,FBgn0250788
GO:0030234	25.613	27	0.408481	1	240	332	enzyme_regulator_activity	FBgn0035879,FBgn0030842,FBgn0003137,FBgn0003041,FBgn0040068,FBgn0030897,FBgn0000259,FBgn0031769,FBgn0030087,FBgn0052506,FBgn0031107,FBgn0028737,FBgn0030808,FBgn0035802,FBgn0035574,FBgn0026375,FBgn0052354,FBgn0261461,FBgn0027492,FBgn0051048,FBgn0030685,FBgn0032821,FBgn0024277,FBgn0039726,FBgn0261570,FBgn0030696,FBgn0034158
GO:0031984	0.505	1	0.409024	1	8	8	organelle_subcompartment	FBgn0030327
GO:0006950	33.443	35	0.409659	1	428	556	response_to_stress	FBgn0001297,FBgn0031006,FBgn0035878,FBgn0003392,FBgn0000276,FBgn0031037,FBgn0035847,FBgn0039802,FBgn0000250,FBgn0086361,FBgn0014011,FBgn0262579,FBgn0003371,FBgn0001218,FBgn0003495,FBgn0000094,FBgn0035789,FBgn0014391,FBgn0030926,FBgn0031114,FBgn0035438,FBgn0039562,FBgn0004647,FBgn0261278,FBgn0052382,FBgn0262473,FBgn0086782,FBgn0015286,FBgn0023216,FBgn0003068,FBgn0260966,FBgn0026319,FBgn0011274,FBg…
GO:0009059	88.821	91	0.409659	1	1058	1459	macromolecule_biosynthetic_process	FBgn0020443,FBgn0001297,FBgn0030663,FBgn0029629,FBgn0262526,FBgn0003267,FBgn0030786,FBgn0014467,FBgn0035849,FBgn0029664,FBgn0003345,FBgn0260442,FBgn0051914,FBgn0051915,FBgn0024308,FBgn0030990,FBgn0000114,FBgn0053002,FBgn0261606,FBgn0003371,FBgn0014026,FBgn0000964,FBgn0085481,FBgn0085480,FBgn0040368,FBgn0008651,FBgn0083981,FBgn0053158,FBgn0000492,FBgn0028550,FBgn0028420,FBgn0017418,FBgn0023076,FBg…
GO:0044449	3.253	4	0.411104	1	21	26	contractile_fiber_part	FBgn0031037,FBgn0035917,FBgn0002772,FBgn0086783
GO:0043281	1.395	2	0.411611	1	14	19	regulation_of_caspase_activity	FBgn0035461,FBgn0013948
GO:0052547	1.395	2	0.411611	1	14	20	regulation_of_peptidase_activity	FBgn0035461,FBgn0013948
GO:0052548	1.395	2	0.411611	1	14	20	regulation_of_endopeptidase_activity	FBgn0035461,FBgn0013948
GO:0051091	0.476	1	0.411764	1	5	6	positive_regulation_of_transcription_factor_activity	FBgn0001079
GO:0090047	0.476	1	0.411764	1	5	6	positive_regulation_of_transcription_regulator_activity	FBgn0001079
GO:0032506	2.312	3	0.412435	1	17	23	cytokinetic_process	FBgn0003041,FBgn0262468,FBgn0004389
GO:0031011	0.439	1	0.41386	1	4	7	Ino80_complex	FBgn0086613
GO:0042052	3.256	4	0.414061	1	20	24	rhabdomere_development	FBgn0014011,FBgn0016081,FBgn0027335,FBgn0004102
GO:0044275	2.333	3	0.415415	1	37	40	cellular_carbohydrate_catabolic_process	FBgn0014869,FBgn0042710,FBgn0011754
GO:0046822	2.319	3	0.415418	1	23	29	regulation_of_nucleocytoplasmic_transport	FBgn0000250,FBgn0003371,FBgn0001079
GO:0032386	2.319	3	0.415418	1	23	30	regulation_of_intracellular_transport	FBgn0000250,FBgn0003371,FBgn0001079
GO:0044262	10.972	12	0.415719	1	139	175	cellular_carbohydrate_metabolic_process	FBgn0014869,FBgn0051915,FBgn0085481,FBgn0085480,FBgn0042710,FBgn0030087,FBgn0030327,FBgn0001248,FBgn0027621,FBgn0011754,FBgn0031099,FBgn0027560
GO:0008745	0.56	1	0.416123	1	8	13	N-acetylmuramoyl-L-alanine_amidase_activity	FBgn0030695
GO:0006027	0.56	1	0.416123	1	8	14	glycosaminoglycan_catabolic_process	FBgn0030695
GO:0009253	0.56	1	0.416123	1	8	14	peptidoglycan_catabolic_process	FBgn0030695
GO:0000270	0.56	1	0.416123	1	8	14	peptidoglycan_metabolic_process	FBgn0030695
GO:0042834	0.56	1	0.416123	1	8	14	peptidoglycan_binding	FBgn0030695
GO:0042558	0.517	1	0.416287	1	13	20	pteridine-containing_compound_metabolic_process	FBgn0002641
GO:0050808	10.036	11	0.416596	1	63	86	synapse_organization	FBgn0001297,FBgn0030897,FBgn0003371,FBgn0026192,FBgn0261788,FBgn0083228,FBgn0000464,FBgn0262473,FBgn0003716,FBgn0259108,FBgn0250788
GO:0014866	0.497	1	0.416918	1	5	7	skeletal_myofibril_assembly	FBgn0086783
GO:0006996	61.214	63	0.417151	1	721	1064	organelle_organization	FBgn0031005,FBgn0029629,FBgn0031696,FBgn0003392,FBgn0262526,FBgn0003041,FBgn0003654,FBgn0260442,FBgn0040068,FBgn0031781,FBgn0261606,FBgn0014011,FBgn0261811,FBgn0000140,FBgn0261618,FBgn0014026,FBgn0035347,FBgn0016131,FBgn0030089,FBgn0015391,FBgn0030082,FBgn0031107,FBgn0001250,FBgn0017579,FBgn0016081,FBgn0261788,FBgn0261381,FBgn0004647,FBgn0016694,FBgn0086899,FBgn0025641,FBgn0261278,FBgn0262111,FBg…
GO:0000166	78.082	80	0.417335	1	861	1139	nucleotide_binding	FBgn0020443,FBgn0030864,FBgn0035878,FBgn0029629,FBgn0031696,FBgn0030956,FBgn0003392,FBgn0262526,FBgn0085391,FBgn0032456,FBgn0261914,FBgn0085383,FBgn0020513,FBgn0029664,FBgn0000114,FBgn0031782,FBgn0031784,FBgn0031062,FBgn0014011,FBgn0032597,FBgn0040234,FBgn0003371,FBgn0040365,FBgn0083981,FBgn0042710,FBgn0053158,FBgn0001218,FBgn0015380,FBgn0016131,FBgn0053173,FBgn0015789,FBgn0030088,FBgn0015391,FBg…
GO:0042749	2.316	3	0.418069	1	12	13	regulation_of_circadian_sleep_wake_cycle	FBgn0014467,FBgn0023076,FBgn0003068
GO:0005996	5.193	6	0.418259	1	69	86	monosaccharide_metabolic_process	FBgn0014869,FBgn0042710,FBgn0030087,FBgn0027621,FBgn0011754,FBgn0031099
GO:0004176	0.462	1	0.419065	1	3	5	ATP-dependent_peptidase_activity	FBgn0052369
GO:0016853	3.294	4	0.419134	1	72	95	isomerase_activity	FBgn0014869,FBgn0030329,FBgn0031092,FBgn0003732
GO:0046933	0.548	1	0.419461	1	15	20	hydrogen_ion_transporting_ATP_synthase_activity__rotational_mechanism	FBgn0014391
GO:0007266	5.212	6	0.420064	1	21	28	Rho_protein_signal_transduction	FBgn0030842,FBgn0003041,FBgn0040068,FBgn0035802,FBgn0035574,FBgn0024277
GO:0002780	1.392	2	0.420159	1	10	18	antibacterial_peptide_biosynthetic_process	FBgn0000094,FBgn0262473
GO:0002778	1.392	2	0.420159	1	10	18	antibacterial_peptide_production	FBgn0000094,FBgn0262473
GO:0002786	1.392	2	0.420159	1	10	18	regulation_of_antibacterial_peptide_production	FBgn0000094,FBgn0262473
GO:0002808	1.392	2	0.420159	1	10	18	regulation_of_antibacterial_peptide_biosynthetic_process	FBgn0000094,FBgn0262473
GO:0022904	1.427	2	0.420218	1	47	72	respiratory_electron_transport_chain	FBgn0039669,FBgn0040705
GO:0045495	1.452	2	0.4215	1	15	21	pole_plasm	FBgn0262526,FBgn0000114
GO:0043146	0.511	1	0.421601	1	7	11	spindle_stabilization	FBgn0262468
GO:0000086	1.381	2	0.42181	1	11	14	G2_M_transition_of_mitotic_cell_cycle	FBgn0001297,FBgn0004107
GO:0022410	2.333	3	0.423301	1	13	15	circadian_sleep_wake_cycle_process	FBgn0014467,FBgn0023076,FBgn0003068
GO:0005576	34.608	36	0.423615	1	348	434	extracellular_region	FBgn0030964,FBgn0031000,FBgn0022770,FBgn0000276,FBgn0035844,FBgn0003137,FBgn0040950,FBgn0030999,FBgn0053542,FBgn0023179,FBgn0003495,FBgn0010194,FBgn0000094,FBgn0250908,FBgn0014135,FBgn0053179,FBgn0053173,FBgn0031109,FBgn0030926,FBgn0031110,FBgn0032627,FBgn0032629,FBgn0039584,FBgn0052354,FBgn0002563,FBgn0086677,FBgn0002577,FBgn0044046,FBgn0039685,FBgn0031097,FBgn0011280,FBgn0027598,FBgn0011260,FBg…
GO:0070828	0.527	1	0.424451	1	9	12	heterochromatin_organization	FBgn0024183
GO:0048167	0.517	1	0.42452	1	6	10	regulation_of_synaptic_plasticity	FBgn0003392
GO:0005743	5.231	6	0.424682	1	131	186	mitochondrial_inner_membrane	FBgn0030975,FBgn0031039,FBgn0014391,FBgn0039669,FBgn0039561,FBgn0040705
GO:0031410	7.159	8	0.424855	1	74	105	cytoplasmic_vesicle	FBgn0030089,FBgn0030805,FBgn0030341,FBgn0083228,FBgn0004647,FBgn0000319,FBgn0030791,FBgn0024187
GO:0022627	1.443	2	0.425282	1	38	41	cytosolic_small_ribosomal_subunit	FBgn0034138,FBgn0027494
GO:0006635	0.535	1	0.426069	1	10	11	fatty_acid_beta-oxidation	FBgn0035811
GO:0009062	0.535	1	0.426069	1	10	12	fatty_acid_catabolic_process	FBgn0035811
GO:0016081	1.424	2	0.426231	1	20	23	synaptic_vesicle_docking_involved_in_exocytosis	FBgn0011708,FBgn0026313
GO:0000499	3.431	4	0.426312	1	129	205	base_pairing_with_mRNA	FBgn0051914,FBgn0052363,FBgn0051963,FBgn0051971
GO:0030533	3.431	4	0.426312	1	129	205	triplet_codon-amino_acid_adaptor_activity	FBgn0051914,FBgn0052363,FBgn0051963,FBgn0051971
GO:0005539	1.434	2	0.427144	1	14	24	glycosaminoglycan_binding	FBgn0030964,FBgn0030695
GO:0046854	0.518	1	0.427357	1	5	8	phosphoinositide_phosphorylation	FBgn0261922
GO:0070887	3.329	4	0.428667	1	47	62	cellular_response_to_chemical_stimulus	FBgn0031693,FBgn0031694,FBgn0044046,FBgn0030795
GO:0002164	9.138	10	0.429045	1	60	74	larval_development	FBgn0015589,FBgn0260442,FBgn0004197,FBgn0033652,FBgn0030343,FBgn0028369,FBgn0004647,FBgn0026319,FBgn0001624,FBgn0011274
GO:0000159	0.528	1	0.429113	1	6	7	protein_phosphatase_type_2A_complex	FBgn0027492
GO:0032483	1.434	2	0.429178	1	17	25	regulation_of_Rab_protein_signal_transduction	FBgn0035879,FBgn0052506
GO:0032482	1.434	2	0.429178	1	17	25	Rab_protein_signal_transduction	FBgn0035879,FBgn0052506
GO:0032313	1.434	2	0.429178	1	17	25	regulation_of_Rab_GTPase_activity	FBgn0035879,FBgn0052506
GO:0007202	1.404	2	0.429917	1	6	8	activation_of_phospholipase_C_activity	FBgn0024944,FBgn0003861
GO:0010517	1.404	2	0.429917	1	6	8	regulation_of_phospholipase_activity	FBgn0024944,FBgn0003861
GO:0010518	1.404	2	0.429917	1	6	8	positive_regulation_of_phospholipase_activity	FBgn0024944,FBgn0003861
GO:0010863	1.404	2	0.429917	1	6	8	positive_regulation_of_phospholipase_C_activity	FBgn0024944,FBgn0003861
GO:0060191	1.404	2	0.429917	1	6	8	regulation_of_lipase_activity	FBgn0024944,FBgn0003861
GO:0060193	1.404	2	0.429917	1	6	8	positive_regulation_of_lipase_activity	FBgn0024944,FBgn0003861
GO:0018205	0.546	1	0.430006	1	14	20	peptidyl-lysine_modification	FBgn0023216
GO:0003682	2.385	3	0.430036	1	45	63	chromatin_binding	FBgn0030082,FBgn0085451,FBgn0261573
GO:0019198	2.353	3	0.430339	1	6	6	transmembrane_receptor_protein_phosphatase_activity	FBgn0000464,FBgn0004370,FBgn0004369
GO:0005001	2.353	3	0.430339	1	6	6	transmembrane_receptor_protein_tyrosine_phosphatase_activity	FBgn0000464,FBgn0004370,FBgn0004369
GO:0033176	1.462	2	0.430619	1	30	34	proton-transporting_V-type_ATPase_complex	FBgn0028671,FBgn0027779
GO:0051090	0.508	1	0.430921	1	6	9	regulation_of_transcription_factor_activity	FBgn0001079
GO:0090046	0.508	1	0.430921	1	6	9	regulation_of_transcription_regulator_activity	FBgn0001079
GO:0009649	1.405	2	0.431089	1	8	9	entrainment_of_circadian_clock	FBgn0003371,FBgn0003068
GO:0006378	1.469	2	0.431095	1	13	15	mRNA_polyadenylation	FBgn0262526,FBgn0000114
GO:0009826	1.422	2	0.431631	1	14	16	unidimensional_cell_growth	FBgn0014011,FBgn0003716
GO:0034504	3.331	4	0.43168	1	44	58	protein_localization_to_nucleus	FBgn0000250,FBgn0003371,FBgn0023216,FBgn0001079
GO:0022407	2.356	3	0.431729	1	12	15	regulation_of_cell-cell_adhesion	FBgn0003716,FBgn0001624,FBgn0004569
GO:0046529	1.4	2	0.431769	1	10	15	imaginal_disc_fusion__thorax_closure	FBgn0001297,FBgn0026319
GO:0046528	1.4	2	0.431769	1	10	16	imaginal_disc_fusion	FBgn0001297,FBgn0026319
GO:0019888	1.449	2	0.432257	1	23	32	protein_phosphatase_regulator_activity	FBgn0027492,FBgn0030696
GO:0061351	4.291	5	0.433062	1	38	46	neural_precursor_cell_proliferation	FBgn0015589,FBgn0026192,FBgn0001105,FBgn0003720,FBgn0010300
GO:0007405	4.291	5	0.433062	1	38	46	neuroblast_proliferation	FBgn0015589,FBgn0026192,FBgn0001105,FBgn0003720,FBgn0010300
GO:0009954	3.321	4	0.433437	1	17	25	proximal_distal_pattern_formation	FBgn0004647,FBgn0011758,FBgn0026411,FBgn0004854
GO:0016310	30.841	32	0.434538	1	275	394	phosphorylation	FBgn0030864,FBgn0001297,FBgn0031696,FBgn0261922,FBgn0086361,FBgn0031784,FBgn0000259,FBgn0003371,FBgn0015380,FBgn0026192,FBgn0016131,FBgn0025803,FBgn0016081,FBgn0039669,FBgn0086899,FBgn0261278,FBgn0011754,FBgn0046689,FBgn0259220,FBgn0034137,FBgn0003716,FBgn0003091,FBgn0003093,FBgn0004107,FBgn0004462,FBgn0011817,FBgn0030683,FBgn0001079,FBgn0261549,FBgn0020224,FBgn0040705,FBgn0030697
GO:0072507	1.423	2	0.434829	1	7	12	divalent_inorganic_cation_homeostasis	FBgn0024944,FBgn0003861
GO:0046692	0.544	1	0.434976	1	9	12	sperm_competition	FBgn0039597
GO:0043631	1.477	2	0.435117	1	14	16	RNA_polyadenylation	FBgn0262526,FBgn0000114
GO:0003001	7.22	8	0.435382	1	78	109	generation_of_a_signal_involved_in_cell-cell_signaling	FBgn0030897,FBgn0028582,FBgn0030089,FBgn0011708,FBgn0083228,FBgn0000319,FBgn0026313,FBgn0250788
GO:0023061	7.22	8	0.435382	1	78	109	signal_release	FBgn0030897,FBgn0028582,FBgn0030089,FBgn0011708,FBgn0083228,FBgn0000319,FBgn0026313,FBgn0250788
GO:0031965	1.452	2	0.435559	1	12	14	nuclear_membrane	FBgn0027603,FBgn0262468
GO:0010970	2.403	3	0.436367	1	18	21	microtubule-based_transport	FBgn0003654,FBgn0259108,FBgn0024187
GO:0015630	25.917	27	0.437406	1	336	433	microtubule_cytoskeleton	FBgn0003392,FBgn0032455,FBgn0015589,FBgn0003654,FBgn0000140,FBgn0023177,FBgn0031769,FBgn0032798,FBgn0001218,FBgn0035811,FBgn0002031,FBgn0000464,FBgn0039537,FBgn0027329,FBgn0001105,FBgn0259220,FBgn0051641,FBgn0259108,FBgn0039510,FBgn0004107,FBgn0003890,FBgn0013813,FBgn0020503,FBgn0051057,FBgn0039638,FBgn0261549,FBgn0031703
GO:0007157	2.39	3	0.438047	1	10	12	heterophilic_cell-cell_adhesion	FBgn0001250,FBgn0028369,FBgn0004647
GO:0035162	2.393	3	0.438422	1	18	19	embryonic_hemopoiesis	FBgn0030964,FBgn0014011,FBgn0004647
GO:0009259	8.219	9	0.438429	1	111	145	ribonucleotide_metabolic_process	FBgn0035879,FBgn0053310,FBgn0020513,FBgn0028671,FBgn0014391,FBgn0052506,FBgn0030343,FBgn0027779,FBgn0022153
GO:0019220	6.283	7	0.440858	1	49	75	regulation_of_phosphate_metabolic_process	FBgn0001297,FBgn0086361,FBgn0003371,FBgn0026192,FBgn0016081,FBgn0261549,FBgn0020224
GO:0051174	6.283	7	0.440858	1	49	75	regulation_of_phosphorus_metabolic_process	FBgn0001297,FBgn0086361,FBgn0003371,FBgn0026192,FBgn0016081,FBgn0261549,FBgn0020224
GO:2000241	4.331	5	0.441171	1	38	43	regulation_of_reproductive_process	FBgn0029768,FBgn0004797,FBgn0011766,FBgn0001624,FBgn0004870
GO:0007274	2.393	3	0.441534	1	17	21	neuromuscular_synaptic_transmission	FBgn0003716,FBgn0250788,FBgn0031702
GO:0051046	1.444	2	0.441795	1	12	17	regulation_of_secretion	FBgn0030897,FBgn0083228
GO:0005184	1.475	2	0.442043	1	22	32	neuropeptide_hormone_activity	FBgn0086782,FBgn0039722
GO:0043543	0.567	1	0.442054	1	14	18	protein_acylation	FBgn0023216
GO:0015277	0.584	1	0.442163	1	8	11	kainate_selective_glutamate_receptor_activity	FBgn0046113
GO:0030312	1.476	2	0.442194	1	22	30	external_encapsulating_structure	FBgn0046113,FBgn0029568
GO:0019318	4.355	5	0.442348	1	59	73	hexose_metabolic_process	FBgn0014869,FBgn0042710,FBgn0030087,FBgn0027621,FBgn0011754
GO:0007286	4.36	5	0.442439	1	47	67	spermatid_development	FBgn0003392,FBgn0003654,FBgn0000114,FBgn0035461,FBgn0000319
GO:0000075	1.47	2	0.442467	1	18	25	cell_cycle_checkpoint	FBgn0031696,FBgn0261278
GO:0071156	1.47	2	0.442467	1	18	25	regulation_of_cell_cycle_arrest	FBgn0031696,FBgn0261278
GO:0046667	3.361	4	0.442776	1	23	25	compound_eye_retinal_cell_programmed_cell_death	FBgn0003392,FBgn0015589,FBgn0004647,FBgn0000319
GO:0008186	1.481	2	0.442906	1	25	40	RNA-dependent_ATPase_activity	FBgn0052533,FBgn0027602
GO:0004004	1.481	2	0.442906	1	25	40	ATP-dependent_RNA_helicase_activity	FBgn0052533,FBgn0027602
GO:0048568	2.409	3	0.443344	1	19	20	embryonic_organ_development	FBgn0030964,FBgn0014011,FBgn0004647
GO:0004843	0.503	1	0.443947	1	5	8	ubiquitin-specific_protease_activity	FBgn0027603
GO:0019748	3.398	4	0.44475	1	52	63	secondary_metabolic_process	FBgn0031693,FBgn0031694,FBgn0002641,FBgn0262473
GO:0016070	70.635	72	0.445131	1	792	1060	RNA_metabolic_process	FBgn0003931,FBgn0030969,FBgn0001297,FBgn0030663,FBgn0003922,FBgn0262526,FBgn0085391,FBgn0003267,FBgn0003916,FBgn0030789,FBgn0014467,FBgn0029751,FBgn0035849,FBgn0029664,FBgn0003345,FBgn0260442,FBgn0024308,FBgn0000114,FBgn0003371,FBgn0000964,FBgn0008651,FBgn0083981,FBgn0000492,FBgn0029941,FBgn0028550,FBgn0043022,FBgn0023076,FBgn0030081,FBgn0030058,FBgn0031114,FBgn0261963,FBgn0002023,FBgn0030063,FBg…
GO:0051099	0.536	1	0.447182	1	6	7	positive_regulation_of_binding	FBgn0001079
GO:0043388	0.536	1	0.447182	1	6	7	positive_regulation_of_DNA_binding	FBgn0001079
GO:0009416	9.263	10	0.447651	1	68	89	response_to_light_stimulus	FBgn0000024,FBgn0085387,FBgn0259918,FBgn0086778,FBgn0003861,FBgn0003068,FBgn0260938,FBgn0001624,FBgn0011260,FBgn0261549
GO:0031967	11.245	12	0.447849	1	210	293	organelle_envelope	FBgn0030966,FBgn0030975,FBgn0031039,FBgn0031038,FBgn0014391,FBgn0002031,FBgn0039669,FBgn0039561,FBgn0027603,FBgn0039525,FBgn0262468,FBgn0040705
GO:0045814	1.5	2	0.448116	1	33	48	negative_regulation_of_gene_expression__epigenetic	FBgn0023216,FBgn0003732
GO:0006342	1.5	2	0.448116	1	33	47	chromatin_silencing	FBgn0023216,FBgn0003732
GO:0001505	8.273	9	0.44815	1	82	112	regulation_of_neurotransmitter_levels	FBgn0000024,FBgn0030897,FBgn0028582,FBgn0030089,FBgn0011708,FBgn0083228,FBgn0000319,FBgn0026313,FBgn0250788
GO:0019783	0.51	1	0.448328	1	6	9	small_conjugating_protein-specific_protease_activity	FBgn0027603
GO:0016052	4.393	5	0.448668	1	62	72	carbohydrate_catabolic_process	FBgn0014869,FBgn0042710,FBgn0014133,FBgn0011754,FBgn0030695
GO:0051051	0.56	1	0.448978	1	7	9	negative_regulation_of_transport	FBgn0000250
GO:0006119	1.519	2	0.449861	1	48	73	oxidative_phosphorylation	FBgn0039669,FBgn0040705
GO:0007402	1.432	2	0.451088	1	5	8	ganglion_mother_cell_fate_determination	FBgn0261963,FBgn0010300
GO:0045202	14.203	15	0.451352	1	88	120	synapse	FBgn0000024,FBgn0003392,FBgn0046113,FBgn0000250,FBgn0030897,FBgn0028671,FBgn0030089,FBgn0261788,FBgn0083228,FBgn0086778,FBgn0000319,FBgn0024963,FBgn0001624,FBgn0250788,FBgn0031702
GO:0035168	2.419	3	0.451781	1	12	13	larval_lymph_gland_hemocyte_differentiation	FBgn0004197,FBgn0004647,FBgn0011274
GO:0043190	3.417	4	0.451887	1	30	40	ATP-binding_cassette_(ABC)_transporter_complex	FBgn0053173,FBgn0020762,FBgn0039594,FBgn0053970
GO:0045182	0.546	1	0.453169	1	7	12	translation_regulator_activity	FBgn0010300
GO:0007320	0.576	1	0.453266	1	10	13	insemination	FBgn0039597
GO:0006260	4.4	5	0.453387	1	63	83	DNA_replication	FBgn0261976,FBgn0016694,FBgn0000307,FBgn0011762,FBgn0011766
GO:0045333	3.44	4	0.453419	1	74	107	cellular_respiration	FBgn0030975,FBgn0001248,FBgn0039669,FBgn0040705
GO:0071214	0.568	1	0.455044	1	7	7	cellular_response_to_abiotic_stimulus	FBgn0030795
GO:0042331	1.483	2	0.455733	1	10	14	phototaxis	FBgn0000024,FBgn0001624
GO:0009453	1.483	2	0.455733	1	10	14	energy_taxis	FBgn0000024,FBgn0001624
GO:0007527	0.552	1	0.455809	1	5	9	adult_somatic_muscle_development	FBgn0030699
GO:0007190	1.437	2	0.456225	1	5	5	activation_of_adenylate_cyclase_activity	FBgn0015129,FBgn0086782
GO:0044242	1.533	2	0.456259	1	22	25	cellular_lipid_catabolic_process	FBgn0035811,FBgn0039769
GO:0090224	0.571	1	0.45673	1	8	12	regulation_of_spindle_organization	FBgn0262468
GO:0016717	0.63	1	0.457582	1	10	10	oxidoreductase_activity__acting_on_paired_donors__with_oxidation_of_a_pair_of_donors_resulting_in_the_reduction_of_molecular_oxygen_to_two_molecules_of_water	FBgn0000406
GO:0046666	3.42	4	0.457816	1	24	26	retinal_cell_programmed_cell_death	FBgn0003392,FBgn0015589,FBgn0004647,FBgn0000319
GO:0043178	1.439	2	0.458603	1	4	5	alcohol_binding	FBgn0015129,FBgn0053517
GO:0019208	1.525	2	0.458966	1	24	33	phosphatase_regulator_activity	FBgn0027492,FBgn0030696
GO:0010605	17.247	18	0.459132	1	198	264	negative_regulation_of_macromolecule_metabolic_process	FBgn0260442,FBgn0024308,FBgn0000114,FBgn0001218,FBgn0017418,FBgn0023076,FBgn0261963,FBgn0010825,FBgn0004647,FBgn0039654,FBgn0010762,FBgn0011758,FBgn0023216,FBgn0003068,FBgn0026411,FBgn0003732,FBgn0024183,FBgn0261573
GO:0006875	1.513	2	0.459719	1	14	20	cellular_metal_ion_homeostasis	FBgn0024944,FBgn0003861
GO:0042745	2.457	3	0.461735	1	14	16	circadian_sleep_wake_cycle	FBgn0014467,FBgn0023076,FBgn0003068
GO:0004222	6.415	7	0.461797	1	66	78	metalloendopeptidase_activity	FBgn0003137,FBgn0030947,FBgn0039688,FBgn0004885,FBgn0039611,FBgn0039612,FBgn0039613
GO:0033558	0.564	1	0.461904	1	7	8	protein_deacetylase_activity	FBgn0010825
GO:0004407	0.564	1	0.461904	1	7	8	histone_deacetylase_activity	FBgn0010825
GO:0022406	1.521	2	0.462091	1	25	30	membrane_docking	FBgn0011708,FBgn0026313
GO:0048278	1.521	2	0.462091	1	25	30	vesicle_docking	FBgn0011708,FBgn0026313
GO:0006904	1.521	2	0.462091	1	25	30	vesicle_docking_involved_in_exocytosis	FBgn0011708,FBgn0026313
GO:0008146	2.463	3	0.462273	1	15	17	sulfotransferase_activity	FBgn0031005,FBgn0038755,FBgn0032618
GO:0015238	1.525	2	0.4627	1	12	17	drug_transmembrane_transporter_activity	FBgn0032456,FBgn0039645
GO:0033202	0.524	1	0.463834	1	5	8	DNA_helicase_complex	FBgn0086613
GO:0006457	3.488	4	0.463964	1	83	107	protein_folding	FBgn0030990,FBgn0031776,FBgn0039562,FBgn0027329
GO:0042990	1.531	2	0.46575	1	16	21	regulation_of_transcription_factor_import_into_nucleus	FBgn0000250,FBgn0001079
GO:0042991	1.531	2	0.46575	1	16	21	transcription_factor_import_into_nucleus	FBgn0000250,FBgn0001079
GO:0006323	2.513	3	0.46586	1	38	60	DNA_packaging	FBgn0261618,FBgn0015391,FBgn0003732
GO:0030317	0.593	1	0.466208	1	7	8	sperm_motility	FBgn0029667
GO:0008092	23.251	24	0.466594	1	165	211	cytoskeletal_protein_binding	FBgn0085376,FBgn0030955,FBgn0030951,FBgn0003392,FBgn0015589,FBgn0260442,FBgn0031781,FBgn0000140,FBgn0016920,FBgn0035347,FBgn0014133,FBgn0261788,FBgn0024238,FBgn0025641,FBgn0262111,FBgn0000317,FBgn0051641,FBgn0259108,FBgn0039500,FBgn0020503,FBgn0051057,FBgn0024187,FBgn0004389,FBgn0250788
GO:0007460	1.527	2	0.466971	1	12	13	R8_cell_fate_commitment	FBgn0003267,FBgn0004647
GO:0008344	5.424	6	0.467853	1	36	45	adult_locomotory_behavior	FBgn0085387,FBgn0039802,FBgn0086778,FBgn0004102,FBgn0260938,FBgn0011260
GO:0006486	2.531	3	0.468333	1	36	49	protein_glycosylation	FBgn0085481,FBgn0085480,FBgn0030327
GO:0070085	2.531	3	0.468333	1	36	49	glycosylation	FBgn0085481,FBgn0085480,FBgn0030327
GO:0043413	2.531	3	0.468333	1	36	49	macromolecule_glycosylation	FBgn0085481,FBgn0085480,FBgn0030327
GO:0007098	2.524	3	0.468751	1	32	45	centrosome_cycle	FBgn0261618,FBgn0261278,FBgn0027329
GO:0051188	1.558	2	0.468977	1	32	52	cofactor_biosynthetic_process	FBgn0026666,FBgn0002641
GO:0007606	10.452	11	0.469672	1	156	193	sensory_perception_of_chemical_stimulus	FBgn0030985,FBgn0041626,FBgn0031109,FBgn0001250,FBgn0031111,FBgn0031110,FBgn0039520,FBgn0039685,FBgn0036009,FBgn0011280,FBgn0261549
GO:0042692	15.334	16	0.469702	1	90	124	muscle_cell_differentiation	FBgn0001297,FBgn0003345,FBgn0030897,FBgn0014011,FBgn0003371,FBgn0008651,FBgn0001250,FBgn0261788,FBgn0028369,FBgn0083228,FBgn0004647,FBgn0000464,FBgn0086783,FBgn0003716,FBgn0259108,FBgn0250788
GO:0055080	2.513	3	0.469887	1	26	34	cation_homeostasis	FBgn0030343,FBgn0024944,FBgn0003861
GO:0004930	20.326	21	0.470204	1	181	231	G-protein_coupled_receptor_activity	FBgn0028888,FBgn0030954,FBgn0035847,FBgn0029768,FBgn0260446,FBgn0041626,FBgn0039818,FBgn0031770,FBgn0028961,FBgn0035789,FBgn0053696,FBgn0015129,FBgn0030801,FBgn0052547,FBgn0039520,FBgn0024944,FBgn0053517,FBgn0036009,FBgn0259231,FBgn0051660,FBgn0039747
GO:0030534	10.386	11	0.470781	1	65	80	adult_behavior	FBgn0085387,FBgn0039802,FBgn0000479,FBgn0023076,FBgn0086778,FBgn0086782,FBgn0003068,FBgn0004102,FBgn0260938,FBgn0261461,FBgn0011260
GO:0043170	190.792	192	0.470853	1	2500	3306	macromolecule_metabolic_process	FBgn0003931,FBgn0030969,FBgn0020443,FBgn0030864,FBgn0001297,FBgn0030966,FBgn0030863,FBgn0031141,FBgn0031000,FBgn0030663,FBgn0029629,FBgn0031696,FBgn0003922,FBgn0022770,FBgn0262526,FBgn0085391,FBgn0003267,FBgn0003916,FBgn0030786,FBgn0030789,FBgn0014467,FBgn0030976,FBgn0029751,FBgn0035849,FBgn0035844,FBgn0029664,FBgn0003345,FBgn0260442,FBgn0051914,FBgn0051915,FBgn0024308,FBgn0040950,FBgn0030990,FBg…
GO:0005774	1.582	2	0.471035	1	31	35	vacuolar_membrane	FBgn0028671,FBgn0027779
GO:0044437	1.582	2	0.471035	1	31	35	vacuolar_part	FBgn0028671,FBgn0027779
GO:0007593	0.554	1	0.471108	1	5	5	chitin-based_cuticle_tanning	FBgn0030343
GO:0009950	4.48	5	0.472079	1	48	59	dorsal_ventral_axis_specification	FBgn0000250,FBgn0003495,FBgn0031114,FBgn0262473,FBgn0020224
GO:0046158	0.616	1	0.472187	1	13	17	ocellus_pigment_metabolic_process	FBgn0002641
GO:0046152	0.616	1	0.472187	1	13	17	ommochrome_metabolic_process	FBgn0002641
GO:0008055	0.616	1	0.472187	1	13	17	ocellus_pigment_biosynthetic_process	FBgn0002641
GO:0033060	0.616	1	0.472187	1	13	17	ocellus_pigmentation	FBgn0002641
GO:0006727	0.616	1	0.472187	1	13	17	ommochrome_biosynthetic_process	FBgn0002641
GO:0006818	2.549	3	0.472355	1	53	62	hydrogen_transport	FBgn0028671,FBgn0014391,FBgn0027779
GO:0015992	2.549	3	0.472355	1	53	62	proton_transport	FBgn0028671,FBgn0014391,FBgn0027779
GO:0051287	1.598	2	0.472835	1	32	41	NAD_or_NADH_binding	FBgn0029155,FBgn0001248
GO:0006633	0.633	1	0.473294	1	16	26	fatty_acid_biosynthetic_process	FBgn0000406
GO:0009314	10.414	11	0.473705	1	82	103	response_to_radiation	FBgn0000024,FBgn0085387,FBgn0259918,FBgn0261278,FBgn0086778,FBgn0003861,FBgn0003068,FBgn0260938,FBgn0001624,FBgn0011260,FBgn0261549
GO:0008173	0.625	1	0.47383	1	15	20	RNA_methyltransferase_activity	FBgn0261381
GO:0042391	3.49	4	0.47387	1	20	22	regulation_of_membrane_potential	FBgn0259918,FBgn0086778,FBgn0085350,FBgn0085351
GO:0055057	3.491	4	0.474466	1	28	31	neuroblast_division	FBgn0026192,FBgn0001105,FBgn0003720,FBgn0010300
GO:0045450	0.604	1	0.475895	1	9	9	bicoid_mRNA_localization	FBgn0260940
GO:0019395	0.623	1	0.47665	1	11	12	fatty_acid_oxidation	FBgn0035811
GO:0006383	0.616	1	0.47671	1	12	16	transcription_from_RNA_polymerase_III_promoter	FBgn0030687
GO:2000043	1.492	2	0.476998	1	7	8	regulation_of_cardiac_cell_fate_specification	FBgn0028582,FBgn0004647
GO:0042686	1.492	2	0.476998	1	7	8	regulation_of_cardioblast_cell_fate_specification	FBgn0028582,FBgn0004647
GO:0051294	0.593	1	0.47762	1	5	6	establishment_of_spindle_orientation	FBgn0001624
GO:0070304	0.601	1	0.478322	1	6	8	positive_regulation_of_stress-activated_protein_kinase_signaling_cascade	FBgn0026319
GO:0043410	0.601	1	0.478322	1	6	10	positive_regulation_of_MAPKKK_cascade	FBgn0026319
GO:0046330	0.601	1	0.478322	1	6	8	positive_regulation_of_JNK_cascade	FBgn0026319
GO:0000496	3.744	4	0.478564	1	142	219	base_pairing	FBgn0051914,FBgn0052363,FBgn0051963,FBgn0051971
GO:0000498	3.744	4	0.478564	1	142	219	base_pairing_with_RNA	FBgn0051914,FBgn0052363,FBgn0051963,FBgn0051971
GO:0033692	1.52	2	0.479104	1	11	12	cellular_polysaccharide_biosynthetic_process	FBgn0051915,FBgn0011754
GO:0000079	0.513	1	0.48011	1	3	5	regulation_of_cyclin-dependent_protein_kinase_activity	FBgn0001297
GO:0008144	0.669	1	0.480813	1	16	19	drug_binding	FBgn0011280
GO:0004712	0.576	1	0.481605	1	7	8	protein_serine_threonine_tyrosine_kinase_activity	FBgn0259220
GO:0006022	7.536	8	0.482457	1	94	122	aminoglycan_metabolic_process	FBgn0031000,FBgn0022770,FBgn0035844,FBgn0040950,FBgn0030999,FBgn0053173,FBgn0031097,FBgn0030695
GO:0045434	0.598	1	0.482583	1	7	8	negative_regulation_of_female_receptivity__post-mating	FBgn0029768
GO:0051293	1.569	2	0.483267	1	12	15	establishment_of_spindle_localization	FBgn0000140,FBgn0001624
GO:0051653	1.569	2	0.483267	1	12	15	spindle_localization	FBgn0000140,FBgn0001624
GO:0016585	1.572	2	0.483443	1	20	33	chromatin_remodeling_complex	FBgn0086613,FBgn0003732
GO:0003796	0.809	1	0.484119	1	18	18	lysozyme_activity	FBgn0034162
GO:0007605	2.545	3	0.484372	1	15	23	sensory_perception_of_sound	FBgn0016920,FBgn0262111,FBgn0000317
GO:0016015	0.604	1	0.48457	1	5	6	morphogen_activity	FBgn0003495
GO:0005381	0.619	1	0.485249	1	7	7	iron_ion_transmembrane_transporter_activity	FBgn0039561
GO:0040006	0.582	1	0.485899	1	6	7	protein-based_cuticle_attachment_to_epithelium	FBgn0030343
GO:0006096	1.609	2	0.485929	1	23	26	glycolysis	FBgn0014869,FBgn0042710
GO:0035293	0.617	1	0.486395	1	5	7	chitin-based_larval_cuticle_pattern_formation	FBgn0015589
GO:0043065	3.541	4	0.486665	1	25	34	positive_regulation_of_apoptosis	FBgn0013948,FBgn0026319,FBgn0011766,FBgn0004569
GO:0000220	0.67	1	0.486934	1	14	15	vacuolar_proton-transporting_V-type_ATPase__V0_domain	FBgn0028671
GO:0048067	0.638	1	0.489077	1	8	10	cuticle_pigmentation	FBgn0030343
GO:0004702	2.572	3	0.489894	1	29	33	receptor_signaling_protein_serine_threonine_kinase_activity	FBgn0046689,FBgn0034137,FBgn0011817
GO:0070647	3.585	4	0.490079	1	55	67	protein_modification_by_small_protein_conjugation_or_removal	FBgn0031107,FBgn0030809,FBgn0026319,FBgn0024997
GO:0030136	4.553	5	0.49058	1	38	57	clathrin-coated_vesicle	FBgn0030089,FBgn0083228,FBgn0000319,FBgn0030791,FBgn0024187
GO:0003995	0.653	1	0.491879	1	12	15	acyl-CoA_dehydrogenase_activity	FBgn0035811
GO:0000152	0.654	1	0.492514	1	13	18	nuclear_ubiquitin_ligase_complex	FBgn0031107
GO:0030705	2.581	3	0.493184	1	20	23	cytoskeleton-dependent_intracellular_transport	FBgn0003654,FBgn0259108,FBgn0024187
GO:0046662	0.618	1	0.493525	1	7	7	regulation_of_oviposition	FBgn0029768
GO:0000221	0.674	1	0.493914	1	13	15	vacuolar_proton-transporting_V-type_ATPase__V1_domain	FBgn0027779
GO:0032940	7.581	8	0.494957	1	90	128	secretion_by_cell	FBgn0030897,FBgn0028582,FBgn0030089,FBgn0011708,FBgn0083228,FBgn0000319,FBgn0026313,FBgn0250788
GO:2000177	0.596	1	0.495214	1	3	9	regulation_of_neural_precursor_cell_proliferation	FBgn0010300
GO:0046466	0.677	1	0.49547	1	6	7	membrane_lipid_catabolic_process	FBgn0039769
GO:0030149	0.677	1	0.49547	1	6	7	sphingolipid_catabolic_process	FBgn0039769
GO:0004386	4.614	5	0.495853	1	79	114	helicase_activity	FBgn0262526,FBgn0261976,FBgn0052533,FBgn0086613,FBgn0027602
GO:0016779	2.659	3	0.49785	1	61	76	nucleotidyltransferase_activity	FBgn0030801,FBgn0011762,FBgn0030687
GO:0019894	0.626	1	0.497897	1	5	7	kinesin_binding	FBgn0024187
GO:0033179	0.692	1	0.498186	1	16	17	proton-transporting_V-type_ATPase__V0_domain	FBgn0028671
GO:0008585	1.56	2	0.498395	1	8	10	female_gonad_development	FBgn0000964,FBgn0004870
GO:0042445	2.618	3	0.498526	1	29	35	hormone_metabolic_process	FBgn0031693,FBgn0031694,FBgn0023179
GO:0004252	11.702	12	0.498729	1	220	272	serine-type_endopeptidase_activity	FBgn0031141,FBgn0023179,FBgn0053459,FBgn0030926,FBgn0039495,FBgn0039599,FBgn0039597,FBgn0039598,FBgn0052382,FBgn0034139,FBgn0030688,FBgn0011834
GO:0005984	0.644	1	0.499287	1	5	6	disaccharide_metabolic_process	FBgn0027560
GO:0005991	0.644	1	0.499287	1	5	6	trehalose_metabolic_process	FBgn0027560
GO:0022900	1.663	2	0.499289	1	52	77	electron_transport_chain	FBgn0039669,FBgn0040705
GO:0045762	1.549	2	0.49989	1	6	6	positive_regulation_of_adenylate_cyclase_activity	FBgn0015129,FBgn0086782
GO:0051349	1.549	2	0.49989	1	6	7	positive_regulation_of_lyase_activity	FBgn0015129,FBgn0086782
GO:0031281	1.549	2	0.49989	1	6	6	positive_regulation_of_cyclase_activity	FBgn0015129,FBgn0086782
GO:0045792	1.594	2	0.500547	1	10	11	negative_regulation_of_cell_size	FBgn0014133,FBgn0023215
GO:0007112	0.663	1	0.500633	1	11	14	male_meiosis_cytokinesis	FBgn0262468
GO:0042995	15.595	16	0.501586	1	102	138	cell_projection	FBgn0015589,FBgn0260442,FBgn0016920,FBgn0261788,FBgn0259918,FBgn0025641,FBgn0086778,FBgn0000464,FBgn0000317,FBgn0003861,FBgn0013813,FBgn0001624,FBgn0004370,FBgn0250788,FBgn0031702,FBgn0004369
GO:0008237	12.65	13	0.50194	1	134	157	metallopeptidase_activity	FBgn0003137,FBgn0035791,FBgn0030947,FBgn0015541,FBgn0039640,FBgn0052351,FBgn0039688,FBgn0031093,FBgn0085449,FBgn0004885,FBgn0039611,FBgn0039612,FBgn0039613
GO:0004364	0.933	1	0.502002	1	30	36	glutathione_transferase_activity	FBgn0031117
GO:0010740	0.647	1	0.502008	1	8	12	positive_regulation_of_intracellular_protein_kinase_cascade	FBgn0026319
GO:0051963	3.597	4	0.502066	1	23	31	regulation_of_synaptogenesis	FBgn0003371,FBgn0003716,FBgn0259108,FBgn0250788
GO:0071013	4.645	5	0.502171	1	88	117	catalytic_step_2_spliceosome	FBgn0029751,FBgn0029941,FBgn0031114,FBgn0004856,FBgn0024998
GO:0007416	7.595	8	0.504367	1	40	55	synapse_assembly	FBgn0001297,FBgn0003371,FBgn0026192,FBgn0000464,FBgn0262473,FBgn0003716,FBgn0259108,FBgn0250788
GO:0007005	2.66	3	0.504947	1	49	66	mitochondrion_organization	FBgn0261618,FBgn0016131,FBgn0261381
GO:0004675	0.571	1	0.505148	1	3	5	transmembrane_receptor_protein_serine_threonine_kinase_activity	FBgn0003716
GO:0005024	0.571	1	0.505148	1	3	5	transforming_growth_factor_beta_receptor_activity	FBgn0003716
GO:0035099	1.611	2	0.505178	1	12	13	hemocyte_migration	FBgn0030964,FBgn0014011
GO:0009310	1.644	2	0.505891	1	19	28	amine_catabolic_process	FBgn0000024,FBgn0001208
GO:0045448	2.623	3	0.505925	1	24	30	mitotic_cell_cycle__embryonic	FBgn0261618,FBgn0086899,FBgn0261278
GO:0051130	3.617	4	0.506544	1	24	32	positive_regulation_of_cellular_component_organization	FBgn0003495,FBgn0000319,FBgn0003716,FBgn0027598
GO:0016655	0.69	1	0.506836	1	25	35	oxidoreductase_activity__acting_on_NADH_or_NADPH__quinone_or_similar_compound_as_acceptor	FBgn0039669
GO:0008137	0.69	1	0.506836	1	25	35	NADH_dehydrogenase_(ubiquinone)_activity	FBgn0039669
GO:0050136	0.69	1	0.506836	1	25	35	NADH_dehydrogenase_(quinone)_activity	FBgn0039669
GO:0048732	23.645	24	0.507467	1	138	178	gland_development	FBgn0030964,FBgn0003392,FBgn0000276,FBgn0014011,FBgn0004197,FBgn0261618,FBgn0010194,FBgn0015380,FBgn0001250,FBgn0035823,FBgn0000567,FBgn0004647,FBgn0086677,FBgn0013948,FBgn0039685,FBgn0259220,FBgn0026319,FBgn0259236,FBgn0003716,FBgn0003720,FBgn0004593,FBgn0011260,FBgn0011274,FBgn0259176
GO:0005391	0.664	1	0.508008	1	7	9	sodium:potassium-exchanging_ATPase_activity	FBgn0053310
GO:0043506	0.622	1	0.508674	1	6	7	regulation_of_JUN_kinase_activity	FBgn0003371
GO:0035166	2.611	3	0.508881	1	13	15	post-embryonic_hemopoiesis	FBgn0004197,FBgn0004647,FBgn0011274
GO:0035167	2.611	3	0.508881	1	13	15	larval_lymph_gland_hemopoiesis	FBgn0004197,FBgn0004647,FBgn0011274
GO:0044255	9.704	10	0.510141	1	142	175	cellular_lipid_metabolic_process	FBgn0261922,FBgn0051915,FBgn0035811,FBgn0027348,FBgn0039769,FBgn0039655,FBgn0000406,FBgn0004797,FBgn0030683,FBgn0261549
GO:0005773	2.718	3	0.511458	1	49	57	vacuole	FBgn0028671,FBgn0030057,FBgn0027779
GO:0035251	0.67	1	0.51214	1	8	10	UDP-glucosyltransferase_activity	FBgn0027560
GO:0051704	30.739	31	0.512897	1	222	268	multi-organism_process	FBgn0001297,FBgn0003392,FBgn0000276,FBgn0020513,FBgn0029768,FBgn0000250,FBgn0000114,FBgn0053542,FBgn0014011,FBgn0000242,FBgn0003495,FBgn0000094,FBgn0000479,FBgn0030926,FBgn0052541,FBgn0000422,FBgn0035574,FBgn0004647,FBgn0039597,FBgn0086899,FBgn0052382,FBgn0262473,FBgn0086782,FBgn0003068,FBgn0260966,FBgn0011766,FBgn0001624,FBgn0011274,FBgn0261444,FBgn0261570,FBgn0030695
GO:0019012	0.619	1	0.513401	1	6	6	virion	FBgn0261803
GO:0016202	4.642	5	0.513401	1	27	36	regulation_of_striated_muscle_tissue_development	FBgn0003371,FBgn0028369,FBgn0003716,FBgn0259108,FBgn0250788
GO:0044423	0.619	1	0.513401	1	6	6	virion_part	FBgn0261803
GO:0048259	0.638	1	0.514338	1	4	5	regulation_of_receptor-mediated_endocytosis	FBgn0027598
GO:0007016	1.641	2	0.514633	1	12	17	cytoskeletal_anchoring_at_plasma_membrane	FBgn0260442,FBgn0261788
GO:0071103	2.683	3	0.51465	1	44	67	DNA_conformation_change	FBgn0261618,FBgn0015391,FBgn0003732
GO:0004653	1.678	2	0.515064	1	13	14	polypeptide_N-acetylgalactosaminyltransferase_activity	FBgn0030930,FBgn0036529
GO:0045727	0.686	1	0.515317	1	10	13	positive_regulation_of_translation	FBgn0262526
GO:0008556	0.681	1	0.516121	1	8	11	potassium-transporting_ATPase_activity	FBgn0053310
GO:0050954	2.662	3	0.516834	1	16	26	sensory_perception_of_mechanical_stimulus	FBgn0016920,FBgn0262111,FBgn0000317
GO:0009056	25.812	26	0.516914	1	361	458	catabolic_process	FBgn0031693,FBgn0030969,FBgn0030966,FBgn0014031,FBgn0000024,FBgn0014869,FBgn0035879,FBgn0031694,FBgn0030975,FBgn0042710,FBgn0001208,FBgn0014133,FBgn0052506,FBgn0030057,FBgn0001248,FBgn0030809,FBgn0030914,FBgn0035811,FBgn0000567,FBgn0039769,FBgn0039464,FBgn0039655,FBgn0011754,FBgn0013948,FBgn0024997,FBgn0030695
GO:0000314	0.717	1	0.518882	1	25	31	organellar_small_ribosomal_subunit	FBgn0030686
GO:0005763	0.717	1	0.518882	1	25	31	mitochondrial_small_ribosomal_subunit	FBgn0030686
GO:0005070	1.629	2	0.518936	1	7	9	SH3_SH2_adaptor_activity	FBgn0027598,FBgn0051163
GO:0007281	16.778	17	0.519708	1	173	224	germ_cell_development	FBgn0003392,FBgn0262526,FBgn0003654,FBgn0000114,FBgn0014011,FBgn0000140,FBgn0003495,FBgn0026192,FBgn0016081,FBgn0004647,FBgn0035461,FBgn0259834,FBgn0000319,FBgn0003716,FBgn0262468,FBgn0260940,FBgn0020224
GO:0007522	1.628	2	0.519905	1	7	8	visceral_muscle_development	FBgn0028369,FBgn0086677
GO:0019731	2.758	3	0.520059	1	33	41	antibacterial_humoral_response	FBgn0000276,FBgn0000094,FBgn0262473
GO:0008083	3.667	4	0.520078	1	22	28	growth_factor_activity	FBgn0030964,FBgn0033652,FBgn0003495,FBgn0014135
GO:0034762	2.681	3	0.520412	1	22	28	regulation_of_transmembrane_transport	FBgn0000250,FBgn0003371,FBgn0001079
GO:0006865	2.708	3	0.520754	1	32	39	amino_acid_transport	FBgn0039844,FBgn0030800,FBgn0036007
GO:0007394	0.659	1	0.521144	1	9	11	dorsal_closure__elongation_of_leading_edge_cells	FBgn0014011
GO:0007270	0.636	1	0.521838	1	4	6	nerve-nerve_synaptic_transmission	FBgn0031702
GO:0010817	2.701	3	0.522441	1	30	37	regulation_of_hormone_levels	FBgn0031693,FBgn0031694,FBgn0023179
GO:0042562	0.661	1	0.522596	1	8	10	hormone_binding	FBgn0039770
GO:0046148	1.73	2	0.523021	1	33	45	pigment_biosynthetic_process	FBgn0001208,FBgn0002641
GO:0048665	1.683	2	0.523706	1	12	14	neuron_fate_specification	FBgn0003267,FBgn0261963
GO:0055002	10.742	11	0.523767	1	66	94	striated_muscle_cell_development	FBgn0001297,FBgn0030897,FBgn0003371,FBgn0001250,FBgn0261788,FBgn0083228,FBgn0000464,FBgn0086783,FBgn0003716,FBgn0259108,FBgn0250788
GO:0008340	6.749	7	0.524309	1	82	104	determination_of_adult_lifespan	FBgn0035847,FBgn0035789,FBgn0014391,FBgn0030057,FBgn0027779,FBgn0003068,FBgn0030695
GO:0006766	0.707	1	0.524682	1	10	14	vitamin_metabolic_process	FBgn0053544
GO:0045664	10.721	11	0.525059	1	58	68	regulation_of_neuron_differentiation	FBgn0003267,FBgn0003041,FBgn0086361,FBgn0014011,FBgn0008651,FBgn0014133,FBgn0016081,FBgn0004647,FBgn0025641,FBgn0026375,FBgn0024277
GO:0035171	1.638	2	0.525951	1	7	8	lamellocyte_differentiation	FBgn0004647,FBgn0011274
GO:0005097	1.691	2	0.526117	1	20	28	Rab_GTPase_activator_activity	FBgn0035879,FBgn0052506
GO:0045167	1.688	2	0.526301	1	10	14	asymmetric_protein_localization_involved_in_cell_fate_determination	FBgn0026319,FBgn0001624
GO:0035003	1.67	2	0.527927	1	10	11	subapical_complex	FBgn0026192,FBgn0004647
GO:0007067	7.788	8	0.527975	1	106	137	mitosis	FBgn0031696,FBgn0261618,FBgn0015391,FBgn0031107,FBgn0016694,FBgn0003732,FBgn0039638,FBgn0031601
GO:0034483	1.563	2	0.527986	1	5	6	heparan_sulfate_sulfotransferase_activity	FBgn0031005,FBgn0038755
GO:0045471	3.684	4	0.52801	1	20	24	response_to_ethanol	FBgn0000479,FBgn0086782,FBgn0003093,FBgn0261461
GO:0004620	1.789	2	0.528552	1	33	44	phospholipase_activity	FBgn0039769,FBgn0039655
GO:0031982	7.788	8	0.528657	1	82	115	vesicle	FBgn0030089,FBgn0030805,FBgn0030341,FBgn0083228,FBgn0004647,FBgn0000319,FBgn0030791,FBgn0024187
GO:0051234	102.187	102	0.528861	1	1142	1466	establishment_of_localization	FBgn0031002,FBgn0039844,FBgn0031010,FBgn0031011,FBgn0003392,FBgn0031012,FBgn0046113,FBgn0032456,FBgn0030985,FBgn0261914,FBgn0053310,FBgn0031039,FBgn0031038,FBgn0029663,FBgn0003041,FBgn0003654,FBgn0260442,FBgn0024308,FBgn0030992,FBgn0031781,FBgn0000250,FBgn0030897,FBgn0014011,FBgn0000242,FBgn0000140,FBgn0051105,FBgn0003371,FBgn0032790,FBgn0052792,FBgn0028671,FBgn0016920,FBgn0001208,FBgn0028582,FBg…
GO:0045216	4.728	5	0.529217	1	34	43	cell-cell_junction_organization	FBgn0003392,FBgn0014011,FBgn0026192,FBgn0036198,FBgn0001624
GO:0033044	0.694	1	0.529256	1	11	13	regulation_of_chromosome_organization	FBgn0023216
GO:0050767	12.763	13	0.529905	1	67	83	regulation_of_neurogenesis	FBgn0031005,FBgn0003267,FBgn0003041,FBgn0086361,FBgn0014011,FBgn0008651,FBgn0014133,FBgn0016081,FBgn0004647,FBgn0025641,FBgn0026375,FBgn0024277,FBgn0010300
GO:0005753	0.737	1	0.53029	1	18	23	mitochondrial_proton-transporting_ATP_synthase_complex	FBgn0014391
GO:0006333	1.752	2	0.531016	1	36	160	chromatin_assembly_or_disassembly	FBgn0030082,FBgn0085451
GO:0005088	5.696	6	0.531062	1	24	32	Ras_guanyl-nucleotide_exchange_factor_activity	FBgn0030842,FBgn0003041,FBgn0040068,FBgn0035802,FBgn0035574,FBgn0024277
GO:0008049	3.715	4	0.531742	1	25	35	male_courtship_behavior	FBgn0003392,FBgn0086782,FBgn0003068,FBgn0001624
GO:0060179	3.715	4	0.531742	1	25	36	male_mating_behavior	FBgn0003392,FBgn0086782,FBgn0003068,FBgn0001624
GO:0003887	0.722	1	0.531774	1	15	20	DNA-directed_DNA_polymerase_activity	FBgn0011762
GO:0019005	0.682	1	0.533122	1	7	12	SCF_ubiquitin_ligase_complex	FBgn0035461
GO:0009308	16.962	17	0.533193	1	234	306	amine_metabolic_process	FBgn0031000,FBgn0000024,FBgn0022770,FBgn0035844,FBgn0029664,FBgn0040950,FBgn0030999,FBgn0001208,FBgn0053173,FBgn0000075,FBgn0030914,FBgn0027093,FBgn0027087,FBgn0000422,FBgn0031097,FBgn0030695,FBgn0039616
GO:0023056	0.711	1	0.533647	1	10	16	positive_regulation_of_signaling_process	FBgn0026319
GO:0009967	0.711	1	0.533647	1	10	16	positive_regulation_of_signal_transduction	FBgn0026319
GO:0000988	5.752	6	0.534711	1	47	60	protein_binding_transcription_factor_activity	FBgn0030788,FBgn0024308,FBgn0010825,FBgn0261381,FBgn0003068,FBgn0261573
GO:0000989	5.752	6	0.534711	1	47	60	transcription_factor_binding_transcription_factor_activity	FBgn0030788,FBgn0024308,FBgn0010825,FBgn0261381,FBgn0003068,FBgn0261573
GO:0003712	5.752	6	0.534711	1	47	60	transcription_cofactor_activity	FBgn0030788,FBgn0024308,FBgn0010825,FBgn0261381,FBgn0003068,FBgn0261573
GO:0004521	0.74	1	0.534837	1	17	22	endoribonuclease_activity	FBgn0051812
GO:0048037	8.902	9	0.535611	1	147	186	cofactor_binding	FBgn0014031,FBgn0035848,FBgn0000075,FBgn0029155,FBgn0002641,FBgn0001248,FBgn0035811,FBgn0000422,FBgn0039669
GO:0005484	0.74	1	0.535865	1	16	21	SNAP_receptor_activity	FBgn0011708
GO:0016791	11.914	12	0.536355	1	142	179	phosphatase_activity	FBgn0030976,FBgn0086361,FBgn0032779,FBgn0023177,FBgn0030347,FBgn0030348,FBgn0027621,FBgn0000464,FBgn0039694,FBgn0004370,FBgn0027492,FBgn0004369
GO:0046943	5.859	6	0.537205	1	68	86	carboxylic_acid_transmembrane_transporter_activity	FBgn0031002,FBgn0039844,FBgn0031010,FBgn0031012,FBgn0259834,FBgn0036007
GO:0005342	5.859	6	0.537205	1	68	88	organic_acid_transmembrane_transporter_activity	FBgn0031002,FBgn0039844,FBgn0031010,FBgn0031012,FBgn0259834,FBgn0036007
GO:0015629	8.832	9	0.537333	1	70	90	actin_cytoskeleton	FBgn0260442,FBgn0262111,FBgn0011741,FBgn0002577,FBgn0002772,FBgn0086783,FBgn0000317,FBgn0004389,FBgn0250788
GO:0008236	14.068	14	0.537827	1	244	299	serine-type_peptidase_activity	FBgn0031141,FBgn0031785,FBgn0023179,FBgn0053459,FBgn0030926,FBgn0039495,FBgn0030810,FBgn0039599,FBgn0039597,FBgn0039598,FBgn0052382,FBgn0034139,FBgn0030688,FBgn0011834
GO:0050658	2.778	3	0.539634	1	39	48	RNA_transport	FBgn0027779,FBgn0000319,FBgn0030674
GO:0050657	2.778	3	0.539634	1	39	48	nucleic_acid_transport	FBgn0027779,FBgn0000319,FBgn0030674
GO:0051236	2.778	3	0.539634	1	39	48	establishment_of_RNA_localization	FBgn0027779,FBgn0000319,FBgn0030674
GO:0045926	3.768	4	0.539838	1	29	35	negative_regulation_of_growth	FBgn0003371,FBgn0014133,FBgn0039668,FBgn0023215
GO:0045186	1.703	2	0.539864	1	10	11	zonula_adherens_assembly	FBgn0026192,FBgn0001624
GO:0016572	0.674	1	0.541168	1	5	6	histone_phosphorylation	FBgn0086899
GO:0016459	2.766	3	0.542543	1	21	27	myosin_complex	FBgn0002772,FBgn0086783,FBgn0000317
GO:0043455	0.673	1	0.544758	1	5	7	regulation_of_secondary_metabolic_process	FBgn0262473
GO:0017171	14.138	14	0.54497	1	246	301	serine_hydrolase_activity	FBgn0031141,FBgn0031785,FBgn0023179,FBgn0053459,FBgn0030926,FBgn0039495,FBgn0030810,FBgn0039599,FBgn0039597,FBgn0039598,FBgn0052382,FBgn0034139,FBgn0030688,FBgn0011834
GO:0001727	0.736	1	0.545298	1	7	11	lipid_kinase_activity	FBgn0261922
GO:0003774	6.887	7	0.545788	1	64	77	motor_activity	FBgn0003392,FBgn0003654,FBgn0002772,FBgn0086783,FBgn0000317,FBgn0039510,FBgn0013813
GO:0005902	0.724	1	0.546474	1	5	6	microvillus	FBgn0000317
GO:0034061	0.756	1	0.547532	1	16	21	DNA_polymerase_activity	FBgn0011762
GO:0042277	7.881	8	0.547542	1	51	60	peptide_binding	FBgn0030954,FBgn0029768,FBgn0031770,FBgn0028961,FBgn0053696,FBgn0052547,FBgn0039770,FBgn0259231
GO:0005657	0.756	1	0.548211	1	15	19	replication_fork	FBgn0011762
GO:2000113	13.978	14	0.548671	1	148	195	negative_regulation_of_cellular_macromolecule_biosynthetic_process	FBgn0260442,FBgn0024308,FBgn0000114,FBgn0017418,FBgn0023076,FBgn0010825,FBgn0004647,FBgn0010762,FBgn0011758,FBgn0023216,FBgn0003068,FBgn0026411,FBgn0003732,FBgn0261573
GO:0010558	13.978	14	0.548671	1	148	195	negative_regulation_of_macromolecule_biosynthetic_process	FBgn0260442,FBgn0024308,FBgn0000114,FBgn0017418,FBgn0023076,FBgn0010825,FBgn0004647,FBgn0010762,FBgn0011758,FBgn0023216,FBgn0003068,FBgn0026411,FBgn0003732,FBgn0261573
GO:0033205	2.758	3	0.549157	1	28	34	cell_cycle_cytokinesis	FBgn0003041,FBgn0262468,FBgn0004389
GO:0035091	1.786	2	0.549547	1	22	26	phosphoinositide_binding	FBgn0262468,FBgn0250788
GO:0022613	2.86	3	0.550069	1	71	88	ribonucleoprotein_complex_biogenesis	FBgn0014026,FBgn0030063,FBgn0261381
GO:0051297	2.842	3	0.550101	1	39	54	centrosome_organization	FBgn0261618,FBgn0261278,FBgn0027329
GO:0048878	7.914	8	0.550695	1	65	77	chemical_homeostasis	FBgn0030343,FBgn0025803,FBgn0259918,FBgn0086778,FBgn0024944,FBgn0003861,FBgn0085350,FBgn0085351
GO:0051098	0.738	1	0.551196	1	10	14	regulation_of_binding	FBgn0001079
GO:0051101	0.738	1	0.551196	1	10	14	regulation_of_DNA_binding	FBgn0001079
GO:0090306	0.751	1	0.551692	1	11	13	spindle_assembly_involved_in_meiosis	FBgn0261618
GO:0007352	0.676	1	0.552019	1	4	6	zygotic_specification_of_dorsal_ventral_axis	FBgn0262473
GO:0004722	2.82	3	0.552408	1	33	42	protein_serine_threonine_phosphatase_activity	FBgn0086361,FBgn0023177,FBgn0027492
GO:0007282	0.742	1	0.55261	1	9	10	cystoblast_division	FBgn0000140
GO:0035591	1.71	2	0.5533	1	8	10	signaling_adaptor_activity	FBgn0027598,FBgn0051163
GO:0048640	1.763	2	0.553675	1	13	17	negative_regulation_of_developmental_growth	FBgn0003371,FBgn0014133
GO:0007367	2.751	3	0.553877	1	17	24	segment_polarity_determination	FBgn0003371,FBgn0261963,FBgn0001079
GO:0046165	0.763	1	0.554325	1	10	14	alcohol_biosynthetic_process	FBgn0000422
GO:0002376	21.153	21	0.554704	1	182	221	immune_system_process	FBgn0001297,FBgn0030964,FBgn0000276,FBgn0000250,FBgn0053542,FBgn0014011,FBgn0262579,FBgn0004197,FBgn0003371,FBgn0003495,FBgn0000094,FBgn0030926,FBgn0004647,FBgn0086899,FBgn0052382,FBgn0262473,FBgn0086782,FBgn0015286,FBgn0011766,FBgn0011274,FBgn0030695
GO:0060090	6.201	6	0.557538	1	142	221	binding__bridging	FBgn0051914,FBgn0052363,FBgn0027598,FBgn0051963,FBgn0051971,FBgn0051163
GO:0007306	5.861	6	0.557587	1	49	59	eggshell_chorion_assembly	FBgn0262526,FBgn0000250,FBgn0004647,FBgn0000307,FBgn0011766,FBgn0259176
GO:0051050	2.844	3	0.558067	1	26	35	positive_regulation_of_transport	FBgn0000319,FBgn0027598,FBgn0001079
GO:0016782	2.809	3	0.558198	1	24	27	transferase_activity__transferring_sulfur-containing_groups	FBgn0031005,FBgn0038755,FBgn0032618
GO:0046903	7.979	8	0.558378	1	94	135	secretion	FBgn0030897,FBgn0028582,FBgn0030089,FBgn0011708,FBgn0083228,FBgn0000319,FBgn0026313,FBgn0250788
GO:0002520	6.91	7	0.559177	1	46	53	immune_system_development	FBgn0030964,FBgn0000250,FBgn0014011,FBgn0004197,FBgn0004647,FBgn0262473,FBgn0011274
GO:0048534	6.91	7	0.559177	1	46	53	hemopoietic_or_lymphoid_organ_development	FBgn0030964,FBgn0000250,FBgn0014011,FBgn0004197,FBgn0004647,FBgn0262473,FBgn0011274
GO:0007293	5.911	6	0.55953	1	46	56	germarium-derived_egg_chamber_formation	FBgn0262526,FBgn0015589,FBgn0000114,FBgn0000140,FBgn0004647,FBgn0001079
GO:0009165	10.047	10	0.560099	1	122	148	nucleotide_biosynthetic_process	FBgn0053310,FBgn0020513,FBgn0028671,FBgn0014391,FBgn0015129,FBgn0030343,FBgn0027779,FBgn0013973,FBgn0086782,FBgn0022153
GO:0048066	4.884	5	0.560291	1	48	60	developmental_pigmentation	FBgn0001208,FBgn0002641,FBgn0030343,FBgn0000422,FBgn0004870
GO:0042923	6.934	7	0.561563	1	36	44	neuropeptide_binding	FBgn0030954,FBgn0029768,FBgn0031770,FBgn0028961,FBgn0053696,FBgn0052547,FBgn0259231
GO:0008188	6.934	7	0.561563	1	36	44	neuropeptide_receptor_activity	FBgn0030954,FBgn0029768,FBgn0031770,FBgn0028961,FBgn0053696,FBgn0052547,FBgn0259231
GO:0031966	6.063	6	0.561782	1	148	213	mitochondrial_membrane	FBgn0030975,FBgn0031039,FBgn0014391,FBgn0039669,FBgn0039561,FBgn0040705
GO:0008284	2.771	3	0.562727	1	12	13	positive_regulation_of_cell_proliferation	FBgn0004647,FBgn0011766,FBgn0259176
GO:0007060	0.753	1	0.563439	1	7	9	male_meiosis_chromosome_segregation	FBgn0051989
GO:0044270	3.896	4	0.564641	1	39	58	cellular_nitrogen_compound_catabolic_process	FBgn0035879,FBgn0052506,FBgn0030914,FBgn0039464
GO:0006979	4.929	5	0.564836	1	52	59	response_to_oxidative_stress	FBgn0039802,FBgn0086361,FBgn0014391,FBgn0035438,FBgn0003068
GO:0046578	9.983	10	0.565338	1	56	77	regulation_of_Ras_protein_signal_transduction	FBgn0035879,FBgn0030842,FBgn0003041,FBgn0040068,FBgn0086361,FBgn0052506,FBgn0035802,FBgn0035574,FBgn0024277,FBgn0261570
GO:0015926	0.793	1	0.5654	1	12	19	glucosidase_activity	FBgn0030087
GO:0007584	1.713	2	0.565619	1	8	10	response_to_nutrient	FBgn0003392,FBgn0016694
GO:0042684	3.781	4	0.56657	1	14	15	cardioblast_cell_fate_commitment	FBgn0028582,FBgn0261963,FBgn0004647,FBgn0016660
GO:0033180	0.823	1	0.566649	1	15	18	proton-transporting_V-type_ATPase__V1_domain	FBgn0027779
GO:0014016	3.856	4	0.566688	1	21	34	neuroblast_differentiation	FBgn0000492,FBgn0261963,FBgn0010768,FBgn0010300
GO:0042066	0.741	1	0.567194	1	5	6	perineurial_glial_growth	FBgn0086782
GO:0042065	0.741	1	0.567194	1	5	6	glial_cell_growth	FBgn0086782
GO:0019933	3.783	4	0.567725	1	11	12	cAMP-mediated_signaling	FBgn0000479,FBgn0015129,FBgn0086782,FBgn0024944
GO:0007568	7.004	7	0.567812	1	83	105	aging	FBgn0035847,FBgn0035789,FBgn0014391,FBgn0030057,FBgn0027779,FBgn0003068,FBgn0030695
GO:0010259	7.004	7	0.567812	1	83	105	multicellular_organismal_aging	FBgn0035847,FBgn0035789,FBgn0014391,FBgn0030057,FBgn0027779,FBgn0003068,FBgn0030695
GO:0046527	0.79	1	0.568502	1	11	13	glucosyltransferase_activity	FBgn0027560
GO:0040003	3.868	4	0.568815	1	29	41	chitin-based_cuticle_development	FBgn0015589,FBgn0000075,FBgn0030343,FBgn0259220
GO:0035186	1.793	2	0.569287	1	17	19	syncytial_blastoderm_mitotic_cell_cycle	FBgn0261618,FBgn0261278
GO:0009126	0.834	1	0.569487	1	13	16	purine_nucleoside_monophosphate_metabolic_process	FBgn0020513
GO:0009127	0.834	1	0.569487	1	13	16	purine_nucleoside_monophosphate_biosynthetic_process	FBgn0020513
GO:0009168	0.834	1	0.569487	1	13	16	purine_ribonucleoside_monophosphate_biosynthetic_process	FBgn0020513
GO:0009167	0.834	1	0.569487	1	13	16	purine_ribonucleoside_monophosphate_metabolic_process	FBgn0020513
GO:0008105	3.878	4	0.570229	1	27	34	asymmetric_protein_localization	FBgn0026192,FBgn0001105,FBgn0026319,FBgn0001624
GO:0030880	0.823	1	0.570673	1	21	25	RNA_polymerase_complex	FBgn0030687
GO:0055029	0.823	1	0.570673	1	21	25	nuclear_DNA-directed_RNA_polymerase_complex	FBgn0030687
GO:0000428	0.823	1	0.570673	1	21	25	DNA-directed_RNA_polymerase_complex	FBgn0030687
GO:0070864	0.753	1	0.573908	1	6	6	sperm_individualization_complex	FBgn0003392
GO:0016324	3.894	4	0.574048	1	23	26	apical_plasma_membrane	FBgn0004197,FBgn0026192,FBgn0001991,FBgn0004359
GO:0030594	7.01	7	0.574407	1	37	47	neurotransmitter_receptor_activity	FBgn0030954,FBgn0029768,FBgn0031770,FBgn0028961,FBgn0053696,FBgn0052547,FBgn0259231
GO:0007131	0.845	1	0.575156	1	20	23	reciprocal_meiotic_recombination	FBgn0028525
GO:0008376	1.86	2	0.575175	1	17	18	acetylgalactosaminyltransferase_activity	FBgn0030930,FBgn0036529
GO:0048585	1.849	2	0.578882	1	17	23	negative_regulation_of_response_to_stimulus	FBgn0004647,FBgn0015286
GO:0051322	0.83	1	0.579865	1	15	19	anaphase	FBgn0051989
GO:0000280	8.114	8	0.580029	1	110	142	nuclear_division	FBgn0031696,FBgn0261618,FBgn0015391,FBgn0031107,FBgn0016694,FBgn0003732,FBgn0039638,FBgn0031601
GO:0006099	1.88	2	0.581016	1	27	38	tricarboxylic_acid_cycle	FBgn0030975,FBgn0001248
GO:0009109	1.88	2	0.581016	1	27	39	coenzyme_catabolic_process	FBgn0030975,FBgn0001248
GO:0051187	1.88	2	0.581016	1	27	40	cofactor_catabolic_process	FBgn0030975,FBgn0001248
GO:0046356	1.88	2	0.581016	1	27	38	acetyl-CoA_catabolic_process	FBgn0030975,FBgn0001248
GO:0005705	0.818	1	0.582292	1	12	17	polytene_chromosome_interband	FBgn0010825
GO:0007223	0.785	1	0.582379	1	6	8	Wnt_receptor_signaling_pathway__calcium_modulating_pathway	FBgn0010194
GO:0031124	1.824	2	0.582679	1	19	26	mRNA_3'-end_processing	FBgn0262526,FBgn0000114
GO:0007143	2.975	3	0.582827	1	50	57	female_meiosis	FBgn0014133,FBgn0024238,FBgn0261278
GO:0050807	3.941	4	0.582861	1	26	36	regulation_of_synapse_organization	FBgn0003371,FBgn0003716,FBgn0259108,FBgn0250788
GO:0007279	0.781	1	0.58299	1	10	16	pole_cell_formation	FBgn0003392
GO:0006817	0.797	1	0.583017	1	7	7	phosphate_transport	FBgn0024315
GO:0034440	0.826	1	0.583044	1	12	13	lipid_oxidation	FBgn0035811
GO:0051058	1.816	2	0.583134	1	7	8	negative_regulation_of_small_GTPase_mediated_signal_transduction	FBgn0086361,FBgn0261570
GO:0046580	1.816	2	0.583134	1	7	8	negative_regulation_of_Ras_protein_signal_transduction	FBgn0086361,FBgn0261570
GO:0050795	3.913	4	0.583165	1	22	23	regulation_of_behavior	FBgn0014467,FBgn0029768,FBgn0023076,FBgn0003068
GO:0000087	9.144	9	0.583591	1	114	146	M_phase_of_mitotic_cell_cycle	FBgn0031696,FBgn0000114,FBgn0261618,FBgn0015391,FBgn0031107,FBgn0016694,FBgn0003732,FBgn0039638,FBgn0031601
GO:0042981	9.123	9	0.584319	1	81	105	regulation_of_apoptosis	FBgn0017579,FBgn0035461,FBgn0004797,FBgn0013948,FBgn0026319,FBgn0259108,FBgn0011766,FBgn0259176,FBgn0004569
GO:0009586	1.829	2	0.584843	1	12	16	rhodopsin_mediated_phototransduction	FBgn0003861,FBgn0261549
GO:0045259	0.867	1	0.585041	1	22	27	proton-transporting_ATP_synthase_complex	FBgn0014391
GO:0006810	99.359	98	0.585164	1	1110	1422	transport	FBgn0031002,FBgn0039844,FBgn0031010,FBgn0031011,FBgn0003392,FBgn0031012,FBgn0046113,FBgn0032456,FBgn0030985,FBgn0261914,FBgn0053310,FBgn0031039,FBgn0031038,FBgn0029663,FBgn0003654,FBgn0260442,FBgn0024308,FBgn0030992,FBgn0031781,FBgn0000250,FBgn0030897,FBgn0014011,FBgn0000242,FBgn0051105,FBgn0003371,FBgn0032790,FBgn0052792,FBgn0028671,FBgn0016920,FBgn0001208,FBgn0028582,FBgn0026192,FBgn0035785,FBg…
GO:0043648	0.933	1	0.585559	1	14	16	dicarboxylic_acid_metabolic_process	FBgn0029155
GO:0048052	0.751	1	0.586374	1	4	5	R1_R6_cell_differentiation	FBgn0004647
GO:0070035	3.003	3	0.586541	1	56	83	purine_NTP-dependent_helicase_activity	FBgn0262526,FBgn0052533,FBgn0027602
GO:0008026	3.003	3	0.586541	1	56	83	ATP-dependent_helicase_activity	FBgn0262526,FBgn0052533,FBgn0027602
GO:0051336	6.041	6	0.587805	1	51	74	regulation_of_hydrolase_activity	FBgn0035879,FBgn0052506,FBgn0035461,FBgn0013948,FBgn0024944,FBgn0003861
GO:0010001	2.91	3	0.587886	1	19	27	glial_cell_differentiation	FBgn0033652,FBgn0000492,FBgn0004647
GO:0008201	0.799	1	0.588741	1	5	9	heparin_binding	FBgn0030964
GO:0019915	0.85	1	0.589437	1	16	22	lipid_storage	FBgn0004797
GO:0031461	0.807	1	0.589455	1	10	19	cullin-RING_ubiquitin_ligase_complex	FBgn0035461
GO:0006163	12.298	12	0.589574	1	135	171	purine_nucleotide_metabolic_process	FBgn0035879,FBgn0053310,FBgn0020513,FBgn0028671,FBgn0014391,FBgn0052506,FBgn0015129,FBgn0030343,FBgn0027779,FBgn0013973,FBgn0086782,FBgn0022153
GO:0034654	10.274	10	0.590729	1	127	157	nucleobase__nucleoside__nucleotide_and_nucleic_acid_biosynthetic_process	FBgn0053310,FBgn0020513,FBgn0028671,FBgn0014391,FBgn0015129,FBgn0030343,FBgn0027779,FBgn0013973,FBgn0086782,FBgn0022153
GO:0034404	10.274	10	0.590729	1	127	157	nucleobase__nucleoside_and_nucleotide_biosynthetic_process	FBgn0053310,FBgn0020513,FBgn0028671,FBgn0014391,FBgn0015129,FBgn0030343,FBgn0027779,FBgn0013973,FBgn0086782,FBgn0022153
GO:0005795	2.941	3	0.591082	1	25	31	Golgi_stack	FBgn0030327,FBgn0030930,FBgn0036529
GO:0007440	1.807	2	0.592586	1	9	11	foregut_morphogenesis	FBgn0030984,FBgn0004647
GO:0055065	1.91	2	0.59262	1	16	22	metal_ion_homeostasis	FBgn0024944,FBgn0003861
GO:0022412	6.047	6	0.59342	1	51	61	cellular_process_involved_in_reproduction_in_multicellular_organism	FBgn0262526,FBgn0000250,FBgn0004647,FBgn0000307,FBgn0011766,FBgn0259176
GO:0045494	1.836	2	0.593632	1	14	15	photoreceptor_cell_maintenance	FBgn0259220,FBgn0261549
GO:0018130	1.97	2	0.594049	1	41	61	heterocycle_biosynthetic_process	FBgn0002641,FBgn0000422
GO:0048489	7.144	7	0.594899	1	67	92	synaptic_vesicle_transport	FBgn0003392,FBgn0028582,FBgn0030089,FBgn0011708,FBgn0261671,FBgn0000319,FBgn0026313
GO:0034330	5.054	5	0.594915	1	36	45	cell_junction_organization	FBgn0003392,FBgn0014011,FBgn0026192,FBgn0036198,FBgn0001624
GO:0008514	0.876	1	0.595353	1	8	8	organic_anion_transmembrane_transporter_activity	FBgn0032433
GO:0022604	7.012	7	0.595708	1	33	39	regulation_of_cell_morphogenesis	FBgn0003041,FBgn0014011,FBgn0014133,FBgn0016081,FBgn0025641,FBgn0026375,FBgn0024277
GO:0010769	7.012	7	0.595708	1	33	39	regulation_of_cell_morphogenesis_involved_in_differentiation	FBgn0003041,FBgn0014011,FBgn0014133,FBgn0016081,FBgn0025641,FBgn0026375,FBgn0024277
GO:0005794	9.266	9	0.596212	1	106	130	Golgi_apparatus	FBgn0030089,FBgn0030327,FBgn0030930,FBgn0036529,FBgn0011708,FBgn0000319,FBgn0020503,FBgn0024187,FBgn0051072
GO:0090254	0.764	1	0.597688	1	5	5	cell_elongation_involved_in_imaginal_disc-derived_wing_morphogenesis	FBgn0003716
GO:0031327	14.38	14	0.59796	1	150	197	negative_regulation_of_cellular_biosynthetic_process	FBgn0260442,FBgn0024308,FBgn0000114,FBgn0017418,FBgn0023076,FBgn0010825,FBgn0004647,FBgn0010762,FBgn0011758,FBgn0023216,FBgn0003068,FBgn0026411,FBgn0003732,FBgn0261573
GO:0009890	14.38	14	0.59796	1	150	197	negative_regulation_of_biosynthetic_process	FBgn0260442,FBgn0024308,FBgn0000114,FBgn0017418,FBgn0023076,FBgn0010825,FBgn0004647,FBgn0010762,FBgn0011758,FBgn0023216,FBgn0003068,FBgn0026411,FBgn0003732,FBgn0261573
GO:0048103	4.028	4	0.598836	1	34	38	somatic_stem_cell_division	FBgn0026192,FBgn0001105,FBgn0003720,FBgn0010300
GO:0048285	8.241	8	0.59934	1	114	147	organelle_fission	FBgn0031696,FBgn0261618,FBgn0015391,FBgn0031107,FBgn0016694,FBgn0003732,FBgn0039638,FBgn0031601
GO:0004984	2.055	2	0.599359	1	42	60	olfactory_receptor_activity	FBgn0041626,FBgn0036009
GO:0030032	0.876	1	0.600092	1	13	13	lamellipodium_assembly	FBgn0014011
GO:0044089	0.759	1	0.600477	1	3	6	positive_regulation_of_cellular_component_biogenesis	FBgn0003716
GO:0051965	0.759	1	0.600477	1	3	5	positive_regulation_of_synaptogenesis	FBgn0003716
GO:0051962	0.759	1	0.600477	1	3	5	positive_regulation_of_nervous_system_development	FBgn0003716
GO:0046847	1.854	2	0.600789	1	10	12	filopodium_assembly	FBgn0014135,FBgn0025641
GO:0030035	1.854	2	0.600789	1	10	12	microspike_assembly	FBgn0014135,FBgn0025641
GO:0051646	0.832	1	0.601142	1	6	6	mitochondrion_localization	FBgn0261618
GO:0007354	1.89	2	0.601439	1	15	28	zygotic_determination_of_anterior_posterior_axis__embryo	FBgn0003720,FBgn0004102
GO:0009798	12.399	12	0.602447	1	122	165	axis_specification	FBgn0262526,FBgn0000250,FBgn0014011,FBgn0003495,FBgn0026192,FBgn0031114,FBgn0004647,FBgn0262473,FBgn0003720,FBgn0004102,FBgn0260940,FBgn0020224
GO:0004965	0.764	1	0.60363	1	4	5	GABA-B_receptor_activity	FBgn0260446
GO:0030717	1.911	2	0.60411	1	20	22	karyosome_formation	FBgn0262526,FBgn0259220
GO:0009892	18.548	18	0.604183	1	211	280	negative_regulation_of_metabolic_process	FBgn0260442,FBgn0024308,FBgn0000114,FBgn0001218,FBgn0017418,FBgn0023076,FBgn0261963,FBgn0010825,FBgn0004647,FBgn0039654,FBgn0010762,FBgn0011758,FBgn0023216,FBgn0003068,FBgn0026411,FBgn0003732,FBgn0024183,FBgn0261573
GO:0031023	3.072	3	0.604355	1	42	57	microtubule_organizing_center_organization	FBgn0261618,FBgn0261278,FBgn0027329
GO:0031123	1.887	2	0.604675	1	21	28	RNA_3'-end_processing	FBgn0262526,FBgn0000114
GO:0008289	8.302	8	0.604756	1	95	130	lipid_binding	FBgn0040068,FBgn0038972,FBgn0039537,FBgn0003091,FBgn0003093,FBgn0262468,FBgn0250788,FBgn0261549
GO:0030155	2.96	3	0.604811	1	16	20	regulation_of_cell_adhesion	FBgn0003716,FBgn0001624,FBgn0004569
GO:0051017	2.902	3	0.604977	1	19	21	actin_filament_bundle_assembly	FBgn0014011,FBgn0025641,FBgn0262111
GO:0048137	0.858	1	0.605546	1	9	13	spermatocyte_division	FBgn0262468
GO:0043565	24.667	24	0.605606	1	166	240	sequence-specific_DNA_binding	FBgn0001297,FBgn0003267,FBgn0014467,FBgn0035849,FBgn0000964,FBgn0008651,FBgn0000492,FBgn0028550,FBgn0030058,FBgn0002023,FBgn0052532,FBgn0016076,FBgn0000567,FBgn0016694,FBgn0005659,FBgn0011758,FBgn0023215,FBgn0026411,FBgn0003720,FBgn0004102,FBgn0004854,FBgn0003732,FBgn0011274,FBgn0041156
GO:0033057	6.146	6	0.60582	1	48	65	multicellular_organismal_reproductive_behavior	FBgn0003392,FBgn0029768,FBgn0039597,FBgn0086782,FBgn0003068,FBgn0001624
GO:0051128	24.665	24	0.606431	1	202	259	regulation_of_cellular_component_organization	FBgn0031696,FBgn0003392,FBgn0003041,FBgn0014011,FBgn0003371,FBgn0003495,FBgn0014133,FBgn0016131,FBgn0031107,FBgn0016081,FBgn0025641,FBgn0026375,FBgn0000319,FBgn0023216,FBgn0023215,FBgn0003716,FBgn0259108,FBgn0262468,FBgn0051057,FBgn0027598,FBgn0039638,FBgn0250788,FBgn0024277,FBgn0259176
GO:0045944	4.049	4	0.606559	1	31	42	positive_regulation_of_transcription_from_RNA_polymerase_II_promoter	FBgn0014467,FBgn0023076,FBgn0004647,FBgn0011274
GO:0016787	105.969	104	0.606632	1	1453	1842	hydrolase_activity	FBgn0030969,FBgn0020443,FBgn0031141,FBgn0000024,FBgn0003392,FBgn0262526,FBgn0032456,FBgn0030789,FBgn0030976,FBgn0030839,FBgn0053310,FBgn0003137,FBgn0003654,FBgn0086361,FBgn0031785,FBgn0032779,FBgn0014011,FBgn0040234,FBgn0053346,FBgn0023179,FBgn0032791,FBgn0023177,FBgn0032790,FBgn0053459,FBgn0053158,FBgn0001218,FBgn0028671,FBgn0000479,FBgn0053173,FBgn0014391,FBgn0015789,FBgn0030088,FBgn0015391,FBg…
GO:0008610	6.227	6	0.607717	1	85	110	lipid_biosynthetic_process	FBgn0051915,FBgn0000406,FBgn0004797,FBgn0010383,FBgn0030683,FBgn0261549
GO:0008270	58.376	57	0.608239	1	642	872	zinc_ion_binding	FBgn0030969,FBgn0030963,FBgn0030663,FBgn0029629,FBgn0031018,FBgn0031023,FBgn0030787,FBgn0035849,FBgn0003137,FBgn0031597,FBgn0029661,FBgn0000242,FBgn0029941,FBgn0028420,FBgn0017418,FBgn0035791,FBgn0025833,FBgn0002023,FBgn0031115,FBgn0030809,FBgn0039492,FBgn0030914,FBgn0030945,FBgn0030947,FBgn0015541,FBgn0039668,FBgn0052369,FBgn0000307,FBgn0032600,FBgn0039640,FBgn0042650,FBgn0010768,FBgn0051632,FBg…
GO:0007621	0.841	1	0.608274	1	8	9	negative_regulation_of_female_receptivity	FBgn0029768
GO:0035567	0.848	1	0.608754	1	7	11	non-canonical_Wnt_receptor_signaling_pathway	FBgn0010194
GO:0031328	13.442	13	0.609599	1	105	144	positive_regulation_of_cellular_biosynthetic_process	FBgn0262526,FBgn0014467,FBgn0000250,FBgn0003495,FBgn0000094,FBgn0023076,FBgn0030926,FBgn0004647,FBgn0262473,FBgn0013948,FBgn0026411,FBgn0011766,FBgn0011274
GO:0004553	6.359	6	0.609849	1	85	100	hydrolase_activity__hydrolyzing_O-glycosyl_compounds	FBgn0030839,FBgn0015391,FBgn0030087,FBgn0035833,FBgn0023216,FBgn0034162
GO:0016476	1.938	2	0.609985	1	18	27	regulation_of_embryonic_cell_shape	FBgn0014011,FBgn0002577
GO:0001653	7.226	7	0.610201	1	39	47	peptide_receptor_activity	FBgn0030954,FBgn0029768,FBgn0031770,FBgn0028961,FBgn0053696,FBgn0052547,FBgn0259231
GO:0008528	7.226	7	0.610201	1	39	47	peptide_receptor_activity__G-protein_coupled	FBgn0030954,FBgn0029768,FBgn0031770,FBgn0028961,FBgn0053696,FBgn0052547,FBgn0259231
GO:0060538	14.414	14	0.610662	1	75	98	skeletal_muscle_organ_development	FBgn0001297,FBgn0260442,FBgn0030897,FBgn0003371,FBgn0008651,FBgn0015380,FBgn0001250,FBgn0261788,FBgn0083228,FBgn0004647,FBgn0000464,FBgn0003716,FBgn0259108,FBgn0250788
GO:0015931	3.08	3	0.610921	1	43	52	nucleobase__nucleoside__nucleotide_and_nucleic_acid_transport	FBgn0027779,FBgn0000319,FBgn0030674
GO:0031644	4.056	4	0.611263	1	26	34	regulation_of_neurological_system_process	FBgn0003392,FBgn0030897,FBgn0083228,FBgn0250788
GO:0051969	4.056	4	0.611263	1	26	34	regulation_of_transmission_of_nerve_impulse	FBgn0003392,FBgn0030897,FBgn0083228,FBgn0250788
GO:0050804	4.056	4	0.611263	1	26	34	regulation_of_synaptic_transmission	FBgn0003392,FBgn0030897,FBgn0083228,FBgn0250788
GO:0044448	7.206	7	0.611411	1	43	56	cell_cortex_part	FBgn0026192,FBgn0002577,FBgn0000317,FBgn0026319,FBgn0001624,FBgn0250788,FBgn0010300
GO:0046483	16.64	16	0.61171	1	204	275	heterocycle_metabolic_process	FBgn0035879,FBgn0053310,FBgn0020513,FBgn0028671,FBgn0014391,FBgn0052506,FBgn0015129,FBgn0002641,FBgn0030914,FBgn0030343,FBgn0000422,FBgn0027779,FBgn0013973,FBgn0086782,FBgn0022153,FBgn0039616
GO:0000271	1.91	2	0.611776	1	18	23	polysaccharide_biosynthetic_process	FBgn0051915,FBgn0011754
GO:0007478	6.117	6	0.612861	1	27	35	leg_disc_morphogenesis	FBgn0031005,FBgn0003345,FBgn0010825,FBgn0004647,FBgn0026411,FBgn0004870
GO:0016866	0.902	1	0.612899	1	15	18	intramolecular_transferase_activity	FBgn0014869
GO:0017022	1.953	2	0.614271	1	17	23	myosin_binding	FBgn0000140,FBgn0000317
GO:0008074	0.773	1	0.614467	1	5	5	guanylate_cyclase_complex__soluble	FBgn0013973
GO:0007418	0.854	1	0.614626	1	6	6	ventral_midline_development	FBgn0039668
GO:0007603	1.941	2	0.616782	1	15	19	phototransduction__visible_light	FBgn0003861,FBgn0261549
GO:0042059	2.915	3	0.616838	1	11	14	negative_regulation_of_epidermal_growth_factor_receptor_signaling_pathway	FBgn0010825,FBgn0020224,FBgn0004569
GO:0009891	13.514	13	0.618363	1	106	145	positive_regulation_of_biosynthetic_process	FBgn0262526,FBgn0014467,FBgn0000250,FBgn0003495,FBgn0000094,FBgn0023076,FBgn0030926,FBgn0004647,FBgn0262473,FBgn0013948,FBgn0026411,FBgn0011766,FBgn0011274
GO:0045017	1.965	2	0.618393	1	23	32	glycerolipid_biosynthetic_process	FBgn0004797,FBgn0261549
GO:0009893	14.558	14	0.618617	1	117	164	positive_regulation_of_metabolic_process	FBgn0262526,FBgn0014467,FBgn0000250,FBgn0003495,FBgn0000094,FBgn0023076,FBgn0030926,FBgn0004647,FBgn0262473,FBgn0013948,FBgn0026411,FBgn0004102,FBgn0011766,FBgn0011274
GO:0003723	28.077	27	0.618757	1	444	603	RNA_binding	FBgn0020443,FBgn0029629,FBgn0262526,FBgn0030789,FBgn0085383,FBgn0029666,FBgn0051914,FBgn0000114,FBgn0031782,FBgn0031062,FBgn0040365,FBgn0040368,FBgn0053158,FBgn0035823,FBgn0028737,FBgn0030802,FBgn0259935,FBgn0035571,FBgn0052363,FBgn0038826,FBgn0034138,FBgn0011566,FBgn0003732,FBgn0024183,FBgn0039726,FBgn0051963,FBgn0051971
GO:0008544	7.231	7	0.619331	1	41	59	epidermis_development	FBgn0008651,FBgn0016076,FBgn0016081,FBgn0004647,FBgn0262111,FBgn0002577,FBgn0000317
GO:0005858	0.855	1	0.619716	1	6	10	axonemal_dynein_complex	FBgn0013813
GO:0031290	1.778	2	0.620317	1	6	8	retinal_ganglion_cell_axon_guidance	FBgn0000464,FBgn0032821
GO:0030029	21.718	21	0.622321	1	135	170	actin_filament-based_process	FBgn0003392,FBgn0003041,FBgn0040068,FBgn0031781,FBgn0014011,FBgn0261811,FBgn0000140,FBgn0001250,FBgn0004647,FBgn0025641,FBgn0262111,FBgn0002577,FBgn0086783,FBgn0000317,FBgn0001105,FBgn0262468,FBgn0261461,FBgn0027598,FBgn0004389,FBgn0261549,FBgn0024277
GO:0010975	7.162	7	0.622971	1	37	43	regulation_of_neuron_projection_development	FBgn0003041,FBgn0014011,FBgn0014133,FBgn0016081,FBgn0025641,FBgn0026375,FBgn0024277
GO:0006694	0.858	1	0.623104	1	12	16	steroid_biosynthetic_process	FBgn0010383
GO:0033043	8.362	8	0.623742	1	90	117	regulation_of_organelle_organization	FBgn0031696,FBgn0003392,FBgn0031107,FBgn0023216,FBgn0262468,FBgn0051057,FBgn0039638,FBgn0250788
GO:0000790	2.032	2	0.624085	1	29	35	nuclear_chromatin	FBgn0086613,FBgn0004856
GO:0004181	1.102	1	0.625405	1	23	26	metallocarboxypeptidase_activity	FBgn0035791
GO:0015837	3.127	3	0.625731	1	34	42	amine_transport	FBgn0039844,FBgn0030800,FBgn0036007
GO:0071705	3.127	3	0.625731	1	34	42	nitrogen_compound_transport	FBgn0039844,FBgn0030800,FBgn0036007
GO:0006464	45.408	44	0.625924	1	481	639	protein_modification_process	FBgn0030864,FBgn0030863,FBgn0031696,FBgn0030976,FBgn0086361,FBgn0031784,FBgn0000259,FBgn0003371,FBgn0023177,FBgn0085481,FBgn0085480,FBgn0015380,FBgn0016131,FBgn0030057,FBgn0031107,FBgn0030327,FBgn0030809,FBgn0025803,FBgn0086899,FBgn0261278,FBgn0035584,FBgn0000464,FBgn0011754,FBgn0046689,FBgn0023216,FBgn0259220,FBgn0034137,FBgn0026319,FBgn0003716,FBgn0003091,FBgn0003093,FBgn0004107,FBgn0004462,FBg…
GO:0010941	11.501	11	0.626008	1	100	129	regulation_of_cell_death	FBgn0015589,FBgn0017579,FBgn0035461,FBgn0004797,FBgn0013948,FBgn0026319,FBgn0259108,FBgn0011766,FBgn0020224,FBgn0259176,FBgn0004569
GO:0008016	1.917	2	0.626105	1	12	13	regulation_of_heart_contraction	FBgn0086782,FBgn0039722
GO:0009060	2.033	2	0.626216	1	28	40	aerobic_respiration	FBgn0030975,FBgn0001248
GO:0051186	4.241	4	0.626877	1	70	104	cofactor_metabolic_process	FBgn0030975,FBgn0026666,FBgn0002641,FBgn0001248
GO:0016137	0.916	1	0.627461	1	7	8	glycoside_metabolic_process	FBgn0027560
GO:0006836	9.518	9	0.628377	1	96	129	neurotransmitter_transport	FBgn0029663,FBgn0030897,FBgn0028582,FBgn0030089,FBgn0011708,FBgn0083228,FBgn0000319,FBgn0026313,FBgn0250788
GO:0016798	6.484	6	0.62856	1	88	105	hydrolase_activity__acting_on_glycosyl_bonds	FBgn0030839,FBgn0015391,FBgn0030087,FBgn0035833,FBgn0023216,FBgn0034162
GO:0016811	3.216	3	0.630237	1	41	60	hydrolase_activity__acting_on_carbon-nitrogen_(but_not_peptide)_bonds__in_linear_amides	FBgn0010825,FBgn0031099,FBgn0030695
GO:0045175	0.892	1	0.632462	1	5	6	basal_protein_localization	FBgn0001624
GO:0044238	230.243	227	0.632669	1	3027	3963	primary_metabolic_process	FBgn0003931,FBgn0030969,FBgn0020443,FBgn0030864,FBgn0001297,FBgn0030966,FBgn0030863,FBgn0031141,FBgn0031000,FBgn0014869,FBgn0035879,FBgn0030663,FBgn0029629,FBgn0031696,FBgn0003922,FBgn0022770,FBgn0262526,FBgn0261922,FBgn0085391,FBgn0003267,FBgn0003916,FBgn0030786,FBgn0030789,FBgn0014467,FBgn0030976,FBgn0029751,FBgn0053310,FBgn0035849,FBgn0020513,FBgn0035844,FBgn0029664,FBgn0003345,FBgn0260442,FBg…
GO:0004721	8.431	8	0.633002	1	77	92	phosphoprotein_phosphatase_activity	FBgn0030976,FBgn0086361,FBgn0023177,FBgn0000464,FBgn0039694,FBgn0004370,FBgn0027492,FBgn0004369
GO:0008033	1.048	1	0.633168	1	29	35	tRNA_processing	FBgn0051812
GO:0033301	1.994	2	0.633799	1	19	21	cell_cycle_comprising_mitosis_without_cytokinesis	FBgn0261618,FBgn0261278
GO:0016763	0.96	1	0.634054	1	17	20	transferase_activity__transferring_pentosyl_groups	FBgn0039464
GO:0008360	10.502	10	0.635045	1	79	109	regulation_of_cell_shape	FBgn0003041,FBgn0260442,FBgn0040068,FBgn0031781,FBgn0014011,FBgn0026192,FBgn0001250,FBgn0086899,FBgn0000464,FBgn0002577
GO:0006816	3.101	3	0.635138	1	18	30	calcium_ion_transport	FBgn0016920,FBgn0003861,FBgn0001991
GO:0007264	17.763	17	0.635209	1	135	182	small_GTPase_mediated_signal_transduction	FBgn0035879,FBgn0030842,FBgn0003041,FBgn0040068,FBgn0086361,FBgn0014011,FBgn0015789,FBgn0030088,FBgn0052506,FBgn0032633,FBgn0035802,FBgn0035574,FBgn0015286,FBgn0031090,FBgn0024277,FBgn0261570,FBgn0034158
GO:0032993	0.965	1	0.636032	1	21	117	protein-DNA_complex	FBgn0011762
GO:0019935	4.062	4	0.637021	1	12	13	cyclic-nucleotide-mediated_signaling	FBgn0000479,FBgn0015129,FBgn0086782,FBgn0024944
GO:0016564	6.359	6	0.637102	1	60	88	transcription_repressor_activity	FBgn0017418,FBgn0004647,FBgn0010762,FBgn0023215,FBgn0003716,FBgn0261573
GO:0048069	2.071	2	0.638261	1	30	38	eye_pigmentation	FBgn0001208,FBgn0002641
GO:0003333	2.087	2	0.638931	1	24	27	amino_acid_transmembrane_transport	FBgn0039844,FBgn0036007
GO:0007617	8.356	8	0.638959	1	50	67	mating_behavior	FBgn0003392,FBgn0029768,FBgn0000479,FBgn0000422,FBgn0039597,FBgn0086782,FBgn0003068,FBgn0001624
GO:0005930	0.907	1	0.639252	1	7	11	axoneme	FBgn0013813
GO:0044447	0.907	1	0.639252	1	7	11	axoneme_part	FBgn0013813
GO:0007592	0.944	1	0.639549	1	9	13	protein-based_cuticle_development	FBgn0015589
GO:0008363	0.944	1	0.639549	1	9	12	larval_chitin-based_cuticle_development	FBgn0015589
GO:0042336	0.944	1	0.639549	1	9	13	cuticle_development_involved_in_protein-based_cuticle_molting_cycle	FBgn0015589
GO:0042337	0.944	1	0.639549	1	9	13	cuticle_development_involved_in_chitin-based_cuticle_molting_cycle	FBgn0015589
GO:0042023	1.911	2	0.639724	1	9	16	DNA_endoreduplication	FBgn0016694,FBgn0011766
GO:0003777	4.273	4	0.63994	1	43	50	microtubule_motor_activity	FBgn0003392,FBgn0003654,FBgn0039510,FBgn0013813
GO:0042752	4.157	4	0.64052	1	22	27	regulation_of_circadian_rhythm	FBgn0014467,FBgn0003371,FBgn0023076,FBgn0003068
GO:0051301	17.841	17	0.642074	1	144	180	cell_division	FBgn0003392,FBgn0003041,FBgn0000114,FBgn0261811,FBgn0000140,FBgn0026192,FBgn0011708,FBgn0004647,FBgn0262473,FBgn0001105,FBgn0031090,FBgn0003716,FBgn0003720,FBgn0262468,FBgn0027598,FBgn0004389,FBgn0010300
GO:0014017	3.101	3	0.643222	1	16	28	neuroblast_fate_commitment	FBgn0000492,FBgn0261963,FBgn0010300
GO:0006275	0.97	1	0.643893	1	13	17	regulation_of_DNA_replication	FBgn0000307
GO:0045476	2.029	2	0.643895	1	12	13	nurse_cell_apoptosis	FBgn0004797,FBgn0011766
GO:0019887	2.07	2	0.64432	1	28	52	protein_kinase_regulator_activity	FBgn0000259,FBgn0030087
GO:0044260	154.154	151	0.644727	1	1958	2624	cellular_macromolecule_metabolic_process	FBgn0003931,FBgn0030969,FBgn0020443,FBgn0030864,FBgn0001297,FBgn0030863,FBgn0030663,FBgn0029629,FBgn0031696,FBgn0003922,FBgn0262526,FBgn0085391,FBgn0003267,FBgn0003916,FBgn0030786,FBgn0030789,FBgn0014467,FBgn0030976,FBgn0029751,FBgn0035849,FBgn0029664,FBgn0003345,FBgn0260442,FBgn0051914,FBgn0051915,FBgn0024308,FBgn0030990,FBgn0000114,FBgn0086361,FBgn0053002,FBgn0031784,FBgn0000259,FBgn0261606,FBg…
GO:0003730	1.958	2	0.644759	1	15	18	mRNA_3'-UTR_binding	FBgn0262526,FBgn0000114
GO:0030017	3.076	3	0.645815	1	18	23	sarcomere	FBgn0031037,FBgn0035917,FBgn0086783
GO:0048136	0.965	1	0.646755	1	12	16	male_germ-line_cyst_formation	FBgn0262468
GO:0006084	2.114	2	0.646815	1	30	41	acetyl-CoA_metabolic_process	FBgn0030975,FBgn0001248
GO:0005083	12.601	12	0.646845	1	77	103	small_GTPase_regulator_activity	FBgn0035879,FBgn0030842,FBgn0003041,FBgn0040068,FBgn0052506,FBgn0030808,FBgn0035802,FBgn0035574,FBgn0026375,FBgn0030685,FBgn0024277,FBgn0261570
GO:0005507	0.969	1	0.647413	1	15	22	copper_ion_binding	FBgn0030343
GO:0016705	4.475	4	0.647427	1	57	75	oxidoreductase_activity__acting_on_paired_donors__with_incorporation_or_reduction_of_molecular_oxygen	FBgn0051915,FBgn0001208,FBgn0000406,FBgn0039616
GO:0008287	2.089	2	0.64759	1	23	27	protein_serine_threonine_phosphatase_complex	FBgn0086361,FBgn0027492
GO:0042600	0.97	1	0.647788	1	12	16	chorion	FBgn0029568
GO:0030111	4.222	4	0.648169	1	27	34	regulation_of_Wnt_receptor_signaling_pathway	FBgn0015589,FBgn0003371,FBgn0011817,FBgn0004957
GO:0016796	0.992	1	0.649143	1	21	25	exonuclease_activity__active_with_either_ribo-_or_deoxyribonucleic_acids_and_producing_5'-phosphomonoesters	FBgn0030789
GO:0016056	2.04	2	0.649839	1	15	19	rhodopsin_mediated_signaling_pathway	FBgn0259918,FBgn0261549
GO:0030703	7.429	7	0.651026	1	62	76	eggshell_formation	FBgn0262526,FBgn0000250,FBgn0004647,FBgn0000307,FBgn0003716,FBgn0011766,FBgn0259176
GO:0007304	7.429	7	0.651026	1	62	76	chorion-containing_eggshell_formation	FBgn0262526,FBgn0000250,FBgn0004647,FBgn0000307,FBgn0003716,FBgn0011766,FBgn0259176
GO:0044057	6.406	6	0.651125	1	43	54	regulation_of_system_process	FBgn0003392,FBgn0030897,FBgn0083228,FBgn0086782,FBgn0039722,FBgn0250788
GO:0090304	87.567	85	0.651265	1	1018	1369	nucleic_acid_metabolic_process	FBgn0003931,FBgn0030969,FBgn0001297,FBgn0030663,FBgn0003922,FBgn0262526,FBgn0085391,FBgn0003267,FBgn0003916,FBgn0030789,FBgn0014467,FBgn0029751,FBgn0035849,FBgn0029664,FBgn0003345,FBgn0260442,FBgn0024308,FBgn0030990,FBgn0000114,FBgn0003371,FBgn0000964,FBgn0008651,FBgn0083981,FBgn0000492,FBgn0029941,FBgn0028550,FBgn0028420,FBgn0017418,FBgn0043022,FBgn0023076,FBgn0030081,FBgn0030058,FBgn0261976,FBg…
GO:0007600	17.194	16	0.65161	1	206	262	sensory_perception	FBgn0030985,FBgn0041626,FBgn0016920,FBgn0031109,FBgn0001250,FBgn0031111,FBgn0031110,FBgn0262111,FBgn0039520,FBgn0000317,FBgn0039685,FBgn0003861,FBgn0259220,FBgn0036009,FBgn0011280,FBgn0261549
GO:0031334	0.899	1	0.652112	1	7	9	positive_regulation_of_protein_complex_assembly	FBgn0003495
GO:0008039	3.004	3	0.652692	1	7	8	synaptic_target_recognition	FBgn0005775,FBgn0262473,FBgn0011260
GO:0043566	1.026	1	0.65335	1	21	32	structure-specific_DNA_binding	FBgn0003732
GO:0006040	0.807	1	0.653351	1	8	10	amino_sugar_metabolic_process	FBgn0031099
GO:0006041	0.807	1	0.653351	1	8	9	glucosamine_metabolic_process	FBgn0031099
GO:0006044	0.807	1	0.653351	1	8	9	N-acetylglucosamine_metabolic_process	FBgn0031099
GO:0001708	10.614	10	0.653496	1	61	72	cell_fate_specification	FBgn0003267,FBgn0008651,FBgn0000492,FBgn0028582,FBgn0261963,FBgn0004647,FBgn0016660,FBgn0003720,FBgn0259176,FBgn0004569
GO:0000070	3.143	3	0.653616	1	38	48	mitotic_sister_chromatid_segregation	FBgn0261618,FBgn0015391,FBgn0003732
GO:0000819	3.143	3	0.653616	1	38	49	sister_chromatid_segregation	FBgn0261618,FBgn0015391,FBgn0003732
GO:0034220	3.291	3	0.653726	1	54	62	ion_transmembrane_transport	FBgn0028671,FBgn0014391,FBgn0027779
GO:0016758	8.714	8	0.654126	1	113	141	transferase_activity__transferring_hexosyl_groups	FBgn0030984,FBgn0040260,FBgn0085481,FBgn0085480,FBgn0030327,FBgn0030930,FBgn0036529,FBgn0027560
GO:0046532	3.161	3	0.65465	1	19	23	regulation_of_photoreceptor_cell_differentiation	FBgn0003267,FBgn0086361,FBgn0004647
GO:0060627	2.063	2	0.657015	1	15	21	regulation_of_vesicle-mediated_transport	FBgn0000319,FBgn0027598
GO:0070011	31.798	30	0.657042	1	466	571	peptidase_activity__acting_on_L-amino_acid_peptides	FBgn0031141,FBgn0003137,FBgn0031785,FBgn0023179,FBgn0053459,FBgn0035791,FBgn0030926,FBgn0039495,FBgn0030810,FBgn0030947,FBgn0015541,FBgn0039599,FBgn0052369,FBgn0039597,FBgn0039598,FBgn0030420,FBgn0039640,FBgn0052351,FBgn0052382,FBgn0027603,FBgn0039688,FBgn0031093,FBgn0034139,FBgn0085449,FBgn0004885,FBgn0030688,FBgn0039611,FBgn0039612,FBgn0039613,FBgn0011834
GO:0016197	1.029	1	0.657368	1	19	27	endosome_transport	FBgn0260940
GO:0046534	0.922	1	0.657698	1	5	7	positive_regulation_of_photoreceptor_cell_differentiation	FBgn0086361
GO:0045666	0.922	1	0.657698	1	5	7	positive_regulation_of_neuron_differentiation	FBgn0086361
GO:0071842	84.619	82	0.657712	1	937	1344	cellular_component_organization_at_cellular_level	FBgn0020443,FBgn0001297,FBgn0030964,FBgn0031005,FBgn0029629,FBgn0031696,FBgn0003392,FBgn0262526,FBgn0003137,FBgn0003041,FBgn0003654,FBgn0260442,FBgn0040068,FBgn0031781,FBgn0000250,FBgn0030897,FBgn0261606,FBgn0014011,FBgn0261811,FBgn0000140,FBgn0003371,FBgn0261618,FBgn0014026,FBgn0035347,FBgn0014135,FBgn0026192,FBgn0016131,FBgn0030089,FBgn0015391,FBgn0030082,FBgn0031107,FBgn0001250,FBgn0017579,FBg…
GO:0060284	20.011	19	0.657718	1	125	154	regulation_of_cell_development	FBgn0031005,FBgn0003267,FBgn0015589,FBgn0003041,FBgn0086361,FBgn0014011,FBgn0003371,FBgn0008651,FBgn0014133,FBgn0016081,FBgn0004647,FBgn0025641,FBgn0026375,FBgn0003716,FBgn0259108,FBgn0001624,FBgn0250788,FBgn0024277,FBgn0010300
GO:0016334	2.072	2	0.659342	1	15	19	establishment_or_maintenance_of_polarity_of_follicular_epithelium	FBgn0001624,FBgn0020224
GO:0046011	1.974	2	0.659394	1	11	13	regulation_of_oskar_mRNA_translation	FBgn0262526,FBgn0000114
GO:0042165	7.519	7	0.659567	1	38	48	neurotransmitter_binding	FBgn0030954,FBgn0029768,FBgn0031770,FBgn0028961,FBgn0053696,FBgn0052547,FBgn0259231
GO:0030016	3.137	3	0.660027	1	19	24	myofibril	FBgn0031037,FBgn0035917,FBgn0086783
GO:0042685	1.962	2	0.660144	1	8	9	cardioblast_cell_fate_specification	FBgn0028582,FBgn0004647
GO:0060912	1.962	2	0.660144	1	8	9	cardiac_cell_fate_specification	FBgn0028582,FBgn0004647
GO:0016348	0.931	1	0.660667	1	8	9	imaginal_disc-derived_leg_joint_morphogenesis	FBgn0031005
GO:0016080	0.907	1	0.660927	1	10	11	synaptic_vesicle_targeting	FBgn0026313
GO:0008261	0.806	1	0.661314	1	3	5	allatostatin_receptor_activity	FBgn0028961
GO:0007099	1.014	1	0.661845	1	14	20	centriole_replication	FBgn0027329
GO:2000242	0.787	1	0.661916	1	5	6	negative_regulation_of_reproductive_process	FBgn0004870
GO:0071841	85.734	83	0.661957	1	971	1388	cellular_component_organization_or_biogenesis_at_cellular_level	FBgn0020443,FBgn0001297,FBgn0030964,FBgn0031005,FBgn0029629,FBgn0031696,FBgn0003392,FBgn0262526,FBgn0003137,FBgn0003041,FBgn0003654,FBgn0260442,FBgn0040068,FBgn0031781,FBgn0000250,FBgn0030897,FBgn0261606,FBgn0014011,FBgn0261811,FBgn0000140,FBgn0003371,FBgn0261618,FBgn0014026,FBgn0035347,FBgn0014135,FBgn0026192,FBgn0016131,FBgn0030089,FBgn0015391,FBgn0030082,FBgn0031107,FBgn0001250,FBgn0017579,FBg…
GO:0006497	1.051	1	0.661963	1	22	28	protein_lipidation	FBgn0004957
GO:0042158	1.051	1	0.661963	1	22	28	lipoprotein_biosynthetic_process	FBgn0004957
GO:0005102	14.967	14	0.663036	1	128	165	receptor_binding	FBgn0030964,FBgn0260442,FBgn0053542,FBgn0004197,FBgn0033652,FBgn0003495,FBgn0010194,FBgn0014135,FBgn0031115,FBgn0086782,FBgn0044046,FBgn0001624,FBgn0039722,FBgn0004569
GO:0016566	3.25	3	0.66304	1	28	36	specific_transcriptional_repressor_activity	FBgn0017418,FBgn0004647,FBgn0003716
GO:0007392	0.981	1	0.663618	1	12	16	initiation_of_dorsal_closure	FBgn0014011
GO:0006606	3.312	3	0.664033	1	43	56	protein_import_into_nucleus	FBgn0000250,FBgn0003371,FBgn0001079
GO:0015079	1.028	1	0.664522	1	12	16	potassium_ion_transmembrane_transporter_activity	FBgn0053310
GO:0045464	1.002	1	0.664564	1	9	10	R8_cell_fate_specification	FBgn0003267
GO:0030723	0.88	1	0.66474	1	5	6	ovarian_fusome_organization	FBgn0000140
GO:0005686	0.988	1	0.665153	1	16	20	U2_snRNP	FBgn0003922
GO:0030706	2.189	2	0.665708	1	20	24	germarium-derived_oocyte_differentiation	FBgn0262526,FBgn0000140
GO:0051170	3.322	3	0.665941	1	44	57	nuclear_import	FBgn0000250,FBgn0003371,FBgn0001079
GO:0006796	38.798	37	0.666991	1	369	519	phosphate_metabolic_process	FBgn0030864,FBgn0001297,FBgn0031696,FBgn0261922,FBgn0030976,FBgn0086361,FBgn0031784,FBgn0000259,FBgn0003371,FBgn0023177,FBgn0015380,FBgn0026192,FBgn0016131,FBgn0025803,FBgn0016081,FBgn0039669,FBgn0086899,FBgn0261278,FBgn0000464,FBgn0011754,FBgn0046689,FBgn0259220,FBgn0034137,FBgn0003716,FBgn0003091,FBgn0003093,FBgn0004107,FBgn0004462,FBgn0004370,FBgn0011817,FBgn0030683,FBgn0001079,FBgn0261549,FBg…
GO:0006793	38.798	37	0.666991	1	369	519	phosphorus_metabolic_process	FBgn0030864,FBgn0001297,FBgn0031696,FBgn0261922,FBgn0030976,FBgn0086361,FBgn0031784,FBgn0000259,FBgn0003371,FBgn0023177,FBgn0015380,FBgn0026192,FBgn0016131,FBgn0025803,FBgn0016081,FBgn0039669,FBgn0086899,FBgn0261278,FBgn0000464,FBgn0011754,FBgn0046689,FBgn0259220,FBgn0034137,FBgn0003716,FBgn0003091,FBgn0003093,FBgn0004107,FBgn0004462,FBgn0004370,FBgn0011817,FBgn0030683,FBgn0001079,FBgn0261549,FBg…
GO:0001071	39.752	38	0.667152	1	261	372	nucleic_acid_binding_transcription_factor_activity	FBgn0001297,FBgn0003267,FBgn0014467,FBgn0035849,FBgn0003345,FBgn0000964,FBgn0008651,FBgn0083981,FBgn0000492,FBgn0028550,FBgn0028420,FBgn0023076,FBgn0030058,FBgn0261963,FBgn0002023,FBgn0052532,FBgn0016076,FBgn0000567,FBgn0016694,FBgn0005659,FBgn0042650,FBgn0010768,FBgn0016660,FBgn0011758,FBgn0013948,FBgn0040765,FBgn0039683,FBgn0023215,FBgn0026411,FBgn0003720,FBgn0004102,FBgn0011766,FBgn0004854,FBg…
GO:0003700	39.752	38	0.667152	1	261	372	sequence-specific_DNA_binding_transcription_factor_activity	FBgn0001297,FBgn0003267,FBgn0014467,FBgn0035849,FBgn0003345,FBgn0000964,FBgn0008651,FBgn0083981,FBgn0000492,FBgn0028550,FBgn0028420,FBgn0023076,FBgn0030058,FBgn0261963,FBgn0002023,FBgn0052532,FBgn0016076,FBgn0000567,FBgn0016694,FBgn0005659,FBgn0042650,FBgn0010768,FBgn0016660,FBgn0011758,FBgn0013948,FBgn0040765,FBgn0039683,FBgn0023215,FBgn0026411,FBgn0003720,FBgn0004102,FBgn0011766,FBgn0004854,FBg…
GO:0007488	0.933	1	0.667184	1	6	8	histoblast_morphogenesis	FBgn0003716
GO:0043412	47.104	45	0.668581	1	515	679	macromolecule_modification	FBgn0030864,FBgn0030863,FBgn0031696,FBgn0030976,FBgn0086361,FBgn0031784,FBgn0000259,FBgn0003371,FBgn0023177,FBgn0085481,FBgn0085480,FBgn0015380,FBgn0016131,FBgn0030057,FBgn0031107,FBgn0030327,FBgn0030809,FBgn0025803,FBgn0261381,FBgn0086899,FBgn0261278,FBgn0035584,FBgn0000464,FBgn0011754,FBgn0046689,FBgn0023216,FBgn0259220,FBgn0034137,FBgn0026319,FBgn0003716,FBgn0003091,FBgn0003093,FBgn0004107,FBg…
GO:0008299	1.04	1	0.671087	1	13	13	isoprenoid_biosynthetic_process	FBgn0030683
GO:0004683	0.901	1	0.671143	1	5	9	calmodulin-dependent_protein_kinase_activity	FBgn0011754
GO:0045610	4.278	4	0.672029	1	18	22	regulation_of_hemocyte_differentiation	FBgn0004197,FBgn0003371,FBgn0004647,FBgn0262473
GO:0016570	2.232	2	0.674045	1	37	57	histone_modification	FBgn0086899,FBgn0023216
GO:0016569	2.232	2	0.674045	1	37	57	covalent_chromatin_modification	FBgn0086899,FBgn0023216
GO:0008104	24.482	23	0.674088	1	276	363	protein_localization	FBgn0046113,FBgn0003041,FBgn0260442,FBgn0000250,FBgn0014011,FBgn0003371,FBgn0026192,FBgn0040079,FBgn0015789,FBgn0030089,FBgn0001250,FBgn0261788,FBgn0011708,FBgn0000319,FBgn0001105,FBgn0027335,FBgn0003861,FBgn0023216,FBgn0031090,FBgn0026319,FBgn0001624,FBgn0001079,FBgn0086911
GO:0016335	1.012	1	0.674785	1	7	8	morphogenesis_of_larval_imaginal_disc_epithelium	FBgn0001624
GO:0007608	4.484	4	0.674933	1	55	76	sensory_perception_of_smell	FBgn0041626,FBgn0001250,FBgn0036009,FBgn0261549
GO:0005234	2.21	2	0.675076	1	22	34	extracellular-glutamate-gated_ion_channel_activity	FBgn0046113,FBgn0024963
GO:0023051	17.114	16	0.675571	1	121	163	regulation_of_signaling_process	FBgn0035879,FBgn0030842,FBgn0003041,FBgn0040068,FBgn0086361,FBgn0003371,FBgn0052506,FBgn0035802,FBgn0035574,FBgn0004647,FBgn0015286,FBgn0003861,FBgn0026319,FBgn0020224,FBgn0024277,FBgn0261570
GO:0009966	17.114	16	0.675571	1	121	163	regulation_of_signal_transduction	FBgn0035879,FBgn0030842,FBgn0003041,FBgn0040068,FBgn0086361,FBgn0003371,FBgn0052506,FBgn0035802,FBgn0035574,FBgn0004647,FBgn0015286,FBgn0003861,FBgn0026319,FBgn0020224,FBgn0024277,FBgn0261570
GO:0006903	0.952	1	0.676422	1	11	13	vesicle_targeting	FBgn0026313
GO:0051650	0.952	1	0.676422	1	11	13	establishment_of_vesicle_localization	FBgn0026313
GO:0045596	11.785	11	0.676993	1	67	83	negative_regulation_of_cell_differentiation	FBgn0031005,FBgn0003267,FBgn0004197,FBgn0003371,FBgn0014133,FBgn0028582,FBgn0004647,FBgn0003716,FBgn0259176,FBgn0004569,FBgn0010300
GO:0006644	4.509	4	0.677707	1	63	79	phospholipid_metabolic_process	FBgn0261922,FBgn0039769,FBgn0039655,FBgn0261549
GO:0008170	1.095	1	0.677857	1	21	32	N-methyltransferase_activity	FBgn0261381
GO:0007370	0.997	1	0.678907	1	10	13	ventral_furrow_formation	FBgn0004359
GO:0006508	36.257	34	0.679558	1	537	666	proteolysis	FBgn0030969,FBgn0031141,FBgn0023179,FBgn0003371,FBgn0053459,FBgn0035791,FBgn0030926,FBgn0039495,FBgn0030810,FBgn0030947,FBgn0015541,FBgn0039599,FBgn0052369,FBgn0039597,FBgn0039598,FBgn0261278,FBgn0030420,FBgn0039640,FBgn0052351,FBgn0052382,FBgn0027603,FBgn0039688,FBgn0031093,FBgn0034139,FBgn0024997,FBgn0085449,FBgn0004885,FBgn0030688,FBgn0001079,FBgn0020224,FBgn0039611,FBgn0039612,FBgn0039613,FBg…
GO:0019838	0.918	1	0.679588	1	5	7	growth_factor_binding	FBgn0003716
GO:0045595	28.543	27	0.680441	1	174	211	regulation_of_cell_differentiation	FBgn0031005,FBgn0003267,FBgn0015589,FBgn0003041,FBgn0086361,FBgn0014011,FBgn0004197,FBgn0003371,FBgn0008651,FBgn0000492,FBgn0014133,FBgn0028582,FBgn0261963,FBgn0016081,FBgn0004647,FBgn0025641,FBgn0026375,FBgn0016660,FBgn0262473,FBgn0003716,FBgn0259108,FBgn0001624,FBgn0250788,FBgn0024277,FBgn0259176,FBgn0004569,FBgn0010300
GO:0008103	1.073	1	0.680615	1	14	19	oocyte_microtubule_cytoskeleton_polarization	FBgn0014011
GO:0032270	1.081	1	0.68078	1	16	21	positive_regulation_of_cellular_protein_metabolic_process	FBgn0262526
GO:0051247	1.081	1	0.68078	1	16	21	positive_regulation_of_protein_metabolic_process	FBgn0262526
GO:0016461	1.04	1	0.680872	1	8	9	unconventional_myosin_complex	FBgn0000317
GO:0016333	3.315	3	0.684414	1	23	28	morphogenesis_of_follicular_epithelium	FBgn0004647,FBgn0001624,FBgn0020224
GO:0009913	6.551	6	0.685371	1	37	44	epidermal_cell_differentiation	FBgn0016076,FBgn0016081,FBgn0004647,FBgn0262111,FBgn0002577,FBgn0000317
GO:0031325	14.104	13	0.68558	1	114	156	positive_regulation_of_cellular_metabolic_process	FBgn0262526,FBgn0014467,FBgn0000250,FBgn0003495,FBgn0000094,FBgn0023076,FBgn0030926,FBgn0004647,FBgn0262473,FBgn0013948,FBgn0026411,FBgn0011766,FBgn0011274
GO:0016023	6.69	6	0.686288	1	68	98	cytoplasmic_membrane-bounded_vesicle	FBgn0030089,FBgn0030341,FBgn0083228,FBgn0000319,FBgn0030791,FBgn0024187
GO:0071843	3.469	3	0.68677	1	74	93	cellular_component_biogenesis_at_cellular_level	FBgn0014026,FBgn0030063,FBgn0261381
GO:0045927	3.243	3	0.68689	1	23	36	positive_regulation_of_growth	FBgn0261811,FBgn0003716,FBgn0259176
GO:0008355	7.614	7	0.687241	1	38	47	olfactory_learning	FBgn0003392,FBgn0003371,FBgn0000479,FBgn0015380,FBgn0086782,FBgn0003861,FBgn0259108
GO:0008408	1.096	1	0.687923	1	20	27	3'-5'_exonuclease_activity	FBgn0030789
GO:0002168	4.444	4	0.688066	1	37	47	instar_larval_development	FBgn0015589,FBgn0004197,FBgn0026319,FBgn0001624
GO:0046700	3.346	3	0.688228	1	31	51	heterocycle_catabolic_process	FBgn0035879,FBgn0052506,FBgn0030914
GO:0048193	2.259	2	0.688666	1	34	45	Golgi_vesicle_transport	FBgn0030341,FBgn0051072
GO:0043229	188.664	184	0.689359	1	2382	3304	intracellular_organelle	FBgn0003931,FBgn0030969,FBgn0001297,FBgn0030966,FBgn0014031,FBgn0030663,FBgn0085376,FBgn0003922,FBgn0003392,FBgn0262526,FBgn0032455,FBgn0003267,FBgn0003916,FBgn0030787,FBgn0261914,FBgn0030786,FBgn0030789,FBgn0013301,FBgn0014467,FBgn0029751,FBgn0030975,FBgn0031037,FBgn0035849,FBgn0031039,FBgn0031038,FBgn0015589,FBgn0031597,FBgn0003345,FBgn0003041,FBgn0003654,FBgn0260442,FBgn0024308,FBgn0031781,FBg…
GO:0046843	4.361	4	0.690577	1	29	33	dorsal_appendage_formation	FBgn0262526,FBgn0000250,FBgn0004647,FBgn0259176
GO:0048065	2.009	2	0.690719	1	9	14	male_courtship_behavior__veined_wing_extension	FBgn0003392,FBgn0003068
GO:0045433	2.009	2	0.690719	1	9	13	male_courtship_behavior__veined_wing_generated_song_production	FBgn0003392,FBgn0003068
GO:0016545	2.009	2	0.690719	1	9	13	male_courtship_behavior__veined_wing_vibration	FBgn0003392,FBgn0003068
GO:0042401	1.054	1	0.690809	1	9	13	cellular_biogenic_amine_biosynthetic_process	FBgn0000422
GO:0019842	5.798	5	0.692316	1	67	98	vitamin_binding	FBgn0014031,FBgn0000075,FBgn0002641,FBgn0000422,FBgn0039616
GO:0046545	2.134	2	0.693742	1	12	15	development_of_primary_female_sexual_characteristics	FBgn0000964,FBgn0004870
GO:0004568	1.285	1	0.694428	1	17	18	chitinase_activity	FBgn0035833
GO:0045761	2.087	2	0.694937	1	7	7	regulation_of_adenylate_cyclase_activity	FBgn0015129,FBgn0086782
GO:0030808	2.087	2	0.694937	1	7	7	regulation_of_nucleotide_biosynthetic_process	FBgn0015129,FBgn0086782
GO:0030802	2.087	2	0.694937	1	7	7	regulation_of_cyclic_nucleotide_biosynthetic_process	FBgn0015129,FBgn0086782
GO:0030817	2.087	2	0.694937	1	7	7	regulation_of_cAMP_biosynthetic_process	FBgn0015129,FBgn0086782
GO:0030814	2.087	2	0.694937	1	7	7	regulation_of_cAMP_metabolic_process	FBgn0015129,FBgn0086782
GO:0030799	2.087	2	0.694937	1	7	7	regulation_of_cyclic_nucleotide_metabolic_process	FBgn0015129,FBgn0086782
GO:0031279	2.087	2	0.694937	1	7	7	regulation_of_cyclase_activity	FBgn0015129,FBgn0086782
GO:0051339	2.087	2	0.694937	1	7	8	regulation_of_lyase_activity	FBgn0015129,FBgn0086782
GO:0060047	2.165	2	0.694968	1	14	15	heart_contraction	FBgn0086782,FBgn0039722
GO:0003013	2.165	2	0.694968	1	14	15	circulatory_system_process	FBgn0086782,FBgn0039722
GO:0003015	2.165	2	0.694968	1	14	15	heart_process	FBgn0086782,FBgn0039722
GO:0008015	2.165	2	0.694968	1	14	15	blood_circulation	FBgn0086782,FBgn0039722
GO:0007619	6.56	6	0.696266	1	37	49	courtship_behavior	FBgn0003392,FBgn0000479,FBgn0000422,FBgn0086782,FBgn0003068,FBgn0001624
GO:0023032	6.56	6	0.696266	1	37	49	behavioral_signaling	FBgn0003392,FBgn0000479,FBgn0000422,FBgn0086782,FBgn0003068,FBgn0001624
GO:0006066	10.08	9	0.696406	1	128	157	alcohol_metabolic_process	FBgn0000024,FBgn0014869,FBgn0042710,FBgn0000075,FBgn0030087,FBgn0000422,FBgn0027621,FBgn0011754,FBgn0031099
GO:0008306	7.679	7	0.69686	1	39	49	associative_learning	FBgn0003392,FBgn0003371,FBgn0000479,FBgn0015380,FBgn0086782,FBgn0003861,FBgn0259108
GO:0030864	0.967	1	0.696881	1	5	5	cortical_actin_cytoskeleton	FBgn0250788
GO:0046930	1.132	1	0.698253	1	21	28	pore_complex	FBgn0027603
GO:0005643	1.132	1	0.698253	1	21	28	nuclear_pore	FBgn0027603
GO:0004879	2.145	2	0.698962	1	12	23	ligand-dependent_nuclear_receptor_activity	FBgn0035849,FBgn0003720
GO:0003707	2.145	2	0.698962	1	12	21	steroid_hormone_receptor_activity	FBgn0035849,FBgn0003720
GO:0016563	6.634	6	0.699573	1	38	54	transcription_activator_activity	FBgn0261963,FBgn0016081,FBgn0004647,FBgn0016660,FBgn0011766,FBgn0011274
GO:0004707	0.845	1	0.699765	1	8	9	MAP_kinase_activity	FBgn0011817
GO:0035288	1.018	1	0.699781	1	6	8	anterior_head_segmentation	FBgn0004102
GO:0016790	2.274	2	0.700094	1	29	37	thiolester_hydrolase_activity	FBgn0030969,FBgn0030057
GO:0060491	1.08	1	0.700303	1	10	11	regulation_of_cell_projection_assembly	FBgn0025641
GO:0030036	21.485	20	0.700518	1	133	168	actin_cytoskeleton_organization	FBgn0003392,FBgn0003041,FBgn0040068,FBgn0031781,FBgn0014011,FBgn0261811,FBgn0000140,FBgn0001250,FBgn0004647,FBgn0025641,FBgn0262111,FBgn0002577,FBgn0086783,FBgn0001105,FBgn0262468,FBgn0261461,FBgn0027598,FBgn0004389,FBgn0261549,FBgn0024277
GO:0001748	1.007	1	0.700528	1	6	8	optic_lobe_placode_development	FBgn0003720
GO:0008593	4.453	4	0.700544	1	27	38	regulation_of_Notch_signaling_pathway	FBgn0004197,FBgn0028582,FBgn0004647,FBgn0259176
GO:0003676	93.775	90	0.700656	1	1174	1724	nucleic_acid_binding	FBgn0020443,FBgn0001297,FBgn0030963,FBgn0030663,FBgn0029629,FBgn0030664,FBgn0030956,FBgn0262526,FBgn0085391,FBgn0003267,FBgn0030787,FBgn0030789,FBgn0013301,FBgn0014467,FBgn0085383,FBgn0035849,FBgn0031597,FBgn0029664,FBgn0029666,FBgn0051914,FBgn0024308,FBgn0030990,FBgn0000114,FBgn0031782,FBgn0031062,FBgn0031779,FBgn0031777,FBgn0053346,FBgn0000964,FBgn0040365,FBgn0040368,FBgn0008651,FBgn0053158,FBg…
GO:0017145	7.771	7	0.701651	1	58	66	stem_cell_division	FBgn0000114,FBgn0000140,FBgn0026192,FBgn0001105,FBgn0003716,FBgn0003720,FBgn0010300
GO:0031674	2.079	2	0.701838	1	11	14	I_band	FBgn0031037,FBgn0035917
GO:0030018	2.079	2	0.701838	1	11	14	Z_disc	FBgn0031037,FBgn0035917
GO:0051052	1.142	1	0.701979	1	17	22	regulation_of_DNA_metabolic_process	FBgn0000307
GO:0030178	3.35	3	0.702233	1	19	20	negative_regulation_of_Wnt_receptor_signaling_pathway	FBgn0015589,FBgn0003371,FBgn0011817
GO:0045180	1.005	1	0.702384	1	6	7	basal_cortex	FBgn0010300
GO:0016757	10.2	9	0.702573	1	136	169	transferase_activity__transferring_glycosyl_groups	FBgn0030984,FBgn0040260,FBgn0085481,FBgn0085480,FBgn0030327,FBgn0030930,FBgn0036529,FBgn0039464,FBgn0027560
GO:0055059	3.418	3	0.703055	1	27	30	asymmetric_neuroblast_division	FBgn0026192,FBgn0001105,FBgn0010300
GO:0046660	2.172	2	0.703077	1	14	17	female_sex_differentiation	FBgn0000964,FBgn0004870
GO:0008066	3.448	3	0.703228	1	28	45	glutamate_receptor_activity	FBgn0046113,FBgn0260446,FBgn0051660
GO:0043226	189.108	184	0.704169	1	2388	3311	organelle	FBgn0003931,FBgn0030969,FBgn0001297,FBgn0030966,FBgn0014031,FBgn0030663,FBgn0085376,FBgn0003922,FBgn0003392,FBgn0262526,FBgn0032455,FBgn0003267,FBgn0003916,FBgn0030787,FBgn0261914,FBgn0030786,FBgn0030789,FBgn0013301,FBgn0014467,FBgn0029751,FBgn0030975,FBgn0031037,FBgn0035849,FBgn0031039,FBgn0031038,FBgn0015589,FBgn0031597,FBgn0003345,FBgn0003041,FBgn0003654,FBgn0260442,FBgn0024308,FBgn0031781,FBg…
GO:0007283	9.004	8	0.704698	1	104	148	spermatogenesis	FBgn0003392,FBgn0003654,FBgn0000114,FBgn0039561,FBgn0035461,FBgn0000319,FBgn0262468,FBgn0260938
GO:0009612	2.249	2	0.704925	1	13	15	response_to_mechanical_stimulus	FBgn0016920,FBgn0015541
GO:0019098	8.836	8	0.705155	1	59	78	reproductive_behavior	FBgn0003392,FBgn0029768,FBgn0000479,FBgn0000422,FBgn0039597,FBgn0086782,FBgn0003068,FBgn0001624
GO:0060341	5.727	5	0.705337	1	56	72	regulation_of_cellular_localization	FBgn0000250,FBgn0030897,FBgn0003371,FBgn0083228,FBgn0001079
GO:0018991	1.219	1	0.705706	1	15	17	oviposition	FBgn0029768
GO:0050918	2.157	2	0.706083	1	6	6	positive_chemotaxis	FBgn0014135,FBgn0005775
GO:0005543	3.489	3	0.707173	1	39	54	phospholipid_binding	FBgn0038972,FBgn0262468,FBgn0250788
GO:0040029	4.672	4	0.707577	1	78	107	regulation_of_gene_expression__epigenetic	FBgn0001218,FBgn0023216,FBgn0003732,FBgn0024183
GO:0008138	1.174	1	0.707929	1	17	21	protein_tyrosine_serine_threonine_phosphatase_activity	FBgn0030976
GO:0048232	9.031	8	0.707982	1	105	149	male_gamete_generation	FBgn0003392,FBgn0003654,FBgn0000114,FBgn0039561,FBgn0035461,FBgn0000319,FBgn0262468,FBgn0260938
GO:0033177	1.223	1	0.709391	1	27	31	proton-transporting_two-sector_ATPase_complex__proton-transporting_domain	FBgn0028671
GO:0009608	1.036	1	0.71035	1	6	6	response_to_symbiont	FBgn0004647
GO:0048519	50.756	48	0.710815	1	443	582	negative_regulation_of_biological_process	FBgn0031005,FBgn0031696,FBgn0003267,FBgn0015589,FBgn0260442,FBgn0024308,FBgn0000250,FBgn0000114,FBgn0086361,FBgn0004197,FBgn0003371,FBgn0001218,FBgn0014133,FBgn0028582,FBgn0017418,FBgn0023076,FBgn0261963,FBgn0017579,FBgn0010825,FBgn0004647,FBgn0039668,FBgn0261278,FBgn0039654,FBgn0004797,FBgn0010762,FBgn0011758,FBgn0015286,FBgn0003861,FBgn0023216,FBgn0023215,FBgn0003068,FBgn0026411,FBgn0003716,FBg…
GO:0007525	4.477	4	0.711515	1	22	28	somatic_muscle_development	FBgn0003345,FBgn0260442,FBgn0033652,FBgn0030699
GO:0009161	1.214	1	0.712273	1	17	21	ribonucleoside_monophosphate_metabolic_process	FBgn0020513
GO:0009156	1.214	1	0.712273	1	17	21	ribonucleoside_monophosphate_biosynthetic_process	FBgn0020513
GO:0043067	11.093	10	0.712495	1	90	119	regulation_of_programmed_cell_death	FBgn0015589,FBgn0017579,FBgn0035461,FBgn0004797,FBgn0013948,FBgn0026319,FBgn0259108,FBgn0011766,FBgn0259176,FBgn0004569
GO:0030286	3.411	3	0.712638	1	31	40	dynein_complex	FBgn0003654,FBgn0039510,FBgn0013813
GO:0031988	6.883	6	0.713518	1	71	102	membrane-bounded_vesicle	FBgn0030089,FBgn0030341,FBgn0083228,FBgn0000319,FBgn0030791,FBgn0024187
GO:0048546	6.72	6	0.716544	1	39	46	digestive_tract_morphogenesis	FBgn0030964,FBgn0030984,FBgn0003041,FBgn0033652,FBgn0039562,FBgn0004647
GO:0051640	6.849	6	0.716586	1	65	81	organelle_localization	FBgn0003654,FBgn0000140,FBgn0261618,FBgn0026313,FBgn0003732,FBgn0001624
GO:0042127	8.903	8	0.716692	1	42	61	regulation_of_cell_proliferation	FBgn0261914,FBgn0004647,FBgn0011766,FBgn0001624,FBgn0011274,FBgn0020224,FBgn0259176,FBgn0010300
GO:0030708	1.082	1	0.716874	1	7	8	germarium-derived_female_germ-line_cyst_encapsulation	FBgn0004647
GO:0031090	15.7	14	0.717158	1	286	384	organelle_membrane	FBgn0030975,FBgn0031039,FBgn0028671,FBgn0014391,FBgn0030327,FBgn0011708,FBgn0039669,FBgn0039561,FBgn0027779,FBgn0027603,FBgn0000319,FBgn0262468,FBgn0030791,FBgn0040705
GO:0006812	18.76	17	0.717345	1	183	240	cation_transport	FBgn0053310,FBgn0051105,FBgn0052792,FBgn0028671,FBgn0016920,FBgn0035785,FBgn0014391,FBgn0030343,FBgn0039561,FBgn0027779,FBgn0022153,FBgn0003861,FBgn0030795,FBgn0259242,FBgn0001991,FBgn0039722,FBgn0051065
GO:0007298	8.869	8	0.717612	1	53	62	border_follicle_cell_migration	FBgn0001297,FBgn0030964,FBgn0003392,FBgn0026192,FBgn0004647,FBgn0015286,FBgn0027598,FBgn0020224
GO:0006461	5.82	5	0.717886	1	74	98	protein_complex_assembly	FBgn0031781,FBgn0003495,FBgn0086783,FBgn0003716,FBgn0003890
GO:0070271	5.82	5	0.717886	1	74	98	protein_complex_biogenesis	FBgn0031781,FBgn0003495,FBgn0086783,FBgn0003716,FBgn0003890
GO:0005769	1.103	1	0.717998	1	12	14	early_endosome	FBgn0030805
GO:0016706	2.635	2	0.718805	1	26	37	oxidoreductase_activity__acting_on_paired_donors__with_incorporation_or_reduction_of_molecular_oxygen__2-oxoglutarate_as_one_donor__and_incorporation_of_one_atom_each_of_oxygen_into_both_donors	FBgn0051915,FBgn0039616
GO:0007611	12.18	11	0.719717	1	66	81	learning_or_memory	FBgn0003392,FBgn0014467,FBgn0003371,FBgn0000479,FBgn0015380,FBgn0000422,FBgn0004647,FBgn0086782,FBgn0003861,FBgn0003068,FBgn0259108
GO:0050890	12.18	11	0.719717	1	66	81	cognition	FBgn0003392,FBgn0014467,FBgn0003371,FBgn0000479,FBgn0015380,FBgn0000422,FBgn0004647,FBgn0086782,FBgn0003861,FBgn0003068,FBgn0259108
GO:0009889	67.405	64	0.720047	1	553	771	regulation_of_biosynthetic_process	FBgn0001297,FBgn0030663,FBgn0262526,FBgn0003267,FBgn0014467,FBgn0035849,FBgn0003345,FBgn0260442,FBgn0024308,FBgn0030990,FBgn0000250,FBgn0000114,FBgn0003371,FBgn0000964,FBgn0008651,FBgn0083981,FBgn0000492,FBgn0003495,FBgn0000094,FBgn0028550,FBgn0028420,FBgn0017418,FBgn0023076,FBgn0030058,FBgn0015129,FBgn0030926,FBgn0261963,FBgn0002023,FBgn0031115,FBgn0052532,FBgn0016076,FBgn0010825,FBgn0000567,FBg…
GO:0031326	67.405	64	0.720047	1	553	771	regulation_of_cellular_biosynthetic_process	FBgn0001297,FBgn0030663,FBgn0262526,FBgn0003267,FBgn0014467,FBgn0035849,FBgn0003345,FBgn0260442,FBgn0024308,FBgn0030990,FBgn0000250,FBgn0000114,FBgn0003371,FBgn0000964,FBgn0008651,FBgn0083981,FBgn0000492,FBgn0003495,FBgn0000094,FBgn0028550,FBgn0028420,FBgn0017418,FBgn0023076,FBgn0030058,FBgn0015129,FBgn0030926,FBgn0261963,FBgn0002023,FBgn0031115,FBgn0052532,FBgn0016076,FBgn0010825,FBgn0000567,FBg…
GO:0044106	9.293	8	0.720205	1	138	181	cellular_amine_metabolic_process	FBgn0000024,FBgn0029664,FBgn0001208,FBgn0000075,FBgn0027093,FBgn0027087,FBgn0000422,FBgn0039616
GO:0016810	4.849	4	0.720813	1	63	95	hydrolase_activity__acting_on_carbon-nitrogen_(but_not_peptide)_bonds	FBgn0030914,FBgn0010825,FBgn0031099,FBgn0030695
GO:0004519	1.26	1	0.721103	1	31	40	endonuclease_activity	FBgn0051812
GO:0007297	9.968	9	0.722449	1	59	69	ovarian_follicle_cell_migration	FBgn0001297,FBgn0030964,FBgn0003392,FBgn0026192,FBgn0004647,FBgn0015286,FBgn0027598,FBgn0020224,FBgn0259176
GO:0045676	1.134	1	0.722575	1	7	7	regulation_of_R7_cell_differentiation	FBgn0086361
GO:0016740	62.573	59	0.723974	1	739	959	transferase_activity	FBgn0030864,FBgn0014031,FBgn0031005,FBgn0031696,FBgn0030859,FBgn0261922,FBgn0030984,FBgn0031132,FBgn0031032,FBgn0031033,FBgn0031034,FBgn0040260,FBgn0031784,FBgn0000259,FBgn0000140,FBgn0031777,FBgn0003371,FBgn0085481,FBgn0085480,FBgn0042710,FBgn0015380,FBgn0016131,FBgn0038755,FBgn0030327,FBgn0031117,FBgn0032618,FBgn0030801,FBgn0025803,FBgn0030930,FBgn0030932,FBgn0036529,FBgn0261381,FBgn0039464,FBg…
GO:0050906	3.452	3	0.724443	1	26	37	detection_of_stimulus_involved_in_sensory_perception	FBgn0016920,FBgn0003861,FBgn0261549
GO:0007620	2.224	2	0.724599	1	15	20	copulation	FBgn0039597,FBgn0003068
GO:0009994	9.18	8	0.724741	1	96	120	oocyte_differentiation	FBgn0262526,FBgn0014011,FBgn0000140,FBgn0003495,FBgn0026192,FBgn0016081,FBgn0004647,FBgn0260940
GO:0035287	1.104	1	0.725043	1	8	20	head_segmentation	FBgn0004102
GO:0035309	2.321	2	0.725732	1	13	13	wing_and_notum_subfield_formation	FBgn0003371,FBgn0000492
GO:0004385	1.098	1	0.726284	1	5	6	guanylate_kinase_activity	FBgn0001624
GO:0044281	44.082	41	0.72795	1	574	730	small_molecule_metabolic_process	FBgn0014031,FBgn0000024,FBgn0014869,FBgn0035879,FBgn0053310,FBgn0020513,FBgn0029664,FBgn0053544,FBgn0031777,FBgn0042710,FBgn0028671,FBgn0001208,FBgn0000479,FBgn0000075,FBgn0014391,FBgn0030087,FBgn0052506,FBgn0029155,FBgn0015129,FBgn0030329,FBgn0001248,FBgn0035811,FBgn0027093,FBgn0030343,FBgn0027087,FBgn0027348,FBgn0000422,FBgn0039464,FBgn0027779,FBgn0000406,FBgn0004797,FBgn0027621,FBgn0013973,FBg…
GO:0004180	1.455	1	0.728159	1	31	37	carboxypeptidase_activity	FBgn0035791
GO:0008233	32.924	30	0.728328	1	485	592	peptidase_activity	FBgn0031141,FBgn0003137,FBgn0031785,FBgn0023179,FBgn0053459,FBgn0035791,FBgn0030926,FBgn0039495,FBgn0030810,FBgn0030947,FBgn0015541,FBgn0039599,FBgn0052369,FBgn0039597,FBgn0039598,FBgn0030420,FBgn0039640,FBgn0052351,FBgn0052382,FBgn0027603,FBgn0039688,FBgn0031093,FBgn0034139,FBgn0085449,FBgn0004885,FBgn0030688,FBgn0039611,FBgn0039612,FBgn0039613,FBgn0011834
GO:0035109	5.667	5	0.728742	1	25	35	imaginal_disc-derived_limb_morphogenesis	FBgn0031005,FBgn0003345,FBgn0010825,FBgn0026411,FBgn0004870
GO:0035127	5.667	5	0.728742	1	25	33	post-embryonic_limb_morphogenesis	FBgn0031005,FBgn0003345,FBgn0010825,FBgn0026411,FBgn0004870
GO:0007480	5.667	5	0.728742	1	25	33	imaginal_disc-derived_leg_morphogenesis	FBgn0031005,FBgn0003345,FBgn0010825,FBgn0026411,FBgn0004870
GO:0003725	1.039	1	0.729324	1	11	15	double-stranded_RNA_binding	FBgn0035571
GO:0005217	1.046	1	0.730435	1	5	7	intracellular_ligand-gated_ion_channel_activity	FBgn0003861
GO:0045886	1.149	1	0.730771	1	8	10	negative_regulation_of_synaptic_growth_at_neuromuscular_junction	FBgn0003371
GO:0051964	1.149	1	0.730771	1	8	11	negative_regulation_of_synaptogenesis	FBgn0003371
GO:0051961	1.149	1	0.730771	1	8	11	negative_regulation_of_nervous_system_development	FBgn0003371
GO:0042440	3.614	3	0.730946	1	44	64	pigment_metabolic_process	FBgn0001208,FBgn0002641,FBgn0262473
GO:0042578	15.637	14	0.731699	1	165	207	phosphoric_ester_hydrolase_activity	FBgn0030976,FBgn0086361,FBgn0032779,FBgn0023177,FBgn0000479,FBgn0030347,FBgn0030348,FBgn0039769,FBgn0027621,FBgn0000464,FBgn0039694,FBgn0004370,FBgn0027492,FBgn0004369
GO:0046942	3.691	3	0.731847	1	42	52	carboxylic_acid_transport	FBgn0039844,FBgn0030800,FBgn0036007
GO:0015849	3.691	3	0.731847	1	42	52	organic_acid_transport	FBgn0039844,FBgn0030800,FBgn0036007
GO:0004428	1.239	1	0.732282	1	12	16	inositol_or_phosphatidylinositol_kinase_activity	FBgn0261922
GO:0044248	20.043	18	0.73293	1	262	337	cellular_catabolic_process	FBgn0031693,FBgn0030969,FBgn0014031,FBgn0000024,FBgn0035879,FBgn0031694,FBgn0030975,FBgn0001208,FBgn0052506,FBgn0030057,FBgn0001248,FBgn0030914,FBgn0035811,FBgn0000567,FBgn0039769,FBgn0039464,FBgn0013948,FBgn0024997
GO:0051298	1.243	1	0.733047	1	18	27	centrosome_duplication	FBgn0027329
GO:0016332	2.185	2	0.734157	1	8	9	establishment_or_maintenance_of_polarity_of_embryonic_epithelium	FBgn0026192,FBgn0001624
GO:0009108	1.268	1	0.734449	1	24	39	coenzyme_biosynthetic_process	FBgn0002641
GO:0043704	1.211	1	0.734896	1	10	12	photoreceptor_cell_fate_specification	FBgn0003267
GO:0048707	45.852	43	0.735344	1	258	345	instar_larval_or_pupal_morphogenesis	FBgn0001297,FBgn0031005,FBgn0000276,FBgn0003345,FBgn0260442,FBgn0086361,FBgn0000242,FBgn0004197,FBgn0003371,FBgn0261618,FBgn0008651,FBgn0000492,FBgn0001250,FBgn0001253,FBgn0035823,FBgn0016076,FBgn0010825,FBgn0016081,FBgn0000567,FBgn0004647,FBgn0004511,FBgn0262111,FBgn0002577,FBgn0011758,FBgn0000317,FBgn0013948,FBgn0039685,FBgn0259220,FBgn0026319,FBgn0259236,FBgn0026411,FBgn0003716,FBgn0004102,FBg…
GO:0048149	3.452	3	0.736107	1	17	19	behavioral_response_to_ethanol	FBgn0000479,FBgn0086782,FBgn0261461
GO:0006403	7.101	6	0.737861	1	90	106	RNA_localization	FBgn0262526,FBgn0014011,FBgn0027779,FBgn0000319,FBgn0260940,FBgn0030674
GO:0046673	1.095	1	0.738004	1	6	7	negative_regulation_of_compound_eye_retinal_cell_programmed_cell_death	FBgn0015589
GO:0046671	1.095	1	0.738004	1	6	7	negative_regulation_of_retinal_cell_programmed_cell_death	FBgn0015589
GO:0019991	2.436	2	0.738589	1	18	23	septate_junction_assembly	FBgn0036198,FBgn0001624
GO:0046486	3.671	3	0.739569	1	44	59	glycerolipid_metabolic_process	FBgn0261922,FBgn0004797,FBgn0261549
GO:0042592	14.696	13	0.740003	1	153	180	homeostatic_process	FBgn0029662,FBgn0260442,FBgn0030329,FBgn0001250,FBgn0030343,FBgn0025803,FBgn0259918,FBgn0086778,FBgn0024944,FBgn0003861,FBgn0038919,FBgn0085350,FBgn0085351
GO:0043933	11.52	10	0.740266	1	161	217	macromolecular_complex_subunit_organization	FBgn0020443,FBgn0031781,FBgn0000140,FBgn0003495,FBgn0086783,FBgn0003716,FBgn0262468,FBgn0003890,FBgn0051057,FBgn0250788
GO:0005850	0.818	1	0.740335	1	3	5	eukaryotic_translation_initiation_factor_2_complex	FBgn0053158
GO:0016903	1.233	1	0.740376	1	13	20	oxidoreductase_activity__acting_on_the_aldehyde_or_oxo_group_of_donors	FBgn0051075
GO:0000323	1.378	1	0.740539	1	21	26	lytic_vacuole	FBgn0030057
GO:0005764	1.378	1	0.740539	1	21	26	lysosome	FBgn0030057
GO:0045747	1.174	1	0.740574	1	8	12	positive_regulation_of_Notch_signaling_pathway	FBgn0004647
GO:0042133	1.157	1	0.740629	1	5	5	neurotransmitter_metabolic_process	FBgn0000024
GO:0000077	1.082	1	0.740972	1	9	10	DNA_damage_checkpoint	FBgn0261278
GO:0005316	1.291	1	0.741398	1	15	18	high_affinity_inorganic_phosphate:sodium_symporter_activity	FBgn0024315
GO:0007018	7.078	6	0.741592	1	78	101	microtubule-based_movement	FBgn0003654,FBgn0259108,FBgn0039510,FBgn0003890,FBgn0013813,FBgn0024187
GO:0055034	1.152	1	0.741934	1	5	9	Bolwig's_organ_development	FBgn0003720
GO:0001746	1.152	1	0.741934	1	5	9	Bolwig's_organ_morphogenesis	FBgn0003720
GO:0007614	2.232	2	0.743276	1	8	8	short-term_memory	FBgn0003392,FBgn0000479
GO:0030031	5.966	5	0.743499	1	55	73	cell_projection_assembly	FBgn0030964,FBgn0031781,FBgn0014011,FBgn0014135,FBgn0025641
GO:0003678	1.314	1	0.743838	1	28	39	DNA_helicase_activity	FBgn0261976
GO:0045465	2.403	2	0.744348	1	16	17	R8_cell_differentiation	FBgn0003267,FBgn0004647
GO:0048469	8.257	7	0.744548	1	89	116	cell_maturation	FBgn0262526,FBgn0014011,FBgn0003495,FBgn0026192,FBgn0004647,FBgn0260940,FBgn0031702
GO:0019207	2.455	2	0.744888	1	29	54	kinase_regulator_activity	FBgn0000259,FBgn0030087
GO:0006310	1.341	1	0.745073	1	33	40	DNA_recombination	FBgn0028525
GO:0007631	4.57	4	0.745076	1	23	28	feeding_behavior	FBgn0003392,FBgn0000479,FBgn0030795,FBgn0011260
GO:0046958	2.173	2	0.745304	1	6	6	nonassociative_learning	FBgn0003371,FBgn0000479
GO:0031032	5.797	5	0.745875	1	35	48	actomyosin_structure_organization	FBgn0003041,FBgn0001250,FBgn0086783,FBgn0262468,FBgn0004389
GO:0007482	2.311	2	0.7464	1	8	10	haltere_development	FBgn0015380,FBgn0004569
GO:0035216	2.311	2	0.7464	1	8	11	haltere_disc_development	FBgn0015380,FBgn0004569
GO:0035006	1.182	1	0.746459	1	9	13	melanization_defense_response	FBgn0262473
GO:0010608	8.061	7	0.746753	1	87	117	posttranscriptional_regulation_of_gene_expression	FBgn0262526,FBgn0000114,FBgn0001218,FBgn0261381,FBgn0024183,FBgn0001079,FBgn0010300
GO:0010002	4.597	4	0.746814	1	18	20	cardioblast_differentiation	FBgn0028582,FBgn0261963,FBgn0004647,FBgn0016660
GO:0046872	94.94	90	0.747412	1	1049	1401	metal_ion_binding	FBgn0031693,FBgn0030969,FBgn0030966,FBgn0030963,FBgn0030663,FBgn0029629,FBgn0031694,FBgn0051475,FBgn0031018,FBgn0031023,FBgn0030787,FBgn0035849,FBgn0003137,FBgn0031597,FBgn0031596,FBgn0029661,FBgn0030897,FBgn0086361,FBgn0031784,FBgn0000242,FBgn0004197,FBgn0053346,FBgn0001208,FBgn0029941,FBgn0038735,FBgn0028420,FBgn0017418,FBgn0035790,FBgn0035791,FBgn0029155,FBgn0031107,FBgn0025833,FBgn0002641,FBg…
GO:0043484	4.766	4	0.747864	1	50	63	regulation_of_RNA_splicing	FBgn0085391,FBgn0000114,FBgn0023216,FBgn0259220
GO:0019471	1.339	1	0.749205	1	11	15	4-hydroxyproline_metabolic_process	FBgn0039616
GO:0019511	1.339	1	0.749205	1	11	15	peptidyl-proline_hydroxylation	FBgn0039616
GO:0018401	1.339	1	0.749205	1	11	15	peptidyl-proline_hydroxylation_to_4-hydroxy-L-proline	FBgn0039616
GO:0018208	1.339	1	0.749205	1	11	15	peptidyl-proline_modification	FBgn0039616
GO:0035153	1.229	1	0.750213	1	8	8	epithelial_cell_type_specification__open_tracheal_system	FBgn0004647
GO:0016917	1.185	1	0.750239	1	7	8	GABA_receptor_activity	FBgn0260446
GO:0030426	0.87	1	0.750295	1	4	5	growth_cone	FBgn0025641
GO:0006468	24.251	22	0.750697	1	183	252	protein_phosphorylation	FBgn0030864,FBgn0031696,FBgn0031784,FBgn0000259,FBgn0003371,FBgn0015380,FBgn0016131,FBgn0025803,FBgn0086899,FBgn0261278,FBgn0011754,FBgn0046689,FBgn0259220,FBgn0034137,FBgn0003716,FBgn0003091,FBgn0003093,FBgn0004107,FBgn0004462,FBgn0011817,FBgn0001079,FBgn0030697
GO:0010948	1.163	1	0.750698	1	12	22	negative_regulation_of_cell_cycle_process	FBgn0031696
GO:0031532	1.022	1	0.750984	1	7	8	actin_cytoskeleton_reorganization	FBgn0000140
GO:0030865	1.212	1	0.751273	1	10	13	cortical_cytoskeleton_organization	FBgn0031781
GO:0030866	1.212	1	0.751273	1	10	12	cortical_actin_cytoskeleton_organization	FBgn0031781
GO:0007618	9.164	8	0.751884	1	58	76	mating	FBgn0003392,FBgn0029768,FBgn0000479,FBgn0000422,FBgn0039597,FBgn0086782,FBgn0003068,FBgn0001624
GO:0070838	3.683	3	0.753216	1	22	34	divalent_metal_ion_transport	FBgn0016920,FBgn0003861,FBgn0001991
GO:0045184	12.759	11	0.753224	1	193	258	establishment_of_protein_localization	FBgn0046113,FBgn0003041,FBgn0000250,FBgn0003371,FBgn0015789,FBgn0030089,FBgn0011708,FBgn0000319,FBgn0027335,FBgn0031090,FBgn0001079
GO:0044283	14.946	13	0.75417	1	191	251	small_molecule_biosynthetic_process	FBgn0053310,FBgn0020513,FBgn0028671,FBgn0014391,FBgn0015129,FBgn0030343,FBgn0000422,FBgn0027779,FBgn0000406,FBgn0013973,FBgn0086782,FBgn0022153,FBgn0261549
GO:0008513	1.425	1	0.754252	1	19	24	secondary_active_organic_cation_transmembrane_transporter_activity	FBgn0030331
GO:0008238	8.337	7	0.75444	1	87	101	exopeptidase_activity	FBgn0035791,FBgn0030810,FBgn0015541,FBgn0039640,FBgn0052351,FBgn0031093,FBgn0085449
GO:0009791	53.468	50	0.754884	1	325	432	post-embryonic_development	FBgn0001297,FBgn0031005,FBgn0000276,FBgn0015589,FBgn0003345,FBgn0260442,FBgn0086361,FBgn0000242,FBgn0004197,FBgn0023179,FBgn0003371,FBgn0261618,FBgn0033652,FBgn0008651,FBgn0000492,FBgn0028420,FBgn0001250,FBgn0001253,FBgn0035823,FBgn0002031,FBgn0016076,FBgn0030343,FBgn0010825,FBgn0016081,FBgn0000567,FBgn0028369,FBgn0004647,FBgn0004511,FBgn0262111,FBgn0002577,FBgn0011758,FBgn0000317,FBgn0013948,FBg…
GO:0002165	50.369	47	0.754928	1	308	411	instar_larval_or_pupal_development	FBgn0001297,FBgn0031005,FBgn0000276,FBgn0015589,FBgn0003345,FBgn0260442,FBgn0086361,FBgn0000242,FBgn0004197,FBgn0023179,FBgn0003371,FBgn0261618,FBgn0008651,FBgn0000492,FBgn0028420,FBgn0001250,FBgn0001253,FBgn0035823,FBgn0002031,FBgn0016076,FBgn0010825,FBgn0016081,FBgn0000567,FBgn0004647,FBgn0004511,FBgn0262111,FBgn0002577,FBgn0011758,FBgn0000317,FBgn0013948,FBgn0039685,FBgn0259220,FBgn0026319,FBg…
GO:0051093	14.623	13	0.755119	1	85	108	negative_regulation_of_developmental_process	FBgn0031005,FBgn0003267,FBgn0015589,FBgn0004197,FBgn0003371,FBgn0014133,FBgn0028582,FBgn0004647,FBgn0003716,FBgn0004870,FBgn0259176,FBgn0004569,FBgn0010300
GO:0040034	1.114	1	0.755635	1	6	11	regulation_of_development__heterochronic	FBgn0000567
GO:0031570	1.141	1	0.756222	1	10	11	DNA_integrity_checkpoint	FBgn0261278
GO:0065008	62.888	59	0.756258	1	512	674	regulation_of_biological_quality	FBgn0031693,FBgn0000024,FBgn0031005,FBgn0031694,FBgn0003392,FBgn0029768,FBgn0029662,FBgn0003041,FBgn0260442,FBgn0040068,FBgn0031781,FBgn0000250,FBgn0030897,FBgn0014011,FBgn0261811,FBgn0023179,FBgn0003371,FBgn0010194,FBgn0014133,FBgn0014135,FBgn0028582,FBgn0000479,FBgn0026192,FBgn0016131,FBgn0030089,FBgn0030329,FBgn0001250,FBgn0030805,FBgn0030343,FBgn0025803,FBgn0261788,FBgn0011708,FBgn0083228,FBg…
GO:0008543	3.516	3	0.757036	1	12	13	fibroblast_growth_factor_receptor_signaling_pathway	FBgn0033652,FBgn0014135,FBgn0038755
GO:0009063	1.321	1	0.757308	1	17	26	cellular_amino_acid_catabolic_process	FBgn0001208
GO:0009886	46.232	43	0.757311	1	265	353	post-embryonic_morphogenesis	FBgn0001297,FBgn0031005,FBgn0000276,FBgn0003345,FBgn0260442,FBgn0086361,FBgn0000242,FBgn0004197,FBgn0003371,FBgn0261618,FBgn0008651,FBgn0000492,FBgn0001250,FBgn0001253,FBgn0035823,FBgn0016076,FBgn0010825,FBgn0016081,FBgn0000567,FBgn0004647,FBgn0004511,FBgn0262111,FBgn0002577,FBgn0011758,FBgn0000317,FBgn0013948,FBgn0039685,FBgn0259220,FBgn0026319,FBgn0259236,FBgn0026411,FBgn0003716,FBgn0004102,FBg…
GO:0022890	10.73	9	0.75753	1	153	202	inorganic_cation_transmembrane_transporter_activity	FBgn0053310,FBgn0029663,FBgn0028671,FBgn0014391,FBgn0030343,FBgn0039561,FBgn0027779,FBgn0051644,FBgn0024315
GO:0090130	7.019	6	0.758972	1	28	32	tissue_migration	FBgn0003392,FBgn0003041,FBgn0014135,FBgn0001250,FBgn0086677,FBgn0086783
GO:0032880	3.662	3	0.759273	1	28	34	regulation_of_protein_localization	FBgn0000250,FBgn0003371,FBgn0001079
GO:0034764	1.311	1	0.759498	1	13	17	positive_regulation_of_transmembrane_transport	FBgn0001079
GO:0046824	1.311	1	0.759498	1	13	17	positive_regulation_of_nucleocytoplasmic_transport	FBgn0001079
GO:0042993	1.311	1	0.759498	1	13	17	positive_regulation_of_transcription_factor_import_into_nucleus	FBgn0001079
GO:0042307	1.311	1	0.759498	1	13	17	positive_regulation_of_protein_import_into_nucleus	FBgn0001079
GO:0090316	1.311	1	0.759498	1	13	17	positive_regulation_of_intracellular_protein_transport	FBgn0001079
GO:0032388	1.311	1	0.759498	1	13	17	positive_regulation_of_intracellular_transport	FBgn0001079
GO:0051222	1.311	1	0.759498	1	13	17	positive_regulation_of_protein_transport	FBgn0001079
GO:0009166	3.755	3	0.759852	1	36	51	nucleotide_catabolic_process	FBgn0035879,FBgn0052506,FBgn0039464
GO:0042386	5.958	5	0.760061	1	31	35	hemocyte_differentiation	FBgn0004197,FBgn0003371,FBgn0004647,FBgn0262473,FBgn0011274
GO:0007187	2.343	2	0.760096	1	6	6	G-protein_signaling__coupled_to_cyclic_nucleotide_second_messenger	FBgn0015129,FBgn0024944
GO:0007188	2.343	2	0.760096	1	6	6	G-protein_signaling__coupled_to_cAMP_nucleotide_second_messenger	FBgn0015129,FBgn0024944
GO:0007009	1.189	1	0.760591	1	8	10	plasma_membrane_organization	FBgn0250788
GO:0044271	13.957	12	0.760692	1	185	239	cellular_nitrogen_compound_biosynthetic_process	FBgn0053310,FBgn0020513,FBgn0028671,FBgn0014391,FBgn0015129,FBgn0002641,FBgn0030343,FBgn0000422,FBgn0027779,FBgn0013973,FBgn0086782,FBgn0022153
GO:0048634	5.935	5	0.760702	1	34	43	regulation_of_muscle_organ_development	FBgn0003371,FBgn0028369,FBgn0003716,FBgn0259108,FBgn0250788
GO:0008134	3.618	3	0.760706	1	31	39	transcription_factor_binding	FBgn0001297,FBgn0000250,FBgn0010825
GO:0021700	9.506	8	0.76102	1	98	126	developmental_maturation	FBgn0262526,FBgn0014011,FBgn0003495,FBgn0026192,FBgn0030343,FBgn0004647,FBgn0260940,FBgn0031702
GO:0072511	3.731	3	0.761074	1	23	35	divalent_inorganic_cation_transport	FBgn0016920,FBgn0003861,FBgn0001991
GO:0008069	1.153	1	0.761924	1	7	7	dorsal_ventral_axis_specification__ovarian_follicular_epithelium	FBgn0020224
GO:0051648	1.216	1	0.762306	1	12	14	vesicle_localization	FBgn0026313
GO:0032774	50.69	47	0.762794	1	426	597	RNA_biosynthetic_process	FBgn0001297,FBgn0030663,FBgn0003267,FBgn0014467,FBgn0035849,FBgn0003345,FBgn0260442,FBgn0024308,FBgn0003371,FBgn0000964,FBgn0008651,FBgn0083981,FBgn0000492,FBgn0028550,FBgn0023076,FBgn0030058,FBgn0261963,FBgn0002023,FBgn0052532,FBgn0016076,FBgn0000567,FBgn0261381,FBgn0004647,FBgn0016694,FBgn0005659,FBgn0010762,FBgn0016660,FBgn0011758,FBgn0013948,FBgn0040765,FBgn0039683,FBgn0023216,FBgn0003068,FBg…
GO:0032318	2.491	2	0.763214	1	23	34	regulation_of_Ras_GTPase_activity	FBgn0035879,FBgn0052506
GO:0016328	1.167	1	0.764162	1	6	7	lateral_plasma_membrane	FBgn0250788
GO:0008415	4.981	4	0.76424	1	75	92	acyltransferase_activity	FBgn0031132,FBgn0004797,FBgn0027330,FBgn0004957
GO:0007265	12.545	11	0.764285	1	72	98	Ras_protein_signal_transduction	FBgn0035879,FBgn0030842,FBgn0003041,FBgn0040068,FBgn0086361,FBgn0052506,FBgn0032633,FBgn0035802,FBgn0035574,FBgn0024277,FBgn0261570
GO:0051020	3.703	3	0.764492	1	25	30	GTPase_binding	FBgn0025641,FBgn0026374,FBgn0051048
GO:0042675	2.367	2	0.76546	1	11	16	compound_eye_cone_cell_differentiation	FBgn0004647,FBgn0086911
GO:0030509	2.402	2	0.765846	1	15	19	BMP_signaling_pathway	FBgn0031016,FBgn0003716
GO:0045924	2.452	2	0.767	1	16	20	regulation_of_female_receptivity	FBgn0029768,FBgn0039597
GO:0060180	2.452	2	0.767	1	16	20	female_mating_behavior	FBgn0029768,FBgn0039597
GO:0042439	1.282	1	0.767399	1	8	8	ethanolamine-containing_compound_metabolic_process	FBgn0000024
GO:0007205	1.046	1	0.767419	1	6	9	activation_of_protein_kinase_C_activity_by_G-protein_coupled_receptor_protein_signaling_pathway	FBgn0261549
GO:0004143	1.046	1	0.767419	1	6	9	diacylglycerol_kinase_activity	FBgn0261549
GO:0016222	1.493	1	0.767909	1	13	17	procollagen-proline_4-dioxygenase_complex	FBgn0039616
GO:0034656	3.806	3	0.767995	1	37	53	nucleobase__nucleoside_and_nucleotide_catabolic_process	FBgn0035879,FBgn0052506,FBgn0039464
GO:0034655	3.806	3	0.767995	1	37	53	nucleobase__nucleoside__nucleotide_and_nucleic_acid_catabolic_process	FBgn0035879,FBgn0052506,FBgn0039464
GO:0008080	1.429	1	0.768003	1	33	40	N-acetyltransferase_activity	FBgn0027330
GO:0006720	1.39	1	0.768173	1	19	20	isoprenoid_metabolic_process	FBgn0030683
GO:0018193	3.804	3	0.768737	1	42	58	peptidyl-amino_acid_modification	FBgn0023216,FBgn0052238,FBgn0039616
GO:0015144	2.533	2	0.768861	1	22	36	carbohydrate_transmembrane_transporter_activity	FBgn0261914,FBgn0039641
GO:0045169	3.678	3	0.769662	1	26	32	fusome	FBgn0003371,FBgn0020503,FBgn0250788
GO:0015077	8.629	7	0.769876	1	129	171	monovalent_inorganic_cation_transmembrane_transporter_activity	FBgn0053310,FBgn0029663,FBgn0028671,FBgn0014391,FBgn0027779,FBgn0051644,FBgn0024315
GO:0000122	3.732	3	0.770647	1	38	49	negative_regulation_of_transcription_from_RNA_polymerase_II_promoter	FBgn0023076,FBgn0004647,FBgn0003068
GO:0060911	4.658	4	0.77124	1	16	18	cardiac_cell_fate_commitment	FBgn0028582,FBgn0261963,FBgn0004647,FBgn0016660
GO:0005575	463.11	456	0.773039	1	5442	7332	cellular_component	FBgn0031693,FBgn0003931,FBgn0052709,FBgn0030969,FBgn0020443,FBgn0001297,FBgn0030966,FBgn0030964,FBgn0031000,FBgn0030963,FBgn0014031,FBgn0000024,FBgn0035879,FBgn0030663,FBgn0029629,FBgn0085376,FBgn0039844,FBgn0035877,FBgn0031694,FBgn0003922,FBgn0030850,FBgn0030955,FBgn0030852,FBgn0030954,FBgn0030951,FBgn0022770,FBgn0003392,FBgn0031016,FBgn0262526,FBgn0046113,FBgn0030989,FBgn0030842,FBgn0032455,FBg…
GO:0004175	22.024	19	0.773452	1	358	441	endopeptidase_activity	FBgn0031141,FBgn0003137,FBgn0023179,FBgn0053459,FBgn0030926,FBgn0039495,FBgn0030947,FBgn0039599,FBgn0039597,FBgn0039598,FBgn0052382,FBgn0039688,FBgn0034139,FBgn0004885,FBgn0030688,FBgn0039611,FBgn0039612,FBgn0039613,FBgn0011834
GO:0008283	19.28	17	0.773982	1	141	184	cell_proliferation	FBgn0262526,FBgn0261914,FBgn0015589,FBgn0000114,FBgn0026192,FBgn0016131,FBgn0004647,FBgn0262473,FBgn0001105,FBgn0003720,FBgn0262468,FBgn0011766,FBgn0001624,FBgn0011274,FBgn0020224,FBgn0259176,FBgn0010300
GO:0007219	7.13	6	0.774696	1	50	68	Notch_signaling_pathway	FBgn0031005,FBgn0004197,FBgn0003371,FBgn0028582,FBgn0004647,FBgn0259176
GO:0000287	3.901	3	0.775544	1	44	51	magnesium_ion_binding	FBgn0086361,FBgn0031784,FBgn0001248
GO:0006732	3.951	3	0.776681	1	62	90	coenzyme_metabolic_process	FBgn0030975,FBgn0002641,FBgn0001248
GO:0008045	6.981	6	0.778205	1	27	33	motor_axon_guidance	FBgn0003495,FBgn0002023,FBgn0000464,FBgn0004370,FBgn0004885,FBgn0004369
GO:0006582	1.323	1	0.779987	1	12	17	melanin_metabolic_process	FBgn0262473
GO:0007552	47.665	44	0.780252	1	270	361	metamorphosis	FBgn0001297,FBgn0031005,FBgn0000276,FBgn0003345,FBgn0260442,FBgn0086361,FBgn0000242,FBgn0004197,FBgn0003371,FBgn0261618,FBgn0008651,FBgn0000492,FBgn0028420,FBgn0001250,FBgn0001253,FBgn0035823,FBgn0016076,FBgn0010825,FBgn0016081,FBgn0000567,FBgn0004647,FBgn0004511,FBgn0262111,FBgn0002577,FBgn0011758,FBgn0000317,FBgn0013948,FBgn0039685,FBgn0259220,FBgn0026319,FBgn0259236,FBgn0026411,FBgn0003716,FBg…
GO:0031252	1.314	1	0.780299	1	8	10	cell_leading_edge	FBgn0260442
GO:0007414	3.593	3	0.780916	1	10	11	axonal_defasciculation	FBgn0001250,FBgn0004885,FBgn0004369
GO:0006171	2.469	2	0.781027	1	12	13	cAMP_biosynthetic_process	FBgn0015129,FBgn0086782
GO:0006520	7.645	6	0.781773	1	124	163	cellular_amino_acid_metabolic_process	FBgn0029664,FBgn0001208,FBgn0027093,FBgn0027087,FBgn0000422,FBgn0039616
GO:0051705	16.953	15	0.782863	1	92	115	behavioral_interaction_between_organisms	FBgn0003392,FBgn0020513,FBgn0029768,FBgn0000114,FBgn0000242,FBgn0000479,FBgn0052541,FBgn0000422,FBgn0035574,FBgn0039597,FBgn0086782,FBgn0003068,FBgn0001624,FBgn0261444,FBgn0261570
GO:0019637	5.208	4	0.78385	1	71	90	organophosphate_metabolic_process	FBgn0261922,FBgn0039769,FBgn0039655,FBgn0261549
GO:0005515	100.578	95	0.783945	1	803	1063	protein_binding	FBgn0001297,FBgn0030964,FBgn0000024,FBgn0085376,FBgn0030955,FBgn0030951,FBgn0003392,FBgn0262526,FBgn0014467,FBgn0030839,FBgn0015589,FBgn0003654,FBgn0260442,FBgn0024308,FBgn0030990,FBgn0031781,FBgn0000250,FBgn0000114,FBgn0032586,FBgn0053542,FBgn0000140,FBgn0004197,FBgn0031776,FBgn0003371,FBgn0033652,FBgn0000964,FBgn0028671,FBgn0016920,FBgn0035347,FBgn0003495,FBgn0010194,FBgn0014133,FBgn0014135,FBg…
GO:0006139	105.062	99	0.784473	1	1216	1616	nucleobase__nucleoside__nucleotide_and_nucleic_acid_metabolic_process	FBgn0003931,FBgn0030969,FBgn0001297,FBgn0035879,FBgn0030663,FBgn0003922,FBgn0262526,FBgn0085391,FBgn0003267,FBgn0003916,FBgn0030789,FBgn0014467,FBgn0029751,FBgn0053310,FBgn0035849,FBgn0020513,FBgn0029664,FBgn0003345,FBgn0260442,FBgn0024308,FBgn0030990,FBgn0000114,FBgn0003371,FBgn0000964,FBgn0008651,FBgn0083981,FBgn0028671,FBgn0000492,FBgn0029941,FBgn0000479,FBgn0028550,FBgn0028420,FBgn0017418,FBg…
GO:0030384	2.665	2	0.785088	1	31	42	phosphoinositide_metabolic_process	FBgn0261922,FBgn0261549
GO:0007127	2.693	2	0.78648	1	39	44	meiosis_I	FBgn0028525,FBgn0051989
GO:0016410	1.512	1	0.78681	1	35	42	N-acyltransferase_activity	FBgn0027330
GO:0031344	8.248	7	0.786836	1	45	52	regulation_of_cell_projection_organization	FBgn0003041,FBgn0014011,FBgn0014133,FBgn0016081,FBgn0025641,FBgn0026375,FBgn0024277
GO:0048545	2.436	2	0.786932	1	15	24	response_to_steroid_hormone_stimulus	FBgn0028420,FBgn0013948
GO:0035075	2.436	2	0.786932	1	15	24	response_to_ecdysone	FBgn0028420,FBgn0013948
GO:0045314	1.355	1	0.786979	1	9	10	regulation_of_compound_eye_photoreceptor_development	FBgn0004647
GO:0030427	1.024	1	0.788588	1	5	6	site_of_polarized_growth	FBgn0025641
GO:0006807	120.607	114	0.788991	1	1426	1902	nitrogen_compound_metabolic_process	FBgn0003931,FBgn0030969,FBgn0001297,FBgn0031000,FBgn0000024,FBgn0035879,FBgn0030663,FBgn0003922,FBgn0022770,FBgn0262526,FBgn0085391,FBgn0003267,FBgn0003916,FBgn0030789,FBgn0014467,FBgn0029751,FBgn0053310,FBgn0035849,FBgn0020513,FBgn0035844,FBgn0029664,FBgn0003345,FBgn0260442,FBgn0024308,FBgn0040950,FBgn0030990,FBgn0030999,FBgn0000114,FBgn0003371,FBgn0000964,FBgn0008651,FBgn0083981,FBgn0028671,FBg…
GO:0008305	1.261	1	0.789742	1	7	8	integrin_complex	FBgn0001250
GO:0007469	3.845	3	0.790797	1	17	21	antennal_development	FBgn0016081,FBgn0262111,FBgn0000317
GO:0048599	8.628	7	0.790867	1	87	109	oocyte_development	FBgn0262526,FBgn0014011,FBgn0003495,FBgn0026192,FBgn0016081,FBgn0004647,FBgn0260940
GO:0005254	1.288	1	0.790899	1	10	13	chloride_channel_activity	FBgn0024963
GO:0005548	1.404	1	0.791287	1	13	15	phospholipid_transporter_activity	FBgn0262468
GO:0005768	3.795	3	0.792274	1	30	35	endosome	FBgn0030805,FBgn0262473,FBgn0003716
GO:0043176	2.546	2	0.792554	1	12	21	amine_binding	FBgn0015129,FBgn0053517
GO:0035160	2.482	2	0.793936	1	9	11	maintenance_of_epithelial_integrity__open_tracheal_system	FBgn0260442,FBgn0001250
GO:0010669	2.482	2	0.793936	1	9	13	epithelial_structure_maintenance	FBgn0260442,FBgn0001250
GO:0005703	1.249	1	0.794455	1	15	19	polytene_chromosome_puff	FBgn0024183
GO:0006917	2.655	2	0.794618	1	20	25	induction_of_apoptosis	FBgn0013948,FBgn0004569
GO:0008584	1.342	1	0.794913	1	7	7	male_gonad_development	FBgn0000964
GO:0016327	5.129	4	0.796118	1	35	47	apicolateral_plasma_membrane	FBgn0026192,FBgn0004647,FBgn0001624,FBgn0250788
GO:0004527	1.509	1	0.796298	1	29	36	exonuclease_activity	FBgn0030789
GO:0031345	1.194	1	0.79723	1	9	12	negative_regulation_of_cell_projection_organization	FBgn0014133
GO:0005436	1.521	1	0.797977	1	18	21	sodium:phosphate_symporter_activity	FBgn0024315
GO:0004656	1.86	1	0.798044	1	17	25	procollagen-proline_4-dioxygenase_activity	FBgn0039616
GO:0031545	1.86	1	0.798044	1	17	26	peptidyl-proline_4-dioxygenase_activity	FBgn0039616
GO:0031543	1.86	1	0.798044	1	17	26	peptidyl-proline_dioxygenase_activity	FBgn0039616
GO:0019798	1.86	1	0.798044	1	17	25	procollagen-proline_dioxygenase_activity	FBgn0039616
GO:0017038	4.109	3	0.79829	1	64	87	protein_import	FBgn0000250,FBgn0003371,FBgn0001079
GO:0030863	1.336	1	0.798377	1	8	9	cortical_cytoskeleton	FBgn0250788
GO:0003677	47.332	43	0.799263	1	475	756	DNA_binding	FBgn0001297,FBgn0030664,FBgn0003267,FBgn0013301,FBgn0014467,FBgn0035849,FBgn0024308,FBgn0030990,FBgn0031779,FBgn0000964,FBgn0008651,FBgn0000492,FBgn0052529,FBgn0028550,FBgn0015391,FBgn0023076,FBgn0030058,FBgn0002023,FBgn0052532,FBgn0016076,FBgn0010825,FBgn0000567,FBgn0016694,FBgn0086613,FBgn0000307,FBgn0032600,FBgn0005659,FBgn0011758,FBgn0013948,FBgn0040765,FBgn0023215,FBgn0026411,FBgn0003720,FBg…
GO:0004989	1.34	1	0.799655	1	5	6	octopamine_receptor_activity	FBgn0024944
GO:0035282	19.638	17	0.799782	1	149	210	segmentation	FBgn0031005,FBgn0262526,FBgn0014011,FBgn0000242,FBgn0004197,FBgn0003371,FBgn0016131,FBgn0261963,FBgn0010825,FBgn0004647,FBgn0259220,FBgn0003720,FBgn0004102,FBgn0260940,FBgn0001079,FBgn0259176,FBgn0010300
GO:0051240	2.712	2	0.800026	1	21	29	positive_regulation_of_multicellular_organismal_process	FBgn0086361,FBgn0250788
GO:0019201	1.411	1	0.800182	1	12	14	nucleotide_kinase_activity	FBgn0001624
GO:0033365	5.313	4	0.801043	1	82	110	protein_localization_to_organelle	FBgn0000250,FBgn0003371,FBgn0023216,FBgn0001079
GO:0035317	6.19	5	0.801492	1	34	41	imaginal_disc-derived_wing_hair_organization	FBgn0016076,FBgn0016081,FBgn0004647,FBgn0262111,FBgn0000317
GO:0045597	1.42	1	0.802335	1	9	13	positive_regulation_of_cell_differentiation	FBgn0086361
GO:0010647	5.198	4	0.803381	1	46	65	positive_regulation_of_cell_communication	FBgn0004647,FBgn0052382,FBgn0026319,FBgn0250788
GO:0016301	32.544	29	0.803811	1	265	359	kinase_activity	FBgn0030864,FBgn0031696,FBgn0261922,FBgn0031784,FBgn0000259,FBgn0000140,FBgn0003371,FBgn0042710,FBgn0015380,FBgn0016131,FBgn0025803,FBgn0086899,FBgn0261278,FBgn0027621,FBgn0011754,FBgn0046689,FBgn0259220,FBgn0034137,FBgn0003716,FBgn0003091,FBgn0003093,FBgn0004107,FBgn0004462,FBgn0001624,FBgn0011817,FBgn0030683,FBgn0001079,FBgn0261549,FBgn0030697
GO:0008587	5.061	4	0.804421	1	27	38	imaginal_disc-derived_wing_margin_morphogenesis	FBgn0031005,FBgn0260442,FBgn0001250,FBgn0004647
GO:0004518	2.988	2	0.804742	1	66	84	nuclease_activity	FBgn0030789,FBgn0051812
GO:0009101	5.192	4	0.804995	1	50	63	glycoprotein_biosynthetic_process	FBgn0085481,FBgn0085480,FBgn0038755,FBgn0030327
GO:0004672	26.09	23	0.805666	1	194	262	protein_kinase_activity	FBgn0030864,FBgn0031696,FBgn0031784,FBgn0000259,FBgn0000140,FBgn0003371,FBgn0015380,FBgn0016131,FBgn0025803,FBgn0086899,FBgn0261278,FBgn0011754,FBgn0046689,FBgn0259220,FBgn0034137,FBgn0003716,FBgn0003091,FBgn0003093,FBgn0004107,FBgn0004462,FBgn0011817,FBgn0001079,FBgn0030697
GO:0030163	5.4	4	0.806723	1	107	132	protein_catabolic_process	FBgn0030969,FBgn0030966,FBgn0030809,FBgn0024997
GO:0016805	1.169	1	0.807236	1	5	6	dipeptidase_activity	FBgn0085449
GO:0051276	14.483	12	0.807338	1	200	380	chromosome_organization	FBgn0262526,FBgn0000140,FBgn0261618,FBgn0015391,FBgn0030082,FBgn0086899,FBgn0023216,FBgn0259220,FBgn0003732,FBgn0051989,FBgn0024183,FBgn0085451
GO:0009451	1.577	1	0.807342	1	32	37	RNA_modification	FBgn0261381
GO:0034641	112.962	106	0.80751	1	1329	1775	cellular_nitrogen_compound_metabolic_process	FBgn0003931,FBgn0030969,FBgn0001297,FBgn0000024,FBgn0035879,FBgn0030663,FBgn0003922,FBgn0262526,FBgn0085391,FBgn0003267,FBgn0003916,FBgn0030789,FBgn0014467,FBgn0029751,FBgn0053310,FBgn0035849,FBgn0020513,FBgn0029664,FBgn0003345,FBgn0260442,FBgn0024308,FBgn0030990,FBgn0000114,FBgn0003371,FBgn0000964,FBgn0008651,FBgn0083981,FBgn0028671,FBgn0000492,FBgn0001208,FBgn0029941,FBgn0000479,FBgn0028550,FBg…
GO:0006350	61.046	56	0.807872	1	526	742	transcription	FBgn0001297,FBgn0030663,FBgn0003267,FBgn0014467,FBgn0035849,FBgn0003345,FBgn0260442,FBgn0024308,FBgn0030990,FBgn0003371,FBgn0000964,FBgn0008651,FBgn0083981,FBgn0000492,FBgn0028550,FBgn0028420,FBgn0017418,FBgn0023076,FBgn0030058,FBgn0261963,FBgn0002023,FBgn0031115,FBgn0052532,FBgn0030801,FBgn0016076,FBgn0010825,FBgn0000567,FBgn0261381,FBgn0004647,FBgn0016694,FBgn0005659,FBgn0042650,FBgn0010762,FBg…
GO:0007309	7.684	6	0.808029	1	80	99	oocyte_axis_specification	FBgn0262526,FBgn0014011,FBgn0003495,FBgn0026192,FBgn0004647,FBgn0260940
GO:0006182	1.421	1	0.808476	1	12	13	cGMP_biosynthetic_process	FBgn0013973
GO:0006259	8.902	7	0.809091	1	159	213	DNA_metabolic_process	FBgn0261976,FBgn0028525,FBgn0016694,FBgn0000307,FBgn0011762,FBgn0011766,FBgn0003732
GO:0035069	1.247	1	0.809137	1	7	7	larval_midgut_histolysis	FBgn0013948
GO:0034621	11.138	9	0.80962	1	155	209	cellular_macromolecular_complex_subunit_organization	FBgn0020443,FBgn0031781,FBgn0000140,FBgn0086783,FBgn0003716,FBgn0262468,FBgn0003890,FBgn0051057,FBgn0250788
GO:0042676	1.348	1	0.809998	1	6	9	compound_eye_cone_cell_fate_commitment	FBgn0004647
GO:0022404	2.682	2	0.811019	1	19	27	molting_cycle_process	FBgn0015589,FBgn0030343
GO:0051258	2.804	2	0.811346	1	29	38	protein_polymerization	FBgn0031781,FBgn0003890
GO:0006351	50.655	46	0.812108	1	425	595	transcription__DNA-dependent	FBgn0001297,FBgn0030663,FBgn0003267,FBgn0014467,FBgn0035849,FBgn0003345,FBgn0260442,FBgn0024308,FBgn0003371,FBgn0000964,FBgn0008651,FBgn0083981,FBgn0000492,FBgn0028550,FBgn0023076,FBgn0030058,FBgn0261963,FBgn0002023,FBgn0052532,FBgn0016076,FBgn0000567,FBgn0261381,FBgn0004647,FBgn0016694,FBgn0005659,FBgn0010762,FBgn0016660,FBgn0011758,FBgn0013948,FBgn0040765,FBgn0039683,FBgn0023216,FBgn0003068,FBg…
GO:0005777	1.605	1	0.812437	1	31	38	peroxisome	FBgn0014031
GO:0042579	1.605	1	0.812437	1	31	38	microbody	FBgn0014031
GO:0007268	20.852	18	0.812459	1	151	199	synaptic_transmission	FBgn0000024,FBgn0003392,FBgn0046113,FBgn0030897,FBgn0003371,FBgn0028582,FBgn0000479,FBgn0030089,FBgn0011708,FBgn0083228,FBgn0086778,FBgn0000319,FBgn0026313,FBgn0003716,FBgn0259108,FBgn0001624,FBgn0250788,FBgn0031702
GO:0016776	1.474	1	0.812584	1	15	19	phosphotransferase_activity__phosphate_group_as_acceptor	FBgn0001624
GO:0043623	5.354	4	0.813593	1	65	87	cellular_protein_complex_assembly	FBgn0031781,FBgn0086783,FBgn0003716,FBgn0003890
GO:0035315	6.292	5	0.813617	1	35	42	hair_cell_differentiation	FBgn0016076,FBgn0016081,FBgn0004647,FBgn0262111,FBgn0000317
GO:0035316	6.292	5	0.813617	1	35	42	non-sensory_hair_organization	FBgn0016076,FBgn0016081,FBgn0004647,FBgn0262111,FBgn0000317
GO:0043069	5.18	4	0.815483	1	43	53	negative_regulation_of_programmed_cell_death	FBgn0015589,FBgn0017579,FBgn0259108,FBgn0259176
GO:0016773	30.61	27	0.815551	1	243	331	phosphotransferase_activity__alcohol_group_as_acceptor	FBgn0030864,FBgn0031696,FBgn0261922,FBgn0031784,FBgn0000259,FBgn0000140,FBgn0003371,FBgn0042710,FBgn0015380,FBgn0016131,FBgn0025803,FBgn0086899,FBgn0261278,FBgn0027621,FBgn0011754,FBgn0046689,FBgn0259220,FBgn0034137,FBgn0003716,FBgn0003091,FBgn0003093,FBgn0004107,FBgn0004462,FBgn0011817,FBgn0001079,FBgn0261549,FBgn0030697
GO:0017016	2.767	2	0.817331	1	21	25	Ras_GTPase_binding	FBgn0025641,FBgn0026374
GO:0031267	2.767	2	0.817331	1	21	25	small_GTPase_binding	FBgn0025641,FBgn0026374
GO:0006417	5.093	4	0.817507	1	48	61	regulation_of_translation	FBgn0262526,FBgn0000114,FBgn0261381,FBgn0010300
GO:0008565	1.649	1	0.817908	1	42	57	protein_transporter_activity	FBgn0030089
GO:0031324	16.573	14	0.818118	1	175	232	negative_regulation_of_cellular_metabolic_process	FBgn0260442,FBgn0024308,FBgn0000114,FBgn0017418,FBgn0023076,FBgn0010825,FBgn0004647,FBgn0010762,FBgn0011758,FBgn0023216,FBgn0003068,FBgn0026411,FBgn0003732,FBgn0261573
GO:0033036	32.938	29	0.818501	1	367	474	macromolecule_localization	FBgn0262526,FBgn0046113,FBgn0003041,FBgn0260442,FBgn0000250,FBgn0014011,FBgn0003371,FBgn0026192,FBgn0040079,FBgn0015789,FBgn0030089,FBgn0001250,FBgn0261788,FBgn0011708,FBgn0027779,FBgn0261675,FBgn0004797,FBgn0000319,FBgn0001105,FBgn0027335,FBgn0003861,FBgn0023216,FBgn0031090,FBgn0026319,FBgn0260940,FBgn0001624,FBgn0030674,FBgn0001079,FBgn0086911
GO:0016765	1.886	1	0.819076	1	45	56	transferase_activity__transferring_alkyl_or_aryl_(other_than_methyl)_groups	FBgn0031117
GO:0000578	10.021	8	0.819668	1	88	122	embryonic_axis_specification	FBgn0262526,FBgn0014011,FBgn0003495,FBgn0004647,FBgn0262473,FBgn0003720,FBgn0004102,FBgn0260940
GO:0090132	5.169	4	0.822146	1	21	25	epithelium_migration	FBgn0003392,FBgn0014135,FBgn0001250,FBgn0086783
GO:0007427	5.169	4	0.822146	1	21	25	epithelial_cell_migration__open_tracheal_system	FBgn0003392,FBgn0014135,FBgn0001250,FBgn0086783
GO:0010631	5.169	4	0.822146	1	21	25	epithelial_cell_migration	FBgn0003392,FBgn0014135,FBgn0001250,FBgn0086783
GO:0008286	1.541	1	0.822391	1	17	22	insulin_receptor_signaling_pathway	FBgn0044046
GO:0043434	1.541	1	0.822391	1	17	22	response_to_peptide_hormone_stimulus	FBgn0044046
GO:0032868	1.541	1	0.822391	1	17	22	response_to_insulin_stimulus	FBgn0044046
GO:0032869	1.541	1	0.822391	1	17	22	cellular_response_to_insulin_stimulus	FBgn0044046
GO:0071375	1.541	1	0.822391	1	17	22	cellular_response_to_peptide_hormone_stimulus	FBgn0044046
GO:0016702	1.99	1	0.82326	1	21	30	oxidoreductase_activity__acting_on_single_donors_with_incorporation_of_molecular_oxygen__incorporation_of_two_atoms_of_oxygen	FBgn0039616
GO:0033674	2.669	2	0.823813	1	18	25	positive_regulation_of_kinase_activity	FBgn0016081,FBgn0261549
GO:0045860	2.669	2	0.823813	1	18	25	positive_regulation_of_protein_kinase_activity	FBgn0016081,FBgn0261549
GO:0051347	2.669	2	0.823813	1	18	25	positive_regulation_of_transferase_activity	FBgn0016081,FBgn0261549
GO:0060548	5.304	4	0.823842	1	51	61	negative_regulation_of_cell_death	FBgn0015589,FBgn0017579,FBgn0259108,FBgn0259176
GO:2000044	1.25	1	0.823945	1	6	7	negative_regulation_of_cardiac_cell_fate_specification	FBgn0028582
GO:0009997	1.25	1	0.823945	1	6	7	negative_regulation_of_cardioblast_cell_fate_specification	FBgn0028582
GO:0009100	5.35	4	0.82435	1	52	66	glycoprotein_metabolic_process	FBgn0085481,FBgn0085480,FBgn0038755,FBgn0030327
GO:0016772	36.225	32	0.824664	1	340	451	transferase_activity__transferring_phosphorus-containing_groups	FBgn0030864,FBgn0031696,FBgn0261922,FBgn0031784,FBgn0000259,FBgn0000140,FBgn0003371,FBgn0042710,FBgn0015380,FBgn0016131,FBgn0030801,FBgn0025803,FBgn0086899,FBgn0261278,FBgn0027621,FBgn0011754,FBgn0046689,FBgn0259220,FBgn0034137,FBgn0003716,FBgn0003091,FBgn0003093,FBgn0011762,FBgn0004107,FBgn0004462,FBgn0001624,FBgn0011817,FBgn0030683,FBgn0030687,FBgn0001079,FBgn0261549,FBgn0030697
GO:0007473	1.427	1	0.825727	1	5	6	wing_disc_proximal_distal_pattern_formation	FBgn0004647
GO:0016701	2.005	1	0.825896	1	22	31	oxidoreductase_activity__acting_on_single_donors_with_incorporation_of_molecular_oxygen	FBgn0039616
GO:0006140	5.264	4	0.8266	1	35	50	regulation_of_nucleotide_metabolic_process	FBgn0035879,FBgn0052506,FBgn0015129,FBgn0086782
GO:0007426	3.983	3	0.827186	1	19	25	tracheal_outgrowth__open_tracheal_system	FBgn0014011,FBgn0014135,FBgn0001250
GO:0035467	15.424	13	0.827547	1	81	108	negative_regulation_of_signaling_pathway	FBgn0015589,FBgn0086361,FBgn0004197,FBgn0003371,FBgn0010825,FBgn0004647,FBgn0015286,FBgn0003861,FBgn0011817,FBgn0020224,FBgn0259176,FBgn0261570,FBgn0004569
GO:0006355	47.828	43	0.827959	1	377	527	regulation_of_transcription__DNA-dependent	FBgn0001297,FBgn0030663,FBgn0003267,FBgn0014467,FBgn0035849,FBgn0003345,FBgn0260442,FBgn0024308,FBgn0003371,FBgn0000964,FBgn0008651,FBgn0083981,FBgn0000492,FBgn0028550,FBgn0023076,FBgn0030058,FBgn0261963,FBgn0002023,FBgn0052532,FBgn0016076,FBgn0000567,FBgn0004647,FBgn0016694,FBgn0005659,FBgn0010762,FBgn0016660,FBgn0011758,FBgn0013948,FBgn0040765,FBgn0039683,FBgn0023216,FBgn0003068,FBgn0026411,FBg…
GO:0051213	2.017	1	0.827982	1	22	31	dioxygenase_activity	FBgn0039616
GO:0006915	12.261	10	0.828126	1	110	141	apoptosis	FBgn0017579,FBgn0030941,FBgn0035461,FBgn0004797,FBgn0013948,FBgn0026319,FBgn0259108,FBgn0011766,FBgn0259176,FBgn0004569
GO:0007430	1.462	1	0.82839	1	7	8	terminal_branching__open_tracheal_system	FBgn0014135
GO:0007612	8.705	7	0.828587	1	43	53	learning	FBgn0003392,FBgn0003371,FBgn0000479,FBgn0015380,FBgn0086782,FBgn0003861,FBgn0259108
GO:0006839	1.746	1	0.829139	1	35	51	mitochondrial_transport	FBgn0039561
GO:0043052	1.323	1	0.829463	1	7	11	thermotaxis	FBgn0261549
GO:0006470	7.689	6	0.82972	1	71	87	protein_dephosphorylation	FBgn0030976,FBgn0086361,FBgn0023177,FBgn0000464,FBgn0004370,FBgn0004369
GO:0014902	3.853	3	0.829863	1	19	26	myotube_differentiation	FBgn0014011,FBgn0008651,FBgn0028369
GO:0000768	3.853	3	0.829863	1	19	26	syncytium_formation_by_plasma_membrane_fusion	FBgn0014011,FBgn0008651,FBgn0028369
GO:0006949	3.853	3	0.829863	1	19	26	syncytium_formation	FBgn0014011,FBgn0008651,FBgn0028369
GO:0007520	3.853	3	0.829863	1	19	26	myoblast_fusion	FBgn0014011,FBgn0008651,FBgn0028369
GO:0008234	2.911	2	0.829873	1	34	45	cysteine-type_peptidase_activity	FBgn0030420,FBgn0027603
GO:0009719	4.065	3	0.830098	1	33	48	response_to_endogenous_stimulus	FBgn0028420,FBgn0013948,FBgn0044046
GO:0009725	4.065	3	0.830098	1	33	48	response_to_hormone_stimulus	FBgn0028420,FBgn0013948,FBgn0044046
GO:0030536	1.5	1	0.830497	1	12	15	larval_feeding_behavior	FBgn0003392
GO:0007308	7.916	6	0.830581	1	83	103	oocyte_construction	FBgn0262526,FBgn0014011,FBgn0003495,FBgn0026192,FBgn0004647,FBgn0260940
GO:0007165	56.2	51	0.831239	1	392	528	signal_transduction	FBgn0001297,FBgn0035879,FBgn0261922,FBgn0030842,FBgn0085387,FBgn0003041,FBgn0040068,FBgn0086361,FBgn0053542,FBgn0014011,FBgn0261811,FBgn0262579,FBgn0003371,FBgn0000479,FBgn0015380,FBgn0016131,FBgn0015789,FBgn0030088,FBgn0023076,FBgn0052506,FBgn0032633,FBgn0015129,FBgn0031114,FBgn0030808,FBgn0035802,FBgn0261788,FBgn0035574,FBgn0004647,FBgn0026375,FBgn0026374,FBgn0262473,FBgn0086782,FBgn0015286,FBg…
GO:0048542	4.071	3	0.831509	1	22	25	lymph_gland_development	FBgn0004197,FBgn0004647,FBgn0011274
GO:0009880	16.822	14	0.831647	1	128	189	embryonic_pattern_specification	FBgn0262526,FBgn0014011,FBgn0003371,FBgn0003495,FBgn0016131,FBgn0261963,FBgn0010825,FBgn0004647,FBgn0262473,FBgn0259220,FBgn0003720,FBgn0004102,FBgn0260940,FBgn0001079
GO:0007523	1.191	1	0.831966	1	4	5	larval_visceral_muscle_development	FBgn0028369
GO:0006665	1.653	1	0.832083	1	18	20	sphingolipid_metabolic_process	FBgn0039769
GO:0030001	14.655	12	0.832143	1	114	154	metal_ion_transport	FBgn0053310,FBgn0051105,FBgn0052792,FBgn0016920,FBgn0035785,FBgn0030343,FBgn0039561,FBgn0003861,FBgn0030795,FBgn0259242,FBgn0001991,FBgn0051065
GO:0050803	6.484	5	0.832373	1	36	49	regulation_of_synapse_structure_and_activity	FBgn0003392,FBgn0003371,FBgn0003716,FBgn0259108,FBgn0250788
GO:0006575	1.723	1	0.832378	1	21	27	cellular_modified_amino_acid_metabolic_process	FBgn0039616
GO:0009117	16.918	14	0.832864	1	178	220	nucleotide_metabolic_process	FBgn0035879,FBgn0053310,FBgn0020513,FBgn0028671,FBgn0000479,FBgn0014391,FBgn0052506,FBgn0015129,FBgn0030343,FBgn0039464,FBgn0027779,FBgn0013973,FBgn0086782,FBgn0022153
GO:0006753	16.918	14	0.832864	1	178	220	nucleoside_phosphate_metabolic_process	FBgn0035879,FBgn0053310,FBgn0020513,FBgn0028671,FBgn0000479,FBgn0014391,FBgn0052506,FBgn0015129,FBgn0030343,FBgn0039464,FBgn0027779,FBgn0013973,FBgn0086782,FBgn0022153
GO:0030496	1.291	1	0.833122	1	10	12	midbody	FBgn0027598
GO:0023033	91.746	85	0.833187	1	670	895	signaling_pathway	FBgn0001297,FBgn0030964,FBgn0031005,FBgn0035879,FBgn0030954,FBgn0031016,FBgn0261922,FBgn0030842,FBgn0035847,FBgn0015589,FBgn0029768,FBgn0003041,FBgn0260446,FBgn0040068,FBgn0000250,FBgn0039818,FBgn0086361,FBgn0031770,FBgn0053542,FBgn0014011,FBgn0004197,FBgn0003371,FBgn0033652,FBgn0003495,FBgn0010194,FBgn0014135,FBgn0028582,FBgn0028961,FBgn0000479,FBgn0015380,FBgn0035789,FBgn0016131,FBgn0053696,FBg…
GO:0008052	3.871	3	0.833252	1	19	22	sensory_organ_boundary_specification	FBgn0004647,FBgn0011758,FBgn0004854
GO:0009953	12.265	10	0.833902	1	91	119	dorsal_ventral_pattern_formation	FBgn0031005,FBgn0000250,FBgn0004197,FBgn0000492,FBgn0003495,FBgn0031114,FBgn0004647,FBgn0262473,FBgn0003716,FBgn0020224
GO:0046394	2.981	2	0.834455	1	45	65	carboxylic_acid_biosynthetic_process	FBgn0000406,FBgn0261549
GO:0016053	2.981	2	0.834455	1	45	65	organic_acid_biosynthetic_process	FBgn0000406,FBgn0261549
GO:0008021	4.19	3	0.834846	1	33	52	synaptic_vesicle	FBgn0030089,FBgn0083228,FBgn0000319
GO:0042048	12.124	10	0.835542	1	64	82	olfactory_behavior	FBgn0003392,FBgn0003371,FBgn0000479,FBgn0015380,FBgn0031109,FBgn0039647,FBgn0086782,FBgn0039685,FBgn0003861,FBgn0259108
GO:0005253	1.645	1	0.835855	1	17	21	anion_channel_activity	FBgn0024963
GO:0005938	12.273	10	0.83621	1	70	87	cell_cortex	FBgn0026192,FBgn0016081,FBgn0002577,FBgn0000317,FBgn0026319,FBgn0020503,FBgn0001624,FBgn0250788,FBgn0020224,FBgn0010300
GO:0005328	1.732	1	0.836417	1	16	19	neurotransmitter:sodium_symporter_activity	FBgn0029663
GO:0008365	1.244	1	0.836586	1	6	6	adult_chitin-based_cuticle_development	FBgn0030343
GO:0008362	1.512	1	0.836596	1	11	17	chitin-based_embryonic_cuticle_biosynthetic_process	FBgn0259220
GO:0010927	11.201	9	0.836789	1	97	133	cellular_component_assembly_involved_in_morphogenesis	FBgn0262526,FBgn0000250,FBgn0014135,FBgn0001250,FBgn0004647,FBgn0000307,FBgn0086783,FBgn0011766,FBgn0259176
GO:0007447	13.37	11	0.837525	1	68	97	imaginal_disc_pattern_formation	FBgn0031005,FBgn0015589,FBgn0004197,FBgn0000492,FBgn0261963,FBgn0004647,FBgn0016660,FBgn0011758,FBgn0026411,FBgn0003716,FBgn0004854
GO:0017124	1.52	1	0.837592	1	8	9	SH3_domain_binding	FBgn0027598
GO:0030239	2.847	2	0.838404	1	17	28	myofibril_assembly	FBgn0001250,FBgn0086783
GO:0051246	9.941	8	0.838441	1	103	139	regulation_of_protein_metabolic_process	FBgn0262526,FBgn0000114,FBgn0003371,FBgn0261381,FBgn0261278,FBgn0023216,FBgn0001079,FBgn0010300
GO:0007483	1.509	1	0.838525	1	7	9	genital_disc_morphogenesis	FBgn0008651
GO:0005112	1.514	1	0.838582	1	10	11	Notch_binding	FBgn0004197
GO:0008239	2.703	2	0.838812	1	11	15	dipeptidyl-peptidase_activity	FBgn0030810,FBgn0085449
GO:0007365	4.071	3	0.840593	1	23	35	periodic_partitioning	FBgn0003371,FBgn0261963,FBgn0001079
GO:0009116	1.75	1	0.841007	1	27	35	nucleoside_metabolic_process	FBgn0039464
GO:0045449	57.66	52	0.841212	1	471	668	regulation_of_transcription	FBgn0001297,FBgn0030663,FBgn0003267,FBgn0014467,FBgn0035849,FBgn0003345,FBgn0260442,FBgn0024308,FBgn0030990,FBgn0003371,FBgn0000964,FBgn0008651,FBgn0083981,FBgn0000492,FBgn0028550,FBgn0028420,FBgn0017418,FBgn0023076,FBgn0030058,FBgn0261963,FBgn0002023,FBgn0031115,FBgn0052532,FBgn0016076,FBgn0010825,FBgn0000567,FBgn0004647,FBgn0016694,FBgn0005659,FBgn0042650,FBgn0010762,FBgn0010768,FBgn0016660,FBg…
[truncated: 683 more rows]
