# Supplementary material for: Evolution of longevity improves immunity in Drosophila
Source: Evol Lett. 2018 Nov 12;2(6):567–79. doi: 10.1002/evl3.89 (PMC6292704; doi:10.1002/evl3.89)
Supplement: Supplementary file 5 — Table S4. (xls). Immunity genes implicated in lifespan and aging. [file EVL3-2-567-s005.xls]

## Sheet: Immunity Genes and Lifespan
Immunity / Defense Genes Identified in Genomic Analyses of Longevity Selection Lines (our study, Remolina et al. 2012, and Carnes et al. 2015)
Name	Function/class	Flybase link	Notes	Our study	Remolina et al. (2012)	Carnes et al. (2015)	Implication in Aging and Longevity
Activating transcription factor 3 (Atf3)	Involved in immune homeostasis	http://flybase.org/reports/FBgn0028550.html	Loss of Atf3 causes chronic inflammation; hyperactive proinflammatory and stress signaling via NF-κB/Relish, Jun N-terminal kinase, and FOXO in atf3 mutants deregulates genes that are important for immune defense (Rynes et al. 2012)	yes		yes	Implication in aging and longevity unclear.
Allatostatin A receptor 1 (AstA-R1)	Involved in susceptibility to fungal (Metarhizium) infection	http://flybase.org/reports/FBgn0266429.html	Involved in susceptibility to fungal (Metarhizium) infection (Lu et al. 2015).	yes		yes	Implication in aging and longevity unclear; involved in susceptibility to fungal (Metarhizium) infection (Lu et al. 2015); allatostatins regulate juvenile hormone (JH) production, and JH is know to affect Drosophila lifespan (Yamamoto et al. 2013).
amontillado (amon)	Involved in susceptibility to fungal (Metarhizium) infection	http://flybase.org/reports/FBgn0023179.html	Involved in susceptibility to fungal (Metarhizium) infection (Lu et al. 2015).	yes		yes	Implication in aging and longevity unclear. Identified in a GWAS study as a candidate affecting late-life fecundity (Durham et al. 2014); potentially involved in pro-insulin cleavage and insulin production (Rayburn et al. 2003) (and thus potentially implicated in the insulin-mediated regulation of lifespan); implicated in the production of adipokinetic hormone (AKH), a glucagon-like hormone in in…
andropin	Antimicrobial peptide	http://flybase.bio.indiana.edu/reports/FBgn0000094.html	Encodes an antimicrobial peptide in male genital tract	yes		yes	Implication in aging and longevity unclear.
AttD (Attacin D)	Antimicrobial peptide	http://flybase.bio.indiana.edu/reports/FBgn0035530.html	Encodes an antimicrobial peptide; induced by infection			yes	Implication in aging and longevity unclear.
bbg (big bang)	Unknown	http://flybase.org/reports/FBgn0087007.html	Modulates gut immune tolerance			yes	A null mutant of bbg is short-lived relative to the wildtype control (Bonnay et al. 2013). Identified in a GWAS as a candidate for affecting lifetime fecundity (Durham et al. 2014).
cactin	Modulator of Toll	http://flybase.bio.indiana.edu/reports/FBgn0031114.html	Encodes a conserved protein that interacts with cactus and modulates its activity	yes	yes		Implication in aging and longevity unclear.
cactus	Canonical Toll pathway	http://flybase.bio.indiana.edu/reports/FBgn0000250.html	Encodes an IkB-like protein; functions downstream of Toll as a pathway antagonist	yes			RNAi against cactus, resulting in immune hyperactivation, in adult flies substantially reduces female and male lifespan (our study).
Cathepsin B1 (CtsB1)	Lysosomal enzyme	http://flybase.org/reports/FBgn0030521.html				yes	Implication in aging and longevity unclear.
CecA1 (Cecropin A1)	Antimicrobial peptide; regulated by Imd	http://flybase.org/reports/FBgn0000276.html	Encodes a peptide with both antibacterial and antifungal function; induced by infection	yes			Overexpression in neurons and glia cells shortens lifespan (Kounatidis et al. 2017); ubiquitous overexpression and overexpression in the gut extends lifespan (Loch et al. 2017).
CecA2 (Cecropin A2)	Antimicrobial peptide; regulated by Toll	http://flybase.bio.indiana.edu/reports/FBgn0000277.html	Encodes a peptide with both antibacterial and antifungal function; induced by infection			yes	Age-dependent gene expression difference between longlived selection lines and control lines (Carnes et al. 2015)
CG11313	Putative coagulation factor	http://flybase.bio.indiana.edu/reports/FBgn0039798.html	Similar to PO-activating protease; Drosophila clot component identified by proteomics			yes	Implication in aging and longevity unclear.
CG12004	Unknown	http://flybase.org/reports/FBgn0035236.html	Defense against both fungal and bacterial infections		yes	yes	Implication in aging and longevity unclear.
Collier/knot (kn)	Hematopoeisis	http://flybase.bio.indiana.edu/reports/FBgn0001319.html	Encodes an homolog of EBF; required for lamellocyte differentiation			yes	Implication in aging and longevity unclear.
Cp19	Melanization factor	http://flybase.bio.indiana.edu/reports/FBgn0000358.html	Structural protein of the chorion		yes		Implication in aging and longevity unclear.
Ddc (Dopa decarboxylase)	Melanization factor	http://flybase.bio.indiana.edu/reports/FBgn0000422.html	immune-inducible and potentially involved in melanization reaction	yes			QTL mapping and complementation testing show that genetic variation at the Ddc locus contributes to variation in longevity (De Luca et al. 2003)
Dhpr (Dihydropteridine reductase)	Melanization factor	http://flybase.bio.indiana.edu/reports/FBgn0035964.html	immune-inducible and potentially involved in melanization reaction		yes		Implication in aging and longevity unclear.
Diedel 3	Upregulated after septic injury	http://flybase.org/reports/FBgn0085358.html	Diedel is a marker of the antimicrobial/antiviral response and upregulated after septic injury (Coste et al. 2012).	yes		yes	Expression affected by the SIRT1 homolog Sir2 (Palu and Thummel 2016), which itself is known to affect lifespan; Diedel is a marker of the Drosophila antimicrobial/antiviral response and upregulated after septic injury (Coste et al. 2012).
Dif	Canonical Toll pathway	http://flybase.bio.indiana.edu/reports/FBgn0011274.html	Dif (Dorsal-related immunity factor) encodes an NF-kB-like transcription factor regulated by the Toll pathway	yes		yes	Dif1 mutants are substantially longer-lived than wildtype controls (Petersen et al. 2013; also see Le Bourg et al. 2012); RNAi against Dif in adult flies slightly extends female lifespan (but slightly shortens male lifespan?) (our study).
DmIkkb/ird5	Canonical IMD pathway	http://flybase.bio.indiana.edu/reports/FBgn0024222.html	Encodes a homolog of mammalian ikkb, kinase component of the IKK complex			yes	Implication in aging and longevity unclear.
dnr1 (Defense repressor 1)	Modulator of Imd	http://flybase.bio.indiana.edu/reports/FBgn0034738.html	RING finger containing molecule; RNAi in S2 cells indicates an inhibitory role of DNR-1 on Dredd activity			yes	P-element insertion in dnr1 is associated with lifespan extension (Magwire et al. 2010)
dorsal	Canonical Toll pathway	http://flybase.bio.indiana.edu/reports/FBgn0000462.html	Encodes an NF-kB-like transcription factor regulated by the Toll pathway	yes			Implication in aging and longevity unclear.
Draper (drpr)	Phagocytosis receptor	http://flybase.bio.indiana.edu/reports/FBgn0027594.html	Required for uptake of apoptotic cells;involved in defense response to bacterium (Hashimoto et al. 2009).		yes	yes	Putative lifespan candidate QTL with significant change in gene expression in a longevity selection experiment (Wilson et al. 2013)
Dro1 (Drsl1) (Drosomycin-like 1)	Antimicrobial peptide	http://flybase.org/reports/FBgn0052274.html	drs-like		yes		Implication in aging and longevity unclear.
Dro2 (Drsl2) (Drosomycin-like 2)	Antimicrobial peptide	http://flybase.bio.indiana.edu/reports/FBgn0052279.html	drs-like		yes		Implication in aging and longevity unclear.
Dro3 (Drsl3) (Drosomycin-like 3)	Antimicrobial peptide	http://flybase.bio.indiana.edu/reports/FBgn0052283.html	drs-like		yes		Implication in aging and longevity unclear.
Dro4 (Drsl4) (Drosomycin-like 4)	Antimicrobial peptide	http://flybase.bio.indiana.edu/reports/FBgn0052282.html	drs-like		yes		Implication in aging and longevity unclear.
Dro5 (Drsl5) (Drosomycin-like 5)	Antimicrobial peptide	http://flybase.bio.indiana.edu/reports/FBgn0035434.html	drs-like		yes	yes	Implication in aging and longevity unclear.
Dro6 (Drsl6) (Drosomycin-like 6)	Antimicrobial peptide	http://flybase.bio.indiana.edu/reports/FBgn0052268.html	drs-like		yes	yes	Implication in aging and longevity unclear.
Drs (Drosomycin)	Antimicrobial peptide	http://flybase.bio.indiana.edu/reports/FBgn0010381.html	Encodes an antifungal peptide; induced by infection		yes		Candidate QTL identified from a longevity selection experiment (Wilson et al. 2013; also see Wilson et al. 2006); age-dependent gene expression difference between longlived selection lines and control lines (Carnes et al. 2015).
duox	Defense against reactive oxygen species (ROS)	http://flybase.bio.indiana.edu/reports/FBgn0031464.html	In vivo RNAi indicates a role of Duox in production of ROS during oral bacterial infection			yes	Flies deficient in Duox show shortened lifespan (Ha et al. 2009).
Fhos	Wound healing, cellular response	http://flybase.org/reports/FBgn0266084.html	Potentially involved in wound healing and cellular immunity; autophagic cell death		yes		Identified as a longevity candidate gene in an analysis integrating microarray gene expression profiling and QTL mapping (Lai et al. 2007)
GNBP3	Gram Negative Binding Protein (GNBP) family	http://flybase.bio.indiana.edu/reports/FBgn0040321.html	Required for Toll activation by glucan		yes		Implication in aging and longevity unclear.
Hml	Coagulation	http://flybase.bio.indiana.edu/reports/FBgn0029167.html	Encodes a homolog of silkworm hemocytin and contains domains similar to mammalian Von Willebrand factor; required for clotting		yes		Implication in aging and longevity unclear.
LpR2	Complement-binding receptor	http://flybase.bio.indiana.edu/reports/FBgn0051092.html	Putative alpha2M-receptor-like protein			yes	Implication in aging and longevity unclear.
LysB	Antimicrobial peptide	http://flybase.bio.indiana.edu/reports/FBgn0004425.html	Expressed in the midgut; might be involved in digestion		yes		Implication in aging and longevity unclear.
LysC	Antimicrobial peptide	http://flybase.bio.indiana.edu/reports/FBgn0004426.html	Expressed in the midgut; might be involved in digestion		yes		Implication in aging and longevity unclear.
LysD	Antimicrobial peptide	http://flybase.bio.indiana.edu/reports/FBgn0004427.html	Expressed in the midgut; might be involved in digestion		yes		Implication in aging and longevity unclear.
LysE	Antimicrobial peptide	http://flybase.bio.indiana.edu/reports/FBgn0004428.html	Expressed in the midgut; might be involved in digestion		yes		Putative lifespan candidate QTL with significant change in gene expression in a longevity selection experiment (Wilson et al. 2013)
LysP	Antimicrobial peptide	http://flybase.bio.indiana.edu/reports/FBgn0004429.html	Expressed in the midgut; might be involved in digestion		yes		Putative lifespan candidate QTL with significant change in gene expression in a longevity selection experiment (Wilson et al. 2013)
LysS	Antimicrobial peptide	http://flybase.bio.indiana.edu/reports/FBgn0004430.html	Expressed in the midgut; might be involved in digestion		yes		Putative lifespan candidate QTL with significant change in gene expression in a longevity selection experiment (Wilson et al. 2013)
LysX	Antimicrobial peptide	http://flybase.bio.indiana.edu/reports/FBgn0004431.html	Expressed in the midgut; might be involved in digestion		yes		Implication in aging and longevity unclear.
Peritrophin-A	Gut membrane component	http://flybase.org/reports/FBgn0022770.html	Potentially involved in maintaining gut membrane (peritrophic matrix (PM) integrity; leaky PM can lead to intestinal infections	yes			Implication in aging and longevity unclear.
persephone	Serine protease acting upstream of Toll	http://flybase.bio.indiana.edu/reports/FBgn0038908.html	Encodes a Clip domain serine protease required for Toll activation by entomopathogenic fungi	yes			Implication in aging and longevity unclear.
PGRP-LA	Peptidoglycan recognition protein (PGRP) family	http://flybase.bio.indiana.edu/reports/FBgn0035975.html			yes		Implication in aging and longevity unclear.
PGRP-LD	Peptidoglycan recognition protein (PGRP) family	http://flybase.bio.indiana.edu/reports/FBgn0035635.html					Age-dependent gene expression difference between longlived selection lines and control lines (Carnes et al. 2015)
pkaap	Affects AMP secretion	http://flybase.org/reports/FBgn0040079.html	Depletion of pkaap affects the secretion of the antimicrobial peptide Drosomycin and plays a role in antimicrobial peptide traffic.	yes	yes	yes	Implication in aging and longevity unclear.
PRGP-LE	Peptidoglycan recognition protein (PGRP) family	http://flybase.bio.indiana.edu/reports/FBgn0030695.html	Sensing of Gram-negative bacteria upstream of Imd pathway	yes			Adult fat-body overexpression of PGRP-LE decreases lifespan; normal wildtype lifespan can restored when PGRP-LE is overexpressed in a relish mutant background (Libert et al. 2006). Also see results and discussion in DeVeale et al. (2004).
PRGP-LF	Peptidoglycan recognition protein (PGRP) family	http://flybase.bio.indiana.edu/reports/FBgn0035977.html			yes	yes	EP element insertion into the PGRP-LF locus causes slight lifespan extension (Paik et al. 2012)
Prm (Paramyosin)	Muscle protein	http://flybase.org/reports/FBgn0003149.html	Upregulated in oviduct and ovary in response to infection		yes		Putative lifespan candidate QTL with significant change in gene expression in a longevity selection experiment (Wilson et al. 2013)
PRPG-LC	Peptidoglycan recognition protein (PGRP) family	http://flybase.bio.indiana.edu/reports/FBgn0035976.html	Required for Imd activation; receptor of Imd pathway		yes	yes	Fat body-specific overexpression of PGRP-LC dramatically shortens lifespan (DeVeale et al. 2004).
Pvr	Hematopoeisis	http://flybase.bio.indiana.edu/reports/FBgn0032006.html	Encodes PDGF-receptor; implicated in hemocyte proliferation			yes	Implication in aging and longevity unclear.
Rac1	Cellular Response	http://flybase.bio.indiana.edu/reports/FBgn0010333.html	Required for proper encapsulation		yes		Implication in aging and longevity unclear.
Rac2	Cellular Response	http://flybase.bio.indiana.edu/reports/FBgn0014011.html	Required for proper encapsulation	yes			Implication in aging and longevity unclear.
Ras-like protein A (RalA)	Involved in susceptibility/resistance to intestinal infection	http://flybase.org/reports/FBgn0015286.html	Involved in susceptibility / resistance to intestinal infection with the bacterium Serratia marcescens (Cronin et al. 2009).	yes		yes	Implication in aging and longevity unclear.
scalloped (sd)	Modulator of Toll	http://flybase.org/reports/FBgn0003345.html	cactus is is a direct target of the Yorkie-Scalloped transcription factor complex; gram-positive bacteria acutely activate Hippo-Yki signaling in vivo	yes			P-element insertion near scalloped is associated with lifespan extension (Magwire et al. 2010)
Serrate	Hematopoeisis	http://flybase.bio.indiana.edu/reports/FBgn0004197.html	Encodes a ligand of Notch; required for crystal cell specification	yes			Implication in aging and longevity unclear.
Sherpa (=SUMO-related HECT (homologous to the E6-AP carboxyl terminus) domain and RCC (regulator of chromosome condensation) repeat protein for Toll pathway activation)	Regulator of Toll signaling	http://flybase.org/reports/FBgn0035207.html	Positive regulation of MyD88-dependent Toll-like receptor signaling pathway (Kanoh et al. 2015).		yes	yes	Implication in aging and longevity unclear.
Sick (sickie)	Imd/Relish signaling	http://flybase.org/reports/FBgn0263873.html	Involved in Imd pathway, defense against gram-negative bacteria	yes		yes	Identified in a GWAS as a candidate for affecting lifetime fecundity (Durham et al. 2014).
spätzle	Canonical Toll pathway	http://flybase.bio.indiana.edu/reports/FBgn0003495.html	Ligand of Toll receptor	yes			RNAi against spz in adult flies extends male lifespan; the effect is not significant in females but a trend in the same direction is visible (our study).
sphinx1/2	Serine protease acting upstream of Toll	http://flybase.bio.indiana.edu/reports/FBgn0052383.html	In vivo RNAi study indicates a role of this serine protease homolog (SPH) in the activation of Spätzle during immune reponse	yes			Implication in aging and longevity unclear.
STAT92E	JAK/STAT pathway	http://flybase.bio.indiana.edu/reports/FBgn016917.html	Homolog of mammalian STAT gene		yes	yes	Implication in aging and longevity unclear.
Tak1	Canonical IMD pathway	http://flybase.bio.indiana.edu/reports/FBgn0026323.html	Encodes a homolog of the mammalian MAPKKK TAK1		yes		Flies deficient for Trabid, a regulator of the IMD pathway at the level of TAK1, have reduced lifespan due chronic (hyper-)activation of IMD signaling (Fernando et al. 2014)
Tep5	Complement-like proteins (Thiol Ester Proteins)	http://flybase.org/reports/FBgn0264845.html	Secreted protein, potentially involved in opsonization of microorganisms			yes	Implication in aging and longevity unclear.
Tequila (teq)	Serine protease	http://flybase.org/reports/FBgn0023479.html	Upregulated after bacterial or fungal infection		yes		Identified as a longevity candidate gene in an analysis integrating microarray gene expression profiling and QTL mapping (Lai et al. 2007); functional assays with mutants and RNAi transgenes show that teq deficiency extends lifespan by acting as a modulator of IIS/TOR activity (Huang et al. 2015). Age-dependent gene expression difference between longlived selection lines and control lines (Carnes…
Toll	Canonical Toll pathway	http://flybase.bio.indiana.edu/reports/FBgn0003717.html	Encodes transmembrane receptor	yes			RNAi against Toll in adult flies extends female and male lifespan (our study).
TotM	Stress factor	http://flybase.bio.indiana.edu/reports/FBgn0031701.html	Induced after various stress conditions including infection	yes			RNAi against TotM extends lifespan (Zhong et al. 2013); age-dependent gene expression difference between longlived selection lines and control lines (Carnes et al. 2015); lifespan candidate QTL with significant change in gene expression in a longevity selection experiment (Wilson et al. 2013)
TRAF1 (=Traf4)	Homolog of mammalian IL1-R/TLR or TNF component	http://flybase.bio.indiana.edu/reports/FBgn0026319.html	Homolog of the mammalian TRAF4 and 2 genes	yes		yes	Implication in aging and longevity unclear; involved in regulation of glycemia (Agrawal et al. 2016).
UEV1a	Modulator of Imd	http://flybase.bio.indiana.edu/reports/FBgn0035601.html	RNAi in S2 cells indicates a role of UEV1a in IKK activation			yes	Implication in aging and longevity unclear.
upd3	JAK/STAT pathway	http://flybase.org/reports/FBgn0053542.html	Secreted by hemocytes; in vivo RNAi indicates upd3 mediates JAK/STAT activation in the fat body; induced upon infection by Drosophila C virus.	yes			Systemic activation of JAK/STAT signaling, by feeding on chronic lipid-rich diets, shortens lifespan; macrophage-specific silencing of upd3 decreases JAK-STAT activation and rescues lifespan (Woodcock et al. 2015)
wengen	Eiger/Wengen pathway	http://flybase.org/reports/FBgn0030941.html	Eiger and Wengen are Drosophila proteins with similarities to mammalian TNF and TNF-R	yes			Implication in aging and longevity unclear.
