# Supplementary material for: Evolution of longevity improves immunity in Drosophila
Source: Evol Lett. 2018 Nov 12;2(6):567–79. doi: 10.1002/evl3.89 (PMC6292704; doi:10.1002/evl3.89)
Supplement: Supplementary file 6 — Table S5. (xls). Full statistical details of data analyses shown in the main text. [file EVL3-2-567-s006.xls]

## Sheet: Analyses for Fig. 2
Analyses for Figure 2. Sharing of candidate genes across three independent genomic analyses of longevity selection in Drosophila.
Using the R package SuperExactTest (see Methods) we calculated the expected and observed overlaps for longevity selection candidate genes.
Background size:	12007
Dataset	Number of candidate genes
Fabian and Garschall et al.	867
Carnes et al.	1255
Remonlina et al.	933
Intersections	Observed overlap	Expected overlap	Fold Enrichment	P value
Fabian and Garschall et al. - Carnes et al.	127	90.6209	1.40144	3.79764e-05
Fabian and Garschall et al. - Remolina et al.	82	67.37	1.21716	0.033941
Remolina et al. - Carnes et al.	183	97.5194	1.87655	2.30492e-18
All three	20	7.04167	2.84024	3.80199e-05

## Sheet: Analyses for Fig. 4
Analyses for Figure 4. Age-dependent differential expression of immunity genes.
4a
Baseline mRNA expression levels of Drosomycin (Drs), Attacin A (AttA) and Diptericin (Dpt) in uninfected (non-pricked) young (5-6-day-old) and aged (25-26-day-old) female flies.
Data for analysis: log10 transformed delta Ct (E^Ct(geometric mean of reference genes Gapdh2 and Rp49) / E^Ct(target gene))
ANOVA model: Expression = Age + Regime + Age x Regime + Line[Regime]&random (the variance component estimates for the random effect of Line[Regime] are not shown).
Samples: per line and age = 3 biological replicates (1 biological replicate = 5 females) in 3 technical replicates
Sample sizes	N
Control, young (2 lines in 3 biological replicates)	6
Control, old (2 lines in 3 biological replicates)	6
Selected, young (4 lines in 3 biological replicates)	12
Selected, old (4 lines in 3 biological replicates)	12
Drosomycin (Drs) expression	Effect	DF	DFDen	F Ratio	Prob > F
	Age	1	26.11	6.99	0.0137
	Regime	1	4.04	0.51	0.52
	Age*Regime	1	26.11	10.57	0.0032
Attacin A (AttA) expression	Age	1	26.35	32.16	<0.0001
	Regime	1	3.96	7.07	0.057
	Age*Regime	1	26.35	9.49	0.0048
Diptericin (Dpt) expression	Age	1	26.08	7.07	0.0132
	Regime	1	3.63	2.9	0.171
	Age*Regime	1	26.08	2.32	0.14
		Dpt Contrast Sel Old vs Ctrl Old:
		DF	DenDF	F Ratio	Prob > F
		1	14.83	5.1650	0.0384
4b
Induction of Drs, AttA and Dpt upon prick infection of young (5-6-day-old) and aged (25-26-day-old) female flies with Erwinia carotovora carotovora 15 (Ecc15) relative to aseptic prick (mock) controls, 4-6 hours after pricking.
Data for analysis: ratio of the mean expression values (4-6h post infection) for infected relative to uninfected (mock prick control) flies, based on efficiency-corrected ∆Ct-values normalized to the geometric mean of two control transcripts, Rp49 and Gapdh.
ANOVA model: Expression = Age + Regime + Age x Regime
Fold change Drs	Effect	DF	DFDen	F Ratio	Prob > F
	Age	1	1.06646	6.7629	0.0316
	Regime	1	0.382624	2.4264	0.1579
	Age*Regime	1	1.17248	7.4352	0.026
Fold change AttA	Age	1	0.964394	2.7385	0.1366
	Regime	1	0.143491	0.4075	0.5411
	Age*Regime	1	2.32837	6.6117	0.0331
Fold change Dpt	Age	1	1.82786	1.3179	0.2841
	Regime	1	0.011838	0.0085	0.9287
	Age*Regime	1	2.06613	1.4896	0.257

## Sheet: Analyses for Fig. 5
Analyses for Figure 5. Long-lived flies survive infections better than control flies.
Fig. 5a-e Survival of selected and control flies upon infection.
Flies that were still alive after the peak of mortality had occurred (14d post infection with Bb, 7d post infection with the other pathogens) were censored.
Cox (proportional hazards) model for B. bassiana, Ecc15, and E. faecalis: Survival = Regime + Line(Regime) + Age + Age x Regime
Cox (proportional hazards) model for DCV: Survival = Regime + Line(Regime)
5a Mortality upon infection with B. bassiana
Sample sizes	N	censored*	Mean survival [d]	Std Error	*alive 14d after infection
Control, young	137	15	8.45395	0.25331
Control, old	129	1	5.99231	0.22288
Selected, young	241	74	10.0802	0.18503
Selected, old	252	40	8.37329	0.18927
Infection with Bb	Effect	DF	DFDen	F Ratio	Prob > F
	Regime	1	1	91.8501	<.0001
	Line[Regime]	4	4	110.66	<.0001
	Age	1	1	82.25	<.0001
	Age x Regime	1	1	9.55	0.002
5b Mortality upon infection with E. carotovora carotovora (Ecc15)
Sample sizes	N	censored*	Mean survival [d]	Std Error	*alive 7d after infection
Control, young	42	35	4.68831	0.27651
Control, old	79	20	3.29293	0.24408
Selected, young	56	96	5.40132	0.18283
Selected, old	123	81	4.27451	0.18075
Infection with Ecc15	Effect	DF	DFDen	F Ratio	Prob > F
	Regime	1	1	14.58	0.0001
	Line[Regime]	4	4	17.66	0.001
	Age	1	1	34.69	<.0001
	Age x Regime	1	1	0.07	0.79
5c Mortality upon infection with E. faecalis (Ef)
Sample sizes	N	censored*	Mean survival [d]	Std Error	*alive 7d after infection
Control, young	73	47	3.95833	0.16331
Control, old	105	13	2.83051	0.17629
Selected, young	144	95	4.51464	0.14175
Selected, old	185	52	3.50211	0.13414
Infection with Ef	Effect	DF	DFDen	F Ratio	Prob > F
	Regime	1	1	6.17	0.01
	Line[Regime]	4	4	37.13	<.0001
	Age	1	1	55.86	<.0001
	Age x Regime	1	1	5.5	0.019
5d Mortality upon infection with Drosophila C Virus (DCV)
Sample sizes	N	censored*	Mean survival [d]	Std Error	*alive 7d after infection
Control, young	91	59	5.66613	0.11463
Selected, young	95	205	6.55956	0.06388
Infection with DCV	Effect	DF	DFDen	F Ratio	Prob > F
	Regime	1	1	34.22	<.0001
	Line[Regime]	4	4	39.75	<.0001
5f Ecc15 clearance ability of selected and control lines over a period of 6 days after infection.
Per day, line and age, 10 females were individually homogenized and plated in two technical replicates after an initial infection with Ecc15. The number of flies that showed successful clearance (no bacterial growth) were recorded.
GLM with binomial error structure: Clearance = Regime + Age + Age x Regime
Sample sizes	N
Control, young	119
Control, old	120
Selected, young	238
Selected, old	239
Effect	DF	L-R ChiSquare	Prob>ChiSq
Regime	1	0.31	0.58
Age	1	0.16	0.69
Age x Regime	1	5.61	0.018
Contrast	-LogLikelihood	DF	L-R ChiSquare	Prob>ChiSq
Ctrl young vs Sel young	269.35860122	1	4.38	0.037
Ctrl old vs Sel old	268.00684964	1	1.68	0.196

## Sheet: Analyses for Fig. 6
Fig. 6. Decreased Toll signaling promotes longevity while hyperactivation shortens lifespan.
Adult survival upon ubiquitous, adult-specific transgenic RNAi directed against 4 canonical components of the Toll signaling pathway.
For each condition (RNAi construct, RU treatment) 3 replicate cages were initiated, with adult females and males (on average ~ 72 individuals per sex) eclosed within a 24h window.
Hazard ratios of the Treatment (RNAi vs. Control) and Sex factors are RU relative to EtOH, and males relative to females, respectively.
Cox proportional hazards ratios from mixed-models were analyzed using χ2 tests with Treatment, Sex, and Treatment x Sex as fixed effects and cage as random effect.
RanEffectVar is the variance component estimate of the random effect of replicate cage.
N(0) denotes the initial cohort size at the beginning of the lifespan assays. N_censored are the flies that have escaped during the experiment. m/f are sample sizes of males and females, respectively.
6a,b Lifespan effects of silencing spätzle
Fixed_effect	Hazard_ratio	ln(Hazard_ratio)	SE	Z	P-value	RanEffectVar	N0_total	N0_RU(m/f)	N0_EtOH(m/f)	N_censored_RU(m/f)	N_censored_EtOH(m/f)
Treatment	0.864603	-0.145485	0.172789	-0.84	0.4	0.0319386	905	428(207/221)	477(218/259)	5(4/1)	2(1/1)
Sex	0.858124	-0.153007	0.0937835	-1.63	0.1
Treatment x Sex	0.867971	-0.141597	0.134758	-1.05	0.29
6c,d Lifespan effects of silencing Toll
Fixed_effect	Hazard_ratio	ln(Hazard_ratio)	SE	Z	P-value	RanEffectVar	N0_total	N0_RU(m/f)	N0_EtOH(m/f)	N_censored_RU(m/f)	N_censored_EtOH(m/f)
Treatment	0.653666	-0.425159	0.140569	-3.02	0.002	0.015971	878	451(218/233)	427(211/216)	1(0/1)	0(0/0)
Sex	0.584029	-0.537804	0.0985437	-5.46	<0.0001
Treatment x Sex	1.00301	0.00301001	0.136395	0.02	0.98
6e,f Lifespan effects of silencing cactus
Fixed_effect	Hazard_ratio	ln(Hazard_ratio)	SE	Z	P-value	RanEffectVar	N0_total	N0_RU(m/f)	N0_EtOH(m/f)	N_censored_RU(m/f)	N_censored_EtOH(m/f)
Treatment	39.8469	3.68504	0.217094	16.97	<0.0001	0.00300594	809	368(181/187)	441(219/222)	5(4/1)	7(6/1)
Sex	0.731136	-0.313155	0.0975143	-3.21	0.001
Treatment x Sex	3.02491	1.10688	0.14542	7.61	<0.0001
6g,h Lifespan effects of Dorsal-related immunity factor (Dif)
Fixed_effect	Hazard_ratio	ln(Hazard_ratio)	SE	Z	P-value	RanEffectVar	N0_total	N0_RU(m/f)	N0_EtOH(m/f)	N_censored_RU(m/f)	N_censored_EtOH(m/f)
Treatment	0.910161	-0.0941339	0.152271	-0.62	0.54	0.021074	870	437(218/219)	433(209/224)	1(1/0)	1(0/1)
Sex	0.326372	-1.11972	0.101503	-11.03	<0.0001
Treatment x Sex	1.49618	0.402917	0.13743	2.93	0.003
Lifespan effects of control cross (F1 offspring of w1118 X da-GS-Gal4)
Fixed_effect	Hazard_ratio	ln(Hazard_ratio)	SE	Z	P-value	RanEffectVar	N0_total	N0_RU(m/f)	N0_EtOH(m/f)	N_censored_RU(m/f)	N_censored_EtOH(m/f)
Treatment	1.11169	0.10588	0.0959836	1.1	0.27	1.83e-05	843	427(200/227)	416(205/211)	0(0/0)	4(3/1)
Sex	1.18208	0.167278	0.0996557	1.68	0.093
Treatment x Sex	1.07811	0.0752107	0.138524	0.54	0.59
